# Supplementary material for: Identification and characterisation of an elusive bacterial enzyme system for chloromethane dehalogenation
Source: Nat Commun. 2026 May 30;17:4818. doi: 10.1038/s41467-026-73764-z (PMC13222342; doi:10.1038/s41467-026-73764-z)
Supplement: Supplementary file 3 — Supplementary Data 1 [file 41467_2026_73764_MOESM3_ESM.xlsx]

## Sheet: All transcriptomic data
All transcriptomic data (MC= methyl chloride/chloromethane, Syr= syringate)
gene accession	annotation	gene	MC2.big.MC	MC3.big.MC	MC4.big.MC	Syr.MC1.big.Syr_MC	Syr.MC2.big.Syr_MC	Syr.MC3.big.Syr_MC	Syr1.Syr	Syr2.Syr	Syr4.Syr	l2fc.MC_vs_Syr_MC	padj.MC_vs_Syr_MC	baseMean.MC_vs_Syr_MC	sig.MC_vs_Syr_MC	l2fc.MC_vs_Syr	padj.MC_vs_Syr	baseMean.MC_vs_Syr	sig.MC_vs_Syr	l2fc.Syr_MC_vs_Syr	padj.Syr_MC_vs_Syr	baseMean.Syr_MC_vs_Syr	sig.Syr_MC_vs_Syr
ACIUZZ_RS00005	chromosomal replication initiator protein DnaA	dnaA	403.676	371.954	470.096	332.331	305.769	430.376	435.777	656.311	438.221	0.189312	0.542068	427.168		-0.287512	0.309901	427.168		-0.47932	0.07169	427.168
ACIUZZ_RS00010	DNA polymerase III subunit beta	dnaN	225.386	235.103	246.17	228.148	266.315	530.562	1031.69	776.699	865.249	-0.441608	0.22229	489.48		-1.81202	1.58854e-07	489.48	***	-1.27893	0.000184726	489.48	***
ACIUZZ_RS00015	RNA-binding S4 domain-containing protein	NA	6.72793	1.16967	4.44886	2.63755	9.86352	2.82214	9.62559	22.7462	9.47038	-0.0906304	0.874419	7.72354		-1.40558	0.032887	7.72354	*	-1.23244	0.0472349	7.72354	*
ACIUZZ_RS00020	DNA replication/repair protein RecF	recF	37.0036	58.4833	32.625	44.8383	33.536	70.5534	168.885	227.462	122.685	-0.178219	0.684663	88.4524		-1.85407	3.48851e-06	88.4524	***	-1.63508	3.61669e-05	88.4524	***
ACIUZZ_RS00025	DNA topoisomerase (ATP-hydrolyzing) subunit B	gyrB	181.654	149.717	152.744	163.528	195.298	426.143	1379.96	1112.34	1067.14	-0.553993	0.142979	536.503		-2.69541	7.09342e-13	536.503	***	-2.05398	7.14429e-08	536.503	***
ACIUZZ_RS00030	DNA gyrase subunit A	gyrA	168.198	169.602	160.159	197.816	234.752	1118.27	2182.38	1935.09	2213.49	-1.05439	0.0245933	931.084	*	-3.17802	8.89009e-09	931.084	***	-1.73386	0.00177477	931.084	**
ACIUZZ_RS00035	PTS sugar transporter subunit IIA	NA	30.2757	51.4653	53.3863	39.5632	37.4814	321.018	360.522	476.005	545.839	-0.817261	0.0992388	212.84		-2.66103	3.42838e-05	212.84	***	-1.36796	0.0296539	212.84	*
ACIUZZ_RS00040	ribulose-phosphate 3-epimerase	rpe	84.0992	70.18	90.4602	93.633	120.335	299.852	426.151	345.076	469.645	-0.802153	0.0498924	222.159	*	-2.13832	7.03332e-07	222.159	***	-1.1118	0.00806634	222.159	**
ACIUZZ_RS00045	PTS sugar transporter subunit IIB	NA	6.72793	21.054	7.41477	13.1877	11.8362	86.7807	70.0043	91.5395	119.241	-0.833743	0.0962562	47.5318		-2.28957	0.000506444	47.5318	***	-0.938663	0.127191	47.5318
ACIUZZ_RS00050	class I SAM-dependent methyltransferase	NA	1.68198	4.67867	4.44886	5.2751	9.86352	2.1166	127.758	43.2732	25.3978	-0.196271	0.706208	24.9437		-3.20415	5.58462e-06	24.9437	***	-3.03806	1.79682e-05	24.9437	***
ACIUZZ_RS00055	nickel ABC transporter permease	nikB	57.1874	43.2777	54.8693	72.5326	76.9355	11.9941	498.781	163.107	136.89	-0.020005	0.976091	123.953		-1.91173	0.00162465	123.953	**	-1.92788	0.00193778	123.953	**
ACIUZZ_RS00060	nickel transporter permease	nikC	18.5018	28.072	38.5568	58.0261	78.9082	13.4051	759.547	276.283	204.474	-0.421022	0.393962	163.975		-3.21798	1.66821e-07	163.975	***	-2.6468	2.73203e-05	163.975	***
ACIUZZ_RS00065	ABC transporter substrate-binding protein	NA	37.0036	33.9203	41.5227	120.008	142.035	47.9763	1278.45	508.183	290.569	-0.913298	0.0515764	277.741		-3.72393	2.63501e-11	277.741	***	-2.457	1.03056e-05	277.741	***
ACIUZZ_RS00070	ABC transporter ATP-binding protein	NA	38.6856	35.09	72.6647	102.864	104.553	35.9822	677.292	250.208	174.341	-0.423406	0.38075	165.742		-2.46773	9.9697e-06	165.742	***	-1.8813	0.000892022	165.742	***
ACIUZZ_RS00075	ABC transporter ATP-binding protein	NA	8.40992	10.527	10.3807	22.4192	37.4814	11.2885	295.768	108.738	67.5841	-0.666899	0.167972	63.6219		-3.37795	2.88592e-08	63.6219	***	-2.4239	4.26582e-05	63.6219	***
ACIUZZ_RS00080	DMT family transporter	NA	8.40992	9.35733	11.8636	21.1004	45.3722	15.5217	284.392	108.183	68.445	-0.803226	0.0986172	63.6273		-3.35581	2.17229e-08	63.6273	***	-2.20928	0.000123928	63.6273	***
ACIUZZ_RS00085	MATE family efflux transporter	NA	33.6397	24.563	25.2102	68.5763	76.9355	29.6324	525.032	181.415	150.665	-0.658386	0.15374	123.963		-2.92713	3.94607e-08	123.963	***	-2.0458	0.000121439	123.963	***
ACIUZZ_RS00090	class I SAM-dependent methyltransferase	NA	114.375	104.1	158.676	32.9694	35.5087	19.0494	454.153	166.99	102.883	1.50768	0.00143555	132.078	**	-0.809696	0.12624	132.078		-2.77363	4.30322e-07	132.078	***
ACIUZZ_RS00095	class I SAM-dependent methyltransferase	NA	65.5974	53.8047	71.1818	52.751	47.3449	39.5099	2157.01	879.889	415.405	0.283365	0.557097	420.277		-3.77168	4.13605e-13	420.277	***	-4.28389	2.94932e-15	420.277	***
ACIUZZ_RS00100	hypothetical protein	NA	11.7739	8.18767	11.8636	5.2751	5.91811	4.93874	321.145	117.614	71.0279	0.499568	0.313786	61.9716		-3.45221	3.41846e-09	61.9716	***	-4.44606	1.0239e-11	61.9716	***
ACIUZZ_RS00105	M14 family metallopeptidase	NA	3.36397	10.527	13.3466	5.2751	11.8362	14.1107	812.925	215.811	196.295	-0.0937211	0.869666	142.61		-5.02719	6.75877e-13	142.61	***	-4.68068	2.43822e-12	142.61	***
ACIUZZ_RS00110	LysR family transcriptional regulator	NA	23.5478	39.7687	65.2499	72.5326	116.39	88.1918	1600.47	647.989	539.812	-0.737818	0.0983963	354.884		-4.08473	4.98703e-16	354.884	***	-3.08599	8.17098e-10	354.884	***
ACIUZZ_RS00115	nickel ABC transporter permease	nikB	37.0036	33.9203	32.625	68.5763	112.444	47.2708	837.426	453.814	445.108	-0.8372	0.0369292	229.799	*	-3.81833	3.0867e-20	229.799	***	-2.80537	6.04912e-12	229.799	***
ACIUZZ_RS00120	nickel transporter permease	nikC	53.8235	52.635	56.3522	75.1702	116.39	52.9151	1257.45	674.064	674.55	-0.426861	0.286624	334.817		-3.7821	1.44627e-22	334.817	***	-3.29192	3.25734e-17	334.817	***
ACIUZZ_RS00125	ABC transporter substrate-binding protein	NA	163.152	145.039	137.915	305.956	335.36	350.65	8383.01	5209.99	5309.01	-1.03491	9.49552e-05	2260.01	***	-5.36678	6.0247e-96	2260.01	***	-4.18112	1.43804e-62	2260.01	***
ACIUZZ_RS00130	ABC transporter ATP-binding protein	NA	116.057	100.591	145.329	163.528	149.926	141.812	4678.04	2181.41	2581.54	-0.267375	0.482391	1139.8		-4.5812	1.12069e-40	1139.8	***	-4.24379	3.18157e-35	1139.8	***
ACIUZZ_RS00135	ABC transporter ATP-binding protein	NA	790.532	671.389	748.891	842.697	548.412	347.828	8630.65	3722.61	4278.89	0.2573	0.548854	2286.88		-2.68431	8.49734e-11	2286.88	***	-3.08517	6.38938e-13	2286.88	***
ACIUZZ_RS00140	metal-sensing transcriptional repressor	NA	677.839	662.031	615.426	174.078	163.734	134.051	135.633	150.347	175.202	1.99059	1.13109e-24	320.927	***	2.04322	1.40529e-27	320.927	***	0.012647	0.960846	320.927
ACIUZZ_RS00145	nickel ABC transporter substrate-binding protein	nikA	11.7739	3.509	2.96591	46.1571	39.4541	46.5652	7.87548	3.88349	9.47038	-2.37796	3.01165e-06	19.0727	***	-0.253729	0.674617	19.0727		2.4602	5.79502e-08	19.0727	***
ACIUZZ_RS00150	nickel/cobalt ABC transporter permease	opp1B	30.2757	23.3933	41.5227	171.441	183.462	95.2471	11.3757	4.43828	10.7618	-1.86813	3.55763e-06	63.5463	***	1.65767	0.000330935	63.5463	***	3.86528	1.49479e-17	63.5463	***
ACIUZZ_RS00155	nickel/cobalt ABC transporter permease	opp1C	3.36397	9.35733	17.7954	61.9824	47.3449	28.2214	3.50021	4.99306	2.58283	-1.52542	0.00121604	19.9046	**	1.22818	0.0359375	19.9046	*	3.29267	5.38272e-09	19.9046	***
ACIUZZ_RS00160	ABC transporter ATP-binding protein	NA	5.04595	9.35733	13.3466	26.3755	25.6452	46.5652	1.75011	6.65742	4.73519	-1.30013	0.00431853	15.4976	**	0.85995	0.129623	15.4976		2.62072	4.44286e-07	15.4976	***
ACIUZZ_RS00165	ABC transporter ATP-binding protein	NA	47.0955	35.09	23.7273	134.515	220.943	109.358	11.3757	12.7601	9.47038	-1.81572	1.08057e-06	67.1483	***	1.51445	0.000355714	67.1483	***	3.61102	1.23459e-18	67.1483	***
ACIUZZ_RS00170	TMEM165/GDT1 family protein	NA	6.72793	16.3753	7.41477	7.91265	17.7543	37.3933	198.637	161.442	123.545	-0.638185	0.174161	64.1337		-3.46895	2.28416e-10	64.1337	***	-2.62067	6.2064e-07	64.1337	***
ACIUZZ_RS00175	HAD-IIA family hydrolase	NA	1108.43	990.708	1168.57	1331.96	1617.62	541.145	1056.19	943.134	769.253	-0.0717672	0.877014	1058.56		0.220717	0.608505	1058.56		0.287076	0.463901	1058.56
ACIUZZ_RS00180	hypothetical protein	NA	1.68198	3.509	4.44886	5.2751	1.9727	5.64427	7.87548	2.21914	3.87425	-0.217403	0.677746	4.05564		-0.322801	0.655775	4.05564		0.0458387	0.945716	4.05564
ACIUZZ_RS00185	sulfur carrier protein ThiS	thiS	8.40992	1.16967	2.96591	1.31877	1.9727	9.17194	4.37527	8.32177	6.02661	-0.102509	0.856965	4.85917		-0.481069	0.514415	4.85917		-0.268944	0.67731	4.85917
ACIUZZ_RS00190	thiazole synthase	NA	52.1415	72.5193	48.9375	77.8077	88.7717	105.83	152.259	141.47	143.347	-0.575904	0.0405514	98.1205	*	-1.27503	4.87549e-07	98.1205	***	-0.631232	0.00802035	98.1205	**
ACIUZZ_RS00195	2-iminoacetate synthase ThiH	thiH	129.513	149.717	140.881	211.004	207.134	407.093	469.904	487.656	490.738	-0.83933	0.00784366	299.293	**	-1.70388	4.01686e-08	299.293	***	-0.73842	0.0147986	299.293	*
ACIUZZ_RS00200	thiamine phosphate synthase	NA	1305.22	1370.85	1398.42	2608.54	3231.29	1266.43	852.302	735.645	789.916	-0.661935	0.0534992	1506.51		0.732327	0.0359375	1506.51	*	1.4854	1.13309e-05	1506.51	***
ACIUZZ_RS00205	group II intron reverse transcriptase/maturase	ltrA	4649	4589.77	4847.77	4471.97	4691.09	2884.22	2420.4	2512.07	2476.94	0.207312	0.43239	3727.03		0.904338	5.89946e-05	3727.03	***	0.669344	0.00272289	3727.03	**
ACIUZZ_RS00210	bifunctional diguanylate cyclase/phosphodiesterase	NA	1671.89	1627.01	1761.75	1896.4	1885.91	1254.44	1358.08	1181.14	1232.01	0.00823321	0.979036	1540.96		0.414673	0.0635803	1540.96		0.39674	0.0697635	1540.96
ACIUZZ_RS00215	bifunctional diaminohydroxyphosphoribosylaminopyrimidine deaminase/5-amino-6-(5-phosphoribosylamino)uracil reductase RibD	ribD	5907.13	7089.35	4979.76	429.921	376.787	126.291	2125.51	1621.64	1631.92	4.01076	7.26676e-21	2698.7	***	1.59266	0.000159622	2698.7	***	-2.37342	4.20647e-08	2698.7	***
ACIUZZ_RS00220	riboflavin synthase	NA	3020.84	3618.95	2509.16	205.729	191.352	62.7925	1920.74	1543.97	1434.76	4.0686	7.61044e-22	1612.03	***	0.823365	0.0531104	1612.03		-3.24473	5.56288e-14	1612.03	***
ACIUZZ_RS00225	bifunctional 3,4-dihydroxy-2-butanone-4-phosphate synthase/GTP cyclohydrolase II	NA	3823.15	4937.16	3280.29	250.567	215.025	71.2589	2294.39	1779.2	1867.82	4.21977	2.52617e-22	2057.65	***	0.926891	0.0327819	2057.65	*	-3.28544	1.10544e-13	2057.65	***
ACIUZZ_RS00230	6,7-dimethyl-8-ribityllumazine synthase	ribE	1108.43	1555.66	955.022	64.62	45.3722	45.8597	840.927	889.32	1032.7	4.42	3.21771e-53	726.434	***	0.376014	0.176851	726.434		-4.05891	1.11013e-44	726.434	***
ACIUZZ_RS00235	methyltetrahydrofolate cobalamin methyltransferase	NA	322.941	387.16	274.346	170.122	207.134	130.524	514.532	685.159	697.795	0.863119	0.00167334	376.635	**	-0.91399	0.00060902	376.635	***	-1.86373	5.02879e-12	376.635	***
ACIUZZ_RS00240	cobalamin B12-binding domain-containing protein	NA	92.5091	94.743	97.8749	90.9955	90.7444	61.3815	80.5049	102.635	102.022	0.229589	0.453425	90.3789		-0.00673606	0.983431	90.3789		-0.249752	0.346776	90.3789
ACIUZZ_RS00245	BCCT family transporter	NA	18.5018	24.563	25.2102	15.8253	29.5906	16.9328	36.7523	47.7115	55.1004	0.163348	0.702939	30.0209		-0.96843	0.0079104	30.0209	**	-1.14653	0.00121256	30.0209	**
ACIUZZ_RS00250	MFS transporter	NA	21.8658	19.8843	17.7954	38.2445	25.6452	24.6937	35.8772	47.1567	57.6832	-0.438897	0.261864	32.094		-1.17787	0.00139539	32.094	**	-0.624868	0.0633208	32.094
ACIUZZ_RS00255	trimethylamine methyltransferase family protein	NA	26.9117	26.9023	40.0397	55.3885	59.1811	19.755	23.6264	32.1775	31.4245	-0.337568	0.445495	35.0452		0.0858794	0.865953	35.0452		0.481049	0.261093	35.0452
ACIUZZ_RS00260	sigma-54 interaction domain-containing protein	NA	70.6433	81.8767	84.5283	27.6943	41.4268	38.0988	106.757	123.717	98.5781	1.02349	0.000206739	74.8133	***	-0.454412	0.0715138	74.8133		-1.56816	3.0039e-09	74.8133	***
ACIUZZ_RS00265	DUF975 family protein	NA	35.3217	31.581	22.2443	30.3318	29.5906	58.5593	150.509	129.82	100.73	-0.353593	0.381734	65.4098		-1.95547	1.90808e-07	65.4098	***	-1.5228	2.64881e-05	65.4098	***
ACIUZZ_RS00270	LIM domain-containing protein	NA	31.9577	42.108	25.2102	15.8253	27.6179	35.2767	105.881	69.9029	47.3519	0.225453	0.621127	44.5702		-1.04479	0.0166152	44.5702	*	-1.31335	0.00214167	44.5702	**
ACIUZZ_RS00275	DUF1653 domain-containing protein	NA	13.4559	7.018	23.7273	7.91265	7.89082	22.5771	36.7523	24.9653	26.2588	0.0503826	0.934137	18.9509		-0.863765	0.105802	18.9509		-0.886535	0.0760915	18.9509
ACIUZZ_RS00280	Sapep family Mn(2+)-dependent dipeptidase	NA	338.079	340.373	364.807	331.012	390.596	271.631	881.179	540.361	538.951	0.0670424	0.854843	444.11		-0.874239	0.00180145	444.11	**	-0.929122	0.000680443	444.11	***
ACIUZZ_RS00285	Sapep family Mn(2+)-dependent dipeptidase	NA	822.49	771.98	780.033	950.837	850.236	698.479	1883.99	1246.6	1181.22	-0.064916	0.84452	1020.65		-0.833277	0.00105849	1020.65	**	-0.745582	0.00283597	1020.65	**
ACIUZZ_RS00290	biotin--[acetyl-CoA-carboxylase] ligase	NA	449.09	481.903	464.164	72.5326	57.2084	378.872	525.032	562.552	523.454	0.88192	0.0629752	390.534		-0.171558	0.786647	390.534		-1.34986	0.0160114	390.534	*
ACIUZZ_RS00295	biotin transporter BioY	NA	390.22	336.864	354.426	155.615	136.117	375.344	887.304	789.459	894.521	0.531644	0.164482	479.986		-1.16019	0.00275749	479.986	**	-1.8111	2.96529e-06	479.986	***
ACIUZZ_RS00300	sensor histidine kinase	NA	689.613	650.335	653.982	842.697	840.372	727.406	937.182	819.417	902.7	-0.260546	0.114772	784.856		-0.411296	0.00444031	784.856	**	-0.142042	0.343681	784.856
ACIUZZ_RS00305	response regulator transcription factor	NA	218.658	212.879	198.716	315.187	353.114	232.121	430.526	273.509	284.112	-0.442699	0.138739	279.869		-0.62081	0.0294431	279.869	*	-0.128137	0.663258	279.869
ACIUZZ_RS00310	ABC transporter ATP-binding protein	NA	35.3217	17.545	41.5227	39.5632	37.4814	31.749	38.5024	33.8419	35.7292	-0.171168	0.671	34.584		-0.204359	0.59731	34.584		-0.00232904	0.995076	34.584
ACIUZZ_RS00315	ABC transporter permease	NA	20.1838	29.2417	20.7613	38.2445	21.6998	19.0494	35.8772	31.068	35.7292	-0.100962	0.821762	27.9839		-0.492323	0.20218	27.9839		-0.350762	0.331316	27.9839
ACIUZZ_RS00320	ABC transporter permease	NA	18.5018	14.036	14.8295	25.0567	33.536	19.755	48.128	26.0749	42.6167	-0.50282	0.226495	26.9483		-1.19933	0.00379279	26.9483	**	-0.54402	0.146613	26.9483
ACIUZZ_RS00325	ComEC/Rec2 family competence protein	NA	1399.41	1173.18	1634.21	855.885	741.737	572.188	695.668	698.474	673.258	0.881895	0.000106413	938.223	***	0.999696	8.81872e-06	938.223	***	0.0634803	0.802529	938.223
ACIUZZ_RS00330	arylsulfotransferase family protein	NA	602.15	587.173	648.051	534.104	548.412	723.878	1855.11	1470.18	1302.61	0.0182811	0.956041	919.074		-1.30104	5.00454e-09	919.074	***	-1.31353	3.56296e-09	919.074	***
ACIUZZ_RS00335	arsenate reductase family protein	NA	218.658	238.612	229.858	151.659	96.6625	287.858	546.909	433.842	507.526	0.266211	0.50898	301.287		-1.03723	0.00640719	301.287	**	-1.33984	0.000327029	301.287	***
ACIUZZ_RS00340	hypothetical protein	NA	132.877	148.548	140.881	129.24	124.28	236.354	160.135	166.435	221.263	-0.191901	0.600073	162.224		-0.357185	0.292835	162.224		-0.132077	0.694889	162.224
ACIUZZ_RS00345	TatD family nuclease-associated radical SAM protein	NA	307.803	325.167	295.108	189.904	226.861	169.328	476.029	317.337	227.289	0.567616	0.0805482	281.647		-0.126591	0.716976	281.647		-0.739889	0.0161325	281.647	*
ACIUZZ_RS00350	UPF0489 family protein	NA	380.128	378.972	338.113	323.1	250.533	278.686	897.805	594.175	573.819	0.323503	0.252545	446.148		-0.883306	0.000429669	446.148	***	-1.22433	7.80346e-07	446.148	***
ACIUZZ_RS00355	hypothetical protein	NA	259.025	197.674	217.994	110.777	112.444	86.0752	197.762	233.564	186.394	1.04773	6.92257e-06	177.968	***	0.11994	0.628188	177.968		-0.977994	1.82922e-05	177.968	***
ACIUZZ_RS00360	5S ribosomal RNA	rrf	1453.23	288.908	947.607	1035.24	1805.02	114.297	251.14	171.429	91.6905	-0.0593153	0.923361	684.285		1.76601	0.00971388	684.285	**	1.93314	0.00614834	684.285	**
ACIUZZ_RS00365	TOBE domain-containing protein	NA	5459.72	4095	4736.55	3195.39	2268.61	2583.67	8835.42	5022.47	6315.89	0.726823	0.0117302	4723.63	*	-0.477572	0.102987	4723.63		-1.26337	5.80605e-06	4723.63	***
ACIUZZ_RS00370	IS110 family transposase	NA	963.777	936.903	916.465	648.837	678.61	1427.3	1281.95	1508.46	1581.98	0.0237298	0.958315	1104.92		-0.598254	0.086897	1104.92		-0.598992	0.0727277	1104.92
ACIUZZ_RS00375	pirin family protein	NA	462.545	419.91	554.625	635.649	660.856	285.036	335.146	238.558	284.972	-0.10765	0.796442	430.811		0.696889	0.0566036	430.811		0.792053	0.022915	430.811	*
ACIUZZ_RS00380	DUF6597 domain-containing transcriptional factor	NA	803.988	584.833	688.09	701.588	769.355	396.51	206.513	269.071	342.225	0.129185	0.737339	529.13		1.2712	0.000130558	529.13	***	1.09932	0.000776073	529.13	***
ACIUZZ_RS00385	16S ribosomal RNA	NA	29846.8	16900.5	24935.9	47253	73929.1	14210.2	8321.76	8110.4	2697.34	-0.549977	0.245647	25133.9		1.60311	0.00424198	25133.9	**	2.4926	1.72024e-05	25133.9	***
ACIUZZ_RS00390	23S ribosomal RNA	NA	32860.9	13300.3	22030.8	55429.4	104354	18863.2	7598.09	9907.9	2332.73	-0.789879	0.102413	29630.8		1.44401	0.0167784	29630.8	*	2.74808	1.31538e-05	29630.8	***
ACIUZZ_RS00395	5S ribosomal RNA	rrf	1463.33	290.077	963.92	1028.64	1799.11	103.008	223.139	165.881	77.9154	-0.0467526	0.940757	679.446		1.86461	0.00680401	679.446	**	2.029	0.00473201	679.446	**
ACIUZZ_RS00400	hypothetical protein	NA	3.36397	0	0	2.63755	0	0	0	0.554785	1.29142	0.0353279	0.940158	0.871969		0.217263	0.792779	0.871969		0.124286	0.880566	0.871969
ACIUZZ_RS00405	QueT transporter family protein	NA	149.697	187.147	99.3579	127.921	110.471	333.718	351.772	443.828	411.101	-0.285701	0.521023	246.112		-1.32455	0.00309099	246.112	**	-0.918014	0.0335773	246.112	*
ACIUZZ_RS00410	QueT transporter family protein	NA	203.52	264.345	146.812	155.615	145.98	485.407	511.031	795.007	659.483	-0.245593	0.600593	374.133		-1.48742	0.00195466	374.133	**	-1.12399	0.0162783	374.133	*
ACIUZZ_RS00415	DUF2252 domain-containing protein	NA	1505.38	1162.65	1398.42	746.426	710.174	656.852	427.901	493.759	465.34	0.901652	1.05957e-07	840.767	***	1.52913	2.37086e-20	840.767	***	0.588198	0.00055097	840.767	***
ACIUZZ_RS00420	pyridoxamine 5'-phosphate oxidase family protein	NA	119.421	161.414	111.221	106.821	163.734	371.111	540.783	418.308	397.756	-0.517075	0.220937	265.619		-1.6206	0.000245059	265.619	***	-0.925887	0.0305526	265.619	*
ACIUZZ_RS00425	winged helix-turn-helix transcriptional regulator	NA	33.6397	49.126	47.4545	19.7816	21.6998	28.9269	16.626	19.4175	19.3712	0.705664	0.0391537	28.4492	*	1.17087	0.000328269	28.4492	***	0.337757	0.330032	28.4492
ACIUZZ_RS00430	PLP-dependent cysteine synthase family protein	NA	753.529	746.247	668.812	643.562	554.33	518.568	885.554	589.182	651.304	0.309815	0.219672	667.899		0.0297506	0.905952	667.899		-0.292562	0.203064	667.899
ACIUZZ_RS00435	methylglyoxal synthase	NA	698.023	687.764	613.943	207.048	232.779	457.892	395.524	385.021	396.034	0.973456	0.00225646	452.67	**	0.725638	0.0281809	452.67	*	-0.342641	0.299761	452.67
ACIUZZ_RS00440	TIGR03905 family TSCPD domain-containing protein	NA	136.241	185.977	143.846	76.4889	53.263	109.358	73.5045	54.3689	66.2927	0.790331	0.0135027	99.9267	*	1.21186	0.000115125	99.9267	***	0.306336	0.348907	99.9267
ACIUZZ_RS00445	YwbE family protein	NA	371.718	382.481	329.216	130.559	144.007	245.526	214.388	152.566	182.951	0.902362	0.00278696	239.268	**	0.938133	0.00193245	239.268	**	-0.0569027	0.868416	239.268
ACIUZZ_RS00450	PH domain-containing protein	NA	201.838	202.352	217.994	90.9955	96.6625	236.354	651.915	403.329	382.69	0.400608	0.332174	276.014		-1.10694	0.00786072	276.014	**	-1.60118	0.000103777	276.014	***
ACIUZZ_RS00455	hypothetical protein	NA	257.343	214.049	240.238	69.8951	72.9901	122.057	236.264	282.94	220.402	1.23956	8.74621e-06	190.687	***	-0.0552581	0.861512	190.687		-1.38675	8.52032e-07	190.687	***
ACIUZZ_RS00460	TVP38/TMEM64 family protein	NA	1184.12	1012.93	1128.53	433.877	489.231	589.121	654.54	584.189	484.281	1.05838	3.55271e-07	728.979	***	0.930213	7.54682e-06	728.979	***	-0.174063	0.433664	728.979
ACIUZZ_RS00465	NAD(P)H-dependent glycerol-3-phosphate dehydrogenase	NA	1187.48	956.787	1226.4	1302.95	1274.37	843.113	620.413	576.422	588.886	-0.0173055	0.958599	952.98		0.891806	0.000154454	952.98	***	0.895785	0.000110677	952.98	***
ACIUZZ_RS00470	MurR/RpiR family transcriptional regulator	NA	1323.72	1103	1322.79	1296.36	1337.49	531.267	192.512	236.893	290.569	0.19374	0.634958	848.289		2.22719	1.95711e-09	848.289	***	2.01747	9.4737e-08	848.289	***
ACIUZZ_RS00475	galactitol-1-phosphate 5-dehydrogenase	NA	2726.5	1956.85	2786.47	1726.28	1653.13	770.443	406.9	398.336	428.75	0.703752	0.0384533	1428.18	*	2.46432	1.89177e-13	1428.18	***	1.65546	1.12937e-06	1428.18	***
ACIUZZ_RS00480	FGGY-family carbohydrate kinase	NA	4253.74	2873.87	4205.66	2361.93	2242.97	1195.88	635.289	547.573	649.152	0.822341	0.00987023	2107.34	**	2.51129	1.06777e-15	2107.34	***	1.58106	6.91833e-07	2107.34	***
ACIUZZ_RS00485	deoxyribose-phosphate aldolase	deoC	2543.16	1779.06	2507.67	1070.85	1116.55	544.672	322.02	275.173	340.503	1.13517	0.000304553	1166.63	***	2.73224	1.42889e-17	1166.63	***	1.45456	7.69351e-06	1166.63	***
ACIUZZ_RS00490	ABC transporter permease subunit	NA	486.093	440.964	434.505	2650.74	2986.67	409.915	95.3809	138.696	160.997	-1.47035	0.00240302	867.107	**	1.50399	0.00691175	867.107	**	3.55362	1.11609e-09	867.107	***
ACIUZZ_RS00495	ABC transporter permease subunit	NA	684.567	554.422	613.943	2576.89	2986.67	902.378	115.507	205.27	266.032	-1.37281	0.00105315	989.52	**	1.48515	0.00128456	989.52	**	3.23583	8.16434e-12	989.52	***
ACIUZZ_RS00500	ABC transporter ATP-binding protein	NA	1491.92	1219.96	1623.83	5542.81	5152.7	1468.92	115.507	222.469	243.647	-1.0639	0.0136293	1897.98	*	2.58651	6.33414e-08	1897.98	***	4.09925	2.67879e-16	1897.98	***
ACIUZZ_RS00505	NAD(P)H-dependent oxidoreductase	NA	57.1874	45.617	68.2159	269.03	260.397	140.401	47.2529	78.2247	89.5382	-1.66973	4.10258e-06	117.318	***	-0.318221	0.445698	117.318		1.51151	3.8149e-05	117.318	***
ACIUZZ_RS00510	diguanylate cyclase	NA	711.479	768.471	698.471	1641.87	1601.84	943.299	582.786	704.022	689.616	-0.841209	0.00151784	926.873	**	0.135099	0.646084	926.873		1.02849	6.88168e-05	926.873	***
ACIUZZ_RS00515	sensor histidine kinase	NA	233.796	237.442	269.897	200.454	268.288	235.648	298.393	290.707	271.628	0.0754687	0.754636	256.25		-0.210837	0.274225	256.25		-0.284927	0.124871	256.25
ACIUZZ_RS00520	response regulator transcription factor	NA	230.432	257.327	317.352	191.222	169.653	136.874	197.762	141.47	170.467	0.630649	0.0173737	201.395	*	0.643497	0.0110419	201.395	*	-0.036636	0.901123	201.395
ACIUZZ_RS00525	polyphosphate polymerase domain-containing protein	NA	0	1.16967	1.48295	5.2751	1.9727	1.41107	4.37527	3.88349	3.44378	-0.437492	0.354033	2.55711		-1.19381	0.126636	2.55711		-0.324192	0.611036	2.55711
ACIUZZ_RS00530	DUF4956 domain-containing protein	NA	1.68198	0	1.48295	2.63755	0	2.1166	5.25032	3.88349	2.15236	-0.230649	0.628753	2.13392		-1.09746	0.163008	2.13392		-0.622624	0.3631	2.13392
ACIUZZ_RS00535	CotH kinase family protein	NA	13.4559	17.545	28.1761	55.3885	45.3722	43.7431	30.6269	26.6297	34.0073	-1.05658	0.00216661	32.7716	**	-0.58572	0.110113	32.7716		0.600172	0.0503288	32.7716
ACIUZZ_RS00540	tRNA-Ser	NA	63.9154	42.108	57.8352	30.3318	9.86352	14.1107	56.0034	11.6505	17.2189	0.951463	0.0475376	33.6708	*	0.804193	0.166855	33.6708		-0.453289	0.413213	33.6708
ACIUZZ_RS00545	tyrosine-type recombinase/integrase	NA	0	0	0	0	0	0	0.875054	0.554785	0.860944	0	1	0.254531		-0.374153	0.613473	0.254531		-0.43484	0.556397	0.254531
ACIUZZ_RS00550	hypothetical protein	NA	28.5937	24.563	8.89772	11.869	3.94541	0.705534	0	4.43828	3.44378	0.829696	0.100336	9.60627		2.02725	0.00489378	9.60627	**	0.555884	0.424612	9.60627
ACIUZZ_RS00555	IS256 family transposase	NA	7489.87	9680.16	8529.95	610.593	1065.26	1597.33	1613.6	903.19	736.107	2.68105	8.27313e-11	3580.67	***	2.75396	2.14798e-11	3580.67	***	0.00897548	0.985193	3580.67
ACIUZZ_RS00560	ATP-binding protein	NA	186.7	226.915	182.403	159.572	175.571	211.66	219.638	302.913	247.952	0.107638	0.713358	212.592		-0.359077	0.140514	212.592		-0.463211	0.0478926	212.592	*
ACIUZZ_RS00565	metallophosphoesterase family protein	NA	243.888	272.532	323.284	110.777	126.253	109.358	84.0052	142.025	124.837	1.15704	1.0331e-05	170.773	***	1.21094	3.26728e-06	170.773	***	-0.031768	0.919953	170.773
ACIUZZ_RS00570	hypothetical protein	NA	38.6856	28.072	40.0397	17.1441	5.91811	33.8656	70.8793	69.9029	68.0146	0.552504	0.19508	41.3913		-0.886356	0.0411276	41.3913	*	-1.58925	0.000278821	41.3913	***
ACIUZZ_RS00575	integrase core domain-containing protein	NA	131.195	77.198	106.773	43.5196	43.3995	59.2649	43.7527	88.7656	64.1403	0.875945	0.0138581	73.112	*	0.623588	0.0881178	73.112		-0.366653	0.316633	73.112
ACIUZZ_RS00580	DUF3788 family protein	NA	33.6397	16.3753	13.3466	34.2881	13.8089	23.2826	20.1262	21.0818	23.676	-0.161813	0.727089	22.1806		-0.0607084	0.900903	22.1806		0.134564	0.757255	22.1806
ACIUZZ_RS00585	IS21 family transposase	istA	10737.8	8620.44	11280.8	13368.4	12745.6	10811.6	7373.2	8907.07	8198.77	-0.252957	0.241519	10227.1		0.317887	0.104844	10227.1		0.57347	0.00220664	10227.1	**
ACIUZZ_RS00590	IS21-like element helper ATPase IstB	istB	3836.6	2877.38	4224.93	4813.53	4580.62	2539.22	2736.29	2322.33	2151.07	-0.105974	0.775153	3342.44		0.572925	0.0723962	3342.44		0.668539	0.0282209	3342.44	*
ACIUZZ_RS00595	DUF3788 family protein	NA	178.29	161.414	174.988	146.384	134.144	167.917	61.2538	102.08	99.8695	0.16602	0.592271	136.26		0.921479	0.000437903	136.26	***	0.721607	0.00522147	136.26	**
ACIUZZ_RS00600	hypothetical protein	NA	50.4595	52.635	53.3863	39.5632	29.5906	19.755	8.75054	11.6505	15.497	0.684847	0.060559	31.2542		1.95056	1.41593e-07	31.2542	***	1.11127	0.00341441	31.2542	**
ACIUZZ_RS00605	IS21-like element helper ATPase IstB	istB	437.316	396.517	447.852	360.025	272.233	200.372	206.513	151.456	175.633	0.552833	0.054897	294.213		1.22244	6.28076e-06	294.213	***	0.596894	0.0281625	294.213	*
ACIUZZ_RS00610	IS21 family transposase	istA	496.185	449.152	418.193	374.532	392.568	274.453	294.893	252.427	290.138	0.367752	0.118177	360.282		0.688087	0.0011486	360.282	**	0.291689	0.18003	360.282
ACIUZZ_RS00625	hypothetical protein	NA	74.0073	81.8767	71.1818	75.1702	114.417	98.7748	76.1297	45.4924	62.8489	-0.285962	0.384933	77.7665		0.298844	0.346083	77.7665		0.59933	0.0367476	77.7665	*
ACIUZZ_RS00630	ABC transporter ATP-binding protein	NA	482.729	462.018	456.75	614.549	621.402	620.164	361.397	269.625	351.696	-0.38439	0.0485202	471.148	*	0.505491	0.00457286	471.148	**	0.897631	1.66601e-07	471.148	***
ACIUZZ_RS00635	ABC transporter permease	NA	307.803	308.792	344.045	468.165	437.94	490.346	296.643	252.427	305.635	-0.518764	0.00347204	356.866	**	0.166223	0.352247	356.866		0.696463	1.3439e-05	356.866	***
ACIUZZ_RS00640	ABC transporter ATP-binding protein	NA	250.616	272.532	275.829	424.645	453.722	397.216	312.394	251.872	330.172	-0.630617	0.00122763	329.889	**	-0.158552	0.433587	329.889		0.491913	0.00651651	329.889	**
ACIUZZ_RS00645	peroxide stress protein YaaA	yaaA	176.608	146.208	176.471	200.454	207.134	322.429	133.883	157.004	176.494	-0.494042	0.0927794	188.521		0.0852707	0.78648	188.521		0.609441	0.0232048	188.521	*
ACIUZZ_RS00650	helix-turn-helix transcriptional regulator	NA	457.499	443.304	397.431	332.331	390.596	531.973	329.895	297.365	352.126	0.0382777	0.907861	392.502		0.395123	0.104232	392.502		0.344574	0.147984	392.502
ACIUZZ_RS00655	cache domain-containing protein	NA	543.281	576.646	496.789	441.79	510.931	744.338	287.018	367.268	427.889	-0.0645455	0.857695	488.439		0.555244	0.0514098	488.439		0.607554	0.026642	488.439	*
ACIUZZ_RS00660	hypothetical protein	NA	5747.34	4992.14	5713.82	12796.1	13507.1	1487.97	653.665	552.566	696.073	-0.43747	0.365783	5127.42		2.62033	4.49691e-06	5127.42	***	3.4546	1.23882e-08	5127.42	***
ACIUZZ_RS00665	DnaJ domain-containing protein	NA	745.119	635.129	582.801	935.011	1209.27	395.099	318.52	311.234	269.045	-0.284584	0.482744	600.136		1.04358	0.00807347	600.136	**	1.37162	0.000367389	600.136	***
ACIUZZ_RS00670	hypothetical protein	NA	211.93	235.103	206.131	295.406	343.251	129.113	357.022	219.695	211.792	-0.170737	0.689702	245.493		-0.247234	0.570191	245.493		-0.0384511	0.931081	245.493
ACIUZZ_RS00675	glutaredoxin domain-containing protein	NA	1599.57	1156.8	1382.11	2208.95	2454.04	628.631	70.0043	78.7795	102.883	-0.247629	0.588121	1075.75		3.71735	7.93501e-16	1075.75	***	4.13248	5.24386e-18	1075.75	***
ACIUZZ_RS00680	FAD-dependent oxidoreductase	NA	10798.3	7978.3	9837.91	28452.6	31291	3893.14	780.548	1133.43	1250.09	-0.691409	0.140895	10601.7		2.69363	1.7698e-06	10601.7	***	3.90443	7.44981e-11	10601.7	***
ACIUZZ_RS00685	hypothetical protein	NA	13.4559	9.35733	5.93181	21.1004	43.3995	11.9941	7.87548	11.0957	8.60944	-0.853048	0.0664734	14.7577		0.0321425	0.960129	14.7577		1.16662	0.0194036	14.7577	*
ACIUZZ_RS00690	hypothetical protein	NA	16.8198	21.054	10.3807	36.9257	63.1266	14.1107	11.3757	8.32177	7.7485	-0.747924	0.105187	21.0959		0.707905	0.215668	21.0959		1.76054	0.00101157	21.0959	**
ACIUZZ_RS00695	hypothetical protein	NA	80.7352	47.9563	56.3522	117.371	193.325	52.9151	25.3766	36.061	35.7292	-0.682451	0.108524	71.758		0.814722	0.0895081	71.758		1.69348	0.0002373	71.758	***
ACIUZZ_RS00700	helix-turn-helix transcriptional regulator	NA	15.1379	17.545	31.142	39.5632	76.9355	11.2885	4.37527	5.54785	8.60944	-0.540934	0.263791	23.3494		1.40612	0.0224496	23.3494	*	2.31728	0.000209262	23.3494	***
ACIUZZ_RS00705	carbohydrate-binding domain-containing protein	NA	119.421	70.18	87.4942	283.537	266.315	57.1483	51.6282	42.7184	52.0871	-0.74386	0.0990822	114.503		0.790816	0.136706	114.503		1.80162	0.000483696	114.503	***
ACIUZZ_RS00710	hypothetical protein	NA	89.1451	132.172	120.119	69.8951	72.9901	60.6759	208.263	277.392	277.224	0.680878	0.0153256	145.32	*	-1.12066	7.29762e-06	145.32	***	-1.8745	5.38589e-13	145.32	***
ACIUZZ_RS00715	hypothetical protein	NA	146.333	175.45	152.744	138.471	96.6625	81.1364	129.508	241.886	215.666	0.49012	0.154523	153.095		-0.29237	0.408233	153.095		-0.826454	0.010919	153.095	*
ACIUZZ_RS00720	formate dehydrogenase accessory sulfurtransferase FdhD	fdhD	1.68198	23.3933	19.2784	5.2751	17.7543	36.6878	96.2559	133.703	114.075	-0.214608	0.681186	49.7895		-2.33254	0.000210644	49.7895	***	-2.05519	0.0014035	49.7895	**
ACIUZZ_RS00725	FmdE family protein	NA	50.4595	64.3317	34.1079	38.2445	47.3449	47.9763	352.647	289.043	248.813	0.136769	0.718767	130.33		-2.4616	1.66593e-16	130.33	***	-2.65361	3.98459e-18	130.33	***
ACIUZZ_RS00730	formate dehydrogenase subunit alpha	fdhF	269.117	360.257	201.682	123.965	116.39	356.295	1696.73	1919	1568.64	0.331818	0.453365	734.675		-2.39743	6.30427e-08	734.675	***	-2.90993	2.54294e-10	734.675	***
ACIUZZ_RS00735	NADH-quinone oxidoreductase subunit NuoF	nuoF	107.647	143.869	106.773	79.1265	67.072	124.88	1080.69	1030.79	767.962	0.316305	0.363244	389.868		-2.87967	1.40661e-21	389.868	***	-3.2875	4.61363e-26	389.868	***
ACIUZZ_RS00740	(2Fe-2S) ferredoxin domain-containing protein	NA	13.4559	15.2057	11.8636	3.95632	3.94541	26.8103	122.508	168.655	105.466	0.0478528	0.938801	52.4294		-2.78249	1.00027e-06	52.4294	***	-3.00084	4.82304e-07	52.4294	***
ACIUZZ_RS00745	NADH-quinone oxidoreductase subunit NuoE family protein	NA	6.72793	15.2057	10.3807	2.63755	0	14.8162	90.1305	139.806	123.115	0.3354	0.50898	44.7577		-2.87314	9.45973e-07	44.7577	***	-3.60594	1.91604e-08	44.7577	***
ACIUZZ_RS00750	response regulator transcription factor	NA	112.693	114.627	97.8749	68.5763	43.3995	62.7925	56.0034	44.3828	47.7824	0.776339	0.00334952	72.0147	**	1.1123	6.90454e-06	72.0147	***	0.260422	0.332379	72.0147
ACIUZZ_RS00755	HAMP domain-containing sensor histidine kinase	NA	304.439	291.247	321.801	240.017	246.588	167.917	189.012	154.785	170.467	0.459777	0.0600369	231.808		0.817563	0.000229856	231.808	***	0.319086	0.16355	231.808
ACIUZZ_RS00760	ABC transporter ATP-binding protein	NA	40.3676	58.4833	43.0056	40.882	29.5906	57.8538	36.7523	48.8211	45.63	0.0845818	0.840514	44.5985		0.109973	0.772263	44.5985		0.011102	0.97745	44.5985
ACIUZZ_RS00765	ABC transporter permease	NA	210.248	236.273	217.994	230.786	256.452	297.735	329.02	297.365	306.066	-0.231762	0.280461	264.66		-0.476401	0.00919419	264.66	**	-0.230258	0.210085	264.66
ACIUZZ_RS00770	macro domain-containing protein	NA	523.097	440.964	544.244	373.213	406.377	246.937	285.267	224.133	221.263	0.501144	0.0725586	362.833		1.01377	9.76657e-05	362.833	***	0.453409	0.084108	362.833
ACIUZZ_RS00775	vWA domain-containing protein	NA	470.955	494.769	490.858	379.807	345.223	213.071	230.139	185.853	179.507	0.56904	0.0448732	332.243	*	1.25013	2.82208e-06	332.243	***	0.608718	0.0232251	332.243	*
ACIUZZ_RS00780	TetR/AcrR family transcriptional regulator	NA	53.8235	72.5193	35.5909	21.1004	25.6452	31.749	20.1262	30.5132	19.8017	0.807921	0.0321494	34.541	*	1.12392	0.0030111	34.541	**	0.1512	0.709954	34.541
ACIUZZ_RS00785	corrinoid protein	NA	18.5018	15.2057	14.8295	9.23142	9.86352	55.7372	56.8785	40.4993	61.5575	-0.380937	0.444029	31.3672		-1.40576	0.0175109	31.3672	*	-0.780423	0.156305	31.3672
ACIUZZ_RS00790	uroporphyrinogen decarboxylase family protein	NA	15.1379	14.036	8.89772	9.23142	13.8089	50.0929	31.5019	32.7323	52.9481	-0.569261	0.237966	25.3763		-1.34444	0.0210793	25.3763	*	-0.473046	0.374704	25.3763
ACIUZZ_RS00795	uroporphyrinogen decarboxylase family protein	NA	28.5937	33.9203	34.1079	26.3755	37.4814	70.5534	56.8785	54.3689	74.0412	-0.38432	0.352178	46.2579		-0.863398	0.0354322	46.2579	*	-0.367862	0.345166	46.2579
ACIUZZ_RS00800	uroporphyrinogen decarboxylase family protein	NA	21.8658	19.8843	11.8636	9.23142	21.6998	57.1483	74.3796	49.9306	68.8755	-0.451903	0.347053	37.2088		-1.56508	0.00457642	37.2088	**	-0.868272	0.0924683	37.2088
ACIUZZ_RS00805	MFS transporter	NA	5.04595	17.545	4.44886	11.869	9.86352	69.8479	55.1284	129.265	83.942	-0.841608	0.0951049	42.9951		-2.48736	0.000240389	42.9951	***	-1.10106	0.0821384	42.9951
ACIUZZ_RS00810	dihydrolipoyl dehydrogenase	lpdA	63.9154	30.4113	51.9034	113.415	199.243	503.751	5447.21	17597.8	5997.77	-1.68543	0.0010877	3333.93	**	-7.43566	2.21265e-29	3333.93	***	-4.65946	4.85378e-14	3333.93	***
ACIUZZ_RS00815	dihydrolipoamide acetyltransferase family protein	NA	43.7316	42.108	54.8693	102.864	100.608	404.977	4687.66	16234.1	5408.45	-1.32842	0.00801461	3008.82	**	-7.33929	9.886e-28	3008.82	***	-4.90963	5.79124e-15	3008.82	***
ACIUZZ_RS00820	alpha-ketoacid dehydrogenase subunit beta	NA	18.5018	26.9023	37.0738	69.8951	57.2084	390.866	4451.4	15976.7	4662.01	-1.53212	0.0050597	2854.51	**	-7.92736	2.2792e-23	2854.51	***	-4.86445	1.36884e-11	2854.51	***
ACIUZZ_RS00825	thiamine pyrophosphate-dependent dehydrogenase E1 component subunit alpha	NA	25.2298	18.7147	28.1761	54.0698	55.2357	289.975	3389.08	11787.5	2932.81	-1.43707	0.00706262	2064.53	**	-7.68554	1.99816e-23	2064.53	***	-4.82427	4.90191e-12	2064.53	***
ACIUZZ_RS00830	sigma-54-dependent Fis family transcriptional regulator	NA	3291.64	2965.11	2820.58	1462.52	1481.5	2418.57	1820.99	1734.81	1797.22	0.682778	0.00834801	2199.22	**	0.738776	0.00337713	2199.22	**	0.00442809	0.988001	2199.22
ACIUZZ_RS00835	GNAT family N-acetyltransferase	NA	1431.37	1432.84	1247.16	419.37	408.35	653.325	529.407	482.108	425.306	1.34915	2.20105e-08	781.027	***	1.47546	1.6387e-09	781.027	***	0.0487674	0.865086	781.027
ACIUZZ_RS00840	GNAT family N-acetyltransferase	NA	1226.17	1189.55	1063.28	365.301	305.769	493.874	397.274	373.925	387.855	1.47279	7.9644e-12	644.777	***	1.5514	6.85238e-13	644.777	***	0.0178017	0.947969	644.777
ACIUZZ_RS00845	sensor domain-containing diguanylate cyclase	NA	279.209	349.73	344.045	265.074	222.916	327.368	301.894	368.932	330.172	0.223729	0.392742	309.927		-0.038995	0.879293	309.927		-0.270675	0.239954	309.927
ACIUZZ_RS00850	hypothetical protein	NA	15442.3	11704.9	13927.9	3200.67	3071.5	2173.04	1634.6	1530.1	1795.5	2.19556	6.68385e-24	6053.38	***	2.98599	4.41241e-43	6053.38	***	0.733756	0.00101157	6053.38	**
ACIUZZ_RS00855	phosphomethylpyrimidine synthase ThiC	thiC	388.538	352.07	364.807	590.811	459.64	274.453	696.543	406.657	530.772	-0.211029	0.576452	451.588		-0.53044	0.134039	451.588		-0.272113	0.430848	451.588
ACIUZZ_RS00860	HD domain-containing phosphohydrolase	NA	1996.51	1801.29	1963.43	1776.39	1799.11	1398.37	1327.46	1117.89	1195.85	0.202934	0.317434	1597.37		0.652669	0.00015778	1597.37	***	0.435266	0.0120066	1597.37	*
ACIUZZ_RS00865	redoxin domain-containing protein	NA	879.677	856.196	947.607	1018.09	960.707	802.192	416.526	411.65	469.645	-0.0463022	0.837334	751.366		1.03281	2.68236e-10	751.366	***	1.07447	4.92132e-11	751.366	***
ACIUZZ_RS00870	phytoene desaturase family protein	NA	2102.48	1866.79	2074.65	4235.9	4499.74	1335.58	853.177	929.82	1024.52	-0.55254	0.167426	2102.52		1.01089	0.0169454	2102.52	*	1.69595	4.75656e-05	2102.52	***
ACIUZZ_RS00875	phytoene/squalene synthase family protein	NA	925.091	867.893	900.153	1995.31	2031.89	694.246	495.28	433.842	498.487	-0.630319	0.0987723	982.465		0.846372	0.0336497	982.465	*	1.59906	3.84697e-05	982.465	***
ACIUZZ_RS00880	diacylglycerol/polyprenol kinase family protein	NA	534.871	505.296	545.727	1091.95	1189.54	396.51	342.146	343.967	339.212	-0.587692	0.122178	587.691		0.5812	0.149923	587.691		1.26061	0.00097411	587.691	***
ACIUZZ_RS00885	DUF92 domain-containing protein	NA	430.588	423.419	446.369	899.404	940.98	364.056	342.146	274.619	313.814	-0.609628	0.0934044	492.822		0.450798	0.238376	492.822		1.13774	0.00143237	492.822	**
ACIUZZ_RS00890	tocopherol cyclase family protein	NA	390.22	363.766	476.028	734.558	789.082	321.018	311.519	331.761	370.636	-0.469122	0.195822	454.288		0.259869	0.504952	454.288		0.774306	0.0260094	454.288	*
ACIUZZ_RS00895	alcohol dehydrogenase catalytic domain-containing protein	NA	277.527	284.229	195.75	414.095	536.576	517.862	511.906	511.512	542.395	-0.882268	6.09892e-05	421.317	***	-1.02325	2.28843e-06	421.317	***	-0.0892602	0.700742	421.317
ACIUZZ_RS00900	anthranilate phosphoribosyltransferase	trpD	1231.21	1510.04	1161.15	1568.02	1878.01	2956.89	2963.81	2631.35	2797.64	-0.625363	0.0334832	2077.57	*	-1.06202	0.000182067	2077.57	***	-0.359454	0.21106	2077.57
ACIUZZ_RS00905	hypothetical protein	NA	156.424	175.45	151.261	164.847	181.489	407.093	522.407	555.34	614.284	-0.516386	0.164482	325.399		-1.69305	3.84973e-06	325.399	***	-1.05308	0.00337763	325.399	**
ACIUZZ_RS00910	5'-nucleotidase	NA	309.485	295.926	305.488	312.55	386.65	443.781	556.534	530.374	624.615	-0.310221	0.167755	418.378		-0.894484	4.86345e-06	418.378	***	-0.558195	0.00389835	418.378	**
ACIUZZ_RS00915	YcjF family protein	NA	2126.03	1666.78	2166.59	2666.56	2937.36	952.471	1083.32	833.842	934.555	-0.103322	0.821708	1707.5		0.977542	0.0173252	1707.5	*	1.07167	0.0068429	1707.5	**
ACIUZZ_RS00920	GTPase	NA	1278.31	953.278	1343.56	1740.78	1844.48	670.257	760.422	619.14	755.048	-0.193177	0.644099	1107.25		0.687751	0.0856765	1107.25		0.885153	0.0194997	1107.25	*
ACIUZZ_RS00925	flavodoxin domain-containing protein	NA	168.198	185.977	174.988	232.104	236.725	122.763	93.6307	105.409	163.579	-0.121123	0.76375	164.819		0.507818	0.160727	164.819		0.620751	0.0690204	164.819
ACIUZZ_RS00930	ammonium transporter	NA	38.6856	52.635	48.9375	44.8383	27.6179	28.2214	32.377	25.5201	36.1596	0.404635	0.254645	37.2214		0.552998	0.0982132	37.2214		0.081261	0.821059	37.2214
ACIUZZ_RS00935	P-II family nitrogen regulator	NA	50.4595	49.126	47.4545	69.8951	39.4541	87.4862	95.3809	67.6838	114.506	-0.3622	0.342787	69.0495		-0.860551	0.0181854	69.0495	*	-0.411439	0.239177	69.0495
ACIUZZ_RS00940	glutamine synthetase III family protein	NA	1352.31	1160.31	1359.87	1325.37	1371.03	4142.9	6604.03	6328.99	5675.34	-0.602647	0.141464	3257.79		-2.06444	1.76587e-06	3257.79	***	-1.28491	0.00278056	3257.79	**
ACIUZZ_RS00945	hypothetical protein	NA	1338.86	1588.41	1202.68	305.956	331.414	705.534	1235.58	817.198	876.441	1.34356	0.000136483	933.562	***	0.461488	0.237555	933.562		-1.01259	0.00568877	933.562	**
ACIUZZ_RS00950	type I glutamate--ammonia ligase	glnA	521.415	541.556	481.96	737.195	968.598	526.328	523.282	606.935	563.918	-0.467543	0.0953794	607.91		-0.128613	0.658522	607.91		0.366817	0.162901	607.91
ACIUZZ_RS00955	ANTAR domain-containing response regulator	NA	164.834	173.111	111.221	207.048	258.424	148.162	263.391	251.872	266.032	-0.37537	0.230981	204.9		-0.765101	0.00829578	204.9	**	-0.335396	0.24321	204.9
ACIUZZ_RS00960	adenylosuccinate synthase	NA	375.082	398.856	388.534	366.619	333.387	534.089	2005.62	1637.73	1222.54	-0.0801522	0.821762	806.94		-1.99124	6.97976e-13	806.94	***	-1.91206	1.09245e-11	806.94	***
ACIUZZ_RS00965	glutamine-hydrolyzing carbamoyl-phosphate synthase small subunit	carA	301.075	388.329	324.767	234.742	297.878	668.141	1042.19	1260.47	1047.77	-0.190135	0.653696	618.373		-1.59691	4.89879e-05	618.373	***	-1.34726	0.000533765	618.373	***
ACIUZZ_RS00970	carbamoyl-phosphate synthase large subunit	carB	2332.91	2742.87	2172.53	2661.29	2874.23	4560.57	8119.62	6762.83	6883.25	-0.423389	0.139909	4345.57		-1.53422	6.79242e-09	4345.57	***	-1.05334	6.25118e-05	4345.57	***
ACIUZZ_RS00975	bifunctional diguanylate cyclase/phosphodiesterase	NA	400.312	505.296	480.477	1242.29	1530.82	1497.85	2500.03	1901.8	1990.93	-1.53962	1.27456e-14	1338.87	***	-2.1623	2.37462e-27	1338.87	***	-0.559696	0.00533964	1338.87	**
ACIUZZ_RS00980	GspE/PulE family protein	NA	205.202	258.496	185.369	366.619	370.868	579.949	926.682	805.548	826.506	-0.913834	0.000685384	502.804	***	-1.91214	3.87851e-13	502.804	***	-0.900841	0.00050222	502.804	***
ACIUZZ_RS00985	type IV pilus twitching motility protein PilT	NA	467.591	499.448	384.085	696.313	714.119	1109.1	1156.82	1146.19	1119.66	-0.814859	0.00135937	810.369	**	-1.30131	1.57329e-07	810.369	***	-0.412153	0.0997561	810.369
ACIUZZ_RS00990	type II secretion system protein	NA	4635.55	5630.78	4739.52	1026.01	1029.75	2948.43	2679.41	3844.1	3454.11	1.23121	0.00184327	3331.96	**	0.533853	0.232623	3331.96		-0.862412	0.0384287	3331.96	*
ACIUZZ_RS00995	hypothetical protein	NA	484.411	460.849	501.238	152.978	130.199	286.447	425.276	457.698	402.491	1.14639	0.000182482	366.843	***	0.161706	0.641829	366.843		-1.07925	0.000521093	366.843	***
ACIUZZ_RS01000	prepilin peptidase	NA	876.313	988.368	871.977	491.903	538.548	809.248	1177.82	1043	1043.03	0.513675	0.0475376	871.134	*	-0.245952	0.341187	871.134		-0.7823	0.00102669	871.134	**
ACIUZZ_RS01005	type II secretion system F family protein	NA	1125.25	1093.64	1150.77	515.641	609.566	926.366	1188.32	1322.61	1161.84	0.636992	0.0171551	1010.44	*	-0.120283	0.674237	1010.44		-0.791469	0.00174911	1010.44	**
ACIUZZ_RS01010	type IV pilus biogenesis protein PilM	pilM	679.521	727.533	653.982	396.951	366.923	776.793	1260.08	1087.38	996.543	0.344971	0.321252	771.745		-0.661422	0.0464271	771.745	*	-1.03159	0.00121411	771.745	**
ACIUZZ_RS01015	hypothetical protein	NA	158.106	174.28	169.057	101.546	112.444	230.004	154.884	200.277	181.229	0.127578	0.751604	164.648		-0.0918412	0.816111	164.648		-0.226908	0.522784	164.648
ACIUZZ_RS01020	hypothetical protein	NA	427.224	408.214	406.329	203.091	197.27	610.287	553.034	608.044	595.343	0.210799	0.636418	445.426		-0.453208	0.318957	445.426		-0.67537	0.106575	445.426
ACIUZZ_RS01025	hypothetical protein	NA	354.899	380.142	397.431	175.397	191.352	718.939	572.285	682.94	717.166	0.0361163	0.949277	465.617		-0.699959	0.17066	465.617		-0.698585	0.142649	465.617
ACIUZZ_RS01030	type IV pilus modification PilV family protein	NA	132.877	133.342	90.4602	105.502	92.7171	269.514	328.145	296.255	359.875	-0.299111	0.486019	200.965		-1.33819	0.00156189	200.965	**	-0.926381	0.0235482	200.965	*
ACIUZZ_RS01035	PilW family protein	NA	185.018	209.37	186.852	67.2575	82.8536	385.222	186.386	241.886	286.264	0.064009	0.913628	203.457		-0.248916	0.684281	203.457		-0.305975	0.569131	203.457
ACIUZZ_RS01040	arsenic metallochaperone ArsD family protein	NA	75.6893	92.4037	127.534	47.4759	41.4268	152.395	148.759	133.148	157.122	0.179366	0.706208	108.439		-0.503105	0.316719	108.439		-0.691462	0.134091	108.439
ACIUZZ_RS01045	nicotinate phosphoribosyltransferase	NA	489.457	651.504	489.375	551.248	645.074	1212.11	1945.24	1766.44	1517.41	-0.463591	0.187797	1029.76		-1.58939	2.77366e-06	1029.76	***	-1.02677	0.00217686	1029.76	**
ACIUZZ_RS01050	L-threonylcarbamoyladenylate synthase	NA	410.404	470.206	407.812	921.824	867.99	682.957	1538.34	1016.37	1043.03	-0.847157	0.00081538	817.66	***	-1.43691	6.67052e-09	817.66	***	-0.511191	0.0391225	817.66	*
ACIUZZ_RS01055	ribose 5-phosphate isomerase B	rpiB	52.1415	57.3137	41.5227	52.751	61.1538	83.9586	190.762	191.401	185.103	-0.35991	0.250794	101.79		-1.84071	4.72408e-12	101.79	***	-1.43643	1.92499e-08	101.79	***
ACIUZZ_RS01060	AtpZ/AtpI family protein	NA	233.796	252.648	232.824	87.0391	116.39	172.15	273.017	340.083	256.992	0.798214	0.00787431	218.326	**	-0.262448	0.400576	218.326		-1.12821	9.66709e-05	218.326	***
ACIUZZ_RS01065	ATP synthase subunit I	NA	269.117	409.383	237.273	180.672	120.335	1080.88	408.65	1360.33	1570.79	-0.282803	0.58298	626.382		-1.42067	0.0315729	626.382	*	-0.899886	0.152343	626.382
ACIUZZ_RS01070	F0F1 ATP synthase subunit A	atpB	605.514	846.839	532.38	356.069	428.077	3166.44	6393.14	6667.41	8092.87	-0.515381		3009.86		-2.75093		3009.86		-1.9752		3009.86
ACIUZZ_RS01075	ATP synthase F0 subunit C	atpE	238.842	382.481	220.96	164.847	163.734	1420.95	1140.19	1454.65	1865.24	-0.529252	0.28435	783.543		-1.87262	0.00361215	783.543	**	-0.980408	0.113429	783.543
ACIUZZ_RS01080	ATP synthase F0 subunit C	atpE	68.9613	90.0643	90.4602	52.751	63.1266	501.635	564.41	593.62	956.078	-0.669688		331.234		-2.42867		331.234		-1.34621		331.234
ACIUZZ_RS01085	ATP synthase F0 subunit C	atpE	541.599	981.35	613.943	354.75	477.395	3737.21	2744.17	3902.36	3503.18	-0.544707	0.270679	1872.88		-1.7377	0.00736766	1872.88	**	-0.816246	0.186753	1872.88
ACIUZZ_RS01090	F0F1 ATP synthase subunit B	atpF	613.924	863.214	532.38	290.13	388.623	3277.21	4724.41	5146.74	5714.52	-0.478232	0.3372	2394.57		-2.29799	0.000414673	2394.57	***	-1.51207	0.020317	2394.57	*
ACIUZZ_RS01095	F0F1 ATP synthase subunit delta	NA	536.553	753.265	421.159	255.842	301.824	2978.76	5051.68	4544.8	5429.97	-0.498334		2252.65		-2.40962		2252.65		-1.5847		2252.65
ACIUZZ_RS01100	F0F1 ATP synthase subunit alpha	atpA	3288.28	4218.99	2697.49	3730.81	3655.42	16734.6	26611.3	22634.1	24349.2	-0.799436	0.081233	11991.1		-2.46846	2.859e-06	11991.1	***	-1.35369	0.0098719	11991.1	**
ACIUZZ_RS01105	ATP synthase F1 subunit gamma	atpG	1338.86	2057.44	1130.01	990.4	1175.73	10415.8	13860.9	13171.1	14827.2	-0.743942		6551.94		-2.50546		6551.94		-1.29354		6551.94
ACIUZZ_RS01110	F0F1 ATP synthase subunit beta	atpD	2107.53	3465.72	1689.08	1536.37	1793.19	16268.9	22126.6	24634.1	27106.4	-0.709568	0.149529	11192		-2.60414	7.91201e-05	11192	***	-1.44221	0.0276004	11192	*
ACIUZZ_RS01115	ATP synthase F1 subunit epsilon	atpC	830.9	1354.47	507.17	585.536	607.593	5627.34	6368.64	7108.46	7414.45	-0.655094		3378.28		-2.2735		3378.28		-1.17668		3378.28
ACIUZZ_RS01120	UDP-glucose dehydrogenase family protein	NA	745.119	773.15	780.033	615.868	635.211	498.813	595.912	491.539	517.858	0.379099	0.0497184	628.167	*	0.512287	0.00328592	628.167	**	0.116369	0.531278	628.167
ACIUZZ_RS01125	hypothetical protein	NA	11.7739	22.2237	19.2784	18.4628	31.5633	16.9328	15.751	18.8627	22.3845	-0.17026	0.701751	19.6926		-0.0822592	0.859219	19.6926		0.121747	0.766723	19.6926
ACIUZZ_RS01130	UTP--glucose-1-phosphate uridylyltransferase GalU	galU	2770.23	2445.77	2655.97	2714.04	2505.33	1687.64	1643.35	1472.95	1749.01	0.172929	0.525475	2182.7		0.675996	0.00369913	2182.7	**	0.479021	0.0380239	2182.7	*
ACIUZZ_RS01135	phospho-sugar mutase	NA	4926.53	4616.67	4741	4858.37	4430.69	4106.91	5826.11	4404.44	4753.7	0.0881705	0.680357	4740.49		-0.0678115	0.724376	4740.49		-0.156745	0.382809	4740.49
ACIUZZ_RS01140	LCP family protein	NA	1325.4	1334.59	1305	1039.19	1077.1	1332.05	3300.7	2568.65	2233.29	0.183784	0.472364	1724		-1.00796	2.3913e-06	1724	***	-1.19475	1.95606e-08	1724	***
ACIUZZ_RS01145	dTDP-4-dehydrorhamnose reductase	rfbD	1110.11	977.841	943.158	1496.81	1743.87	1424.47	1244.33	1472.95	1300.89	-0.591773	0.00068084	1301.6	***	-0.402235	0.0180908	1301.6	*	0.206706	0.231229	1301.6
ACIUZZ_RS01150	glucose-1-phosphate thymidylyltransferase RfbA	rfbA	245.57	291.247	212.062	523.554	595.757	709.062	1093.82	1075.17	996.112	-1.20749	5.33064e-09	638.039	***	-2.03571	1.52515e-23	638.039	***	-0.760914	0.000145958	638.039	***
ACIUZZ_RS01155	dTDP-4-dehydrorhamnose 3,5-epimerase	rfbC	154.742	249.139	179.437	367.938	404.404	522.095	817.3	879.334	871.275	-1.03883	3.79095e-05	493.963	***	-2.07106	6.88002e-17	493.963	***	-0.939406	0.000114883	493.963	***
ACIUZZ_RS01160	dTDP-glucose 4,6-dehydratase	rfbB	440.68	561.44	413.744	618.505	741.737	1215.64	3241.2	2761.16	2566.04	-0.740292	0.0176447	1395.57	*	-2.48803	1.85784e-16	1395.57	***	-1.6576	6.08386e-08	1395.57	***
ACIUZZ_RS01165	ABC transporter permease	NA	26.9117	40.9383	34.1079	100.227	144.007	139.696	666.791	478.225	454.578	-1.68504	6.47792e-08	231.72	***	-3.81605	6.72199e-35	231.72	***	-1.99756	1.49642e-12	231.72	***
ACIUZZ_RS01170	ABC transporter ATP-binding protein	NA	417.132	426.928	430.056	1473.07	1747.82	678.018	1312.58	915.395	973.728	-1.3535	8.56125e-05	930.525	***	-1.24467	0.000644184	930.525	***	0.248308	0.500284	930.525
ACIUZZ_RS01175	glycosyltransferase family 2 protein	NA	3873.61	3326.53	4036.6	5471.6	5805.67	2503.23	3330.45	3367.54	3225.96	-0.243304	0.50472	3882.36		0.169186	0.645606	3882.36		0.426111	0.199024	3882.36
ACIUZZ_RS01180	GBS Bsp-like repeat-containing protein	NA	40475.2	41202.7	38473.7	32066	32385.9	32639.4	20915.5	20987.5	24310.5	0.300175	0.0200887	31495.2	*	0.854044	8.17864e-14	31495.2	***	0.544995	2.4264e-06	31495.2	***
ACIUZZ_RS01185	GBS Bsp-like repeat-containing protein	NA	452.454	440.964	585.767	445.746	378.759	286.447	636.164	497.642	559.614	0.373975	0.17331	475.951		-0.188576	0.489636	475.951		-0.577835	0.0200317	475.951	*
ACIUZZ_RS01190	glycosyltransferase family 2 protein	NA	87.4631	102.931	81.5624	40.882	35.5087	56.4427	126.883	145.354	118.38	0.869722	0.00211802	88.3784	**	-0.499799	0.057438	88.3784		-1.44785	6.32445e-08	88.3784	***
ACIUZZ_RS01195	glycosyltransferase family 2 protein	NA	169.88	174.28	174.988	246.611	238.697	228.593	320.27	281.276	256.561	-0.430179	0.0318982	232.351	*	-0.708484	6.23252e-05	232.351	***	-0.255479	0.147445	232.351
ACIUZZ_RS01200	undecaprenyl-phosphate glucose phosphotransferase	NA	344.807	370.784	311.42	1470.43	1205.32	1193.76	1380.83	1348.68	1304.33	-1.86002	6.82894e-31	992.264	***	-1.94781	7.31485e-34	992.264	***	-0.0582527	0.742774	992.264
ACIUZZ_RS01205	DUF7657 domain-containing protein	NA	48.7775	104.1	69.6988	47.4759	57.2084	307.613	519.782	517.614	442.525	-0.500134	0.303329	234.977		-2.24994	0.000137255	234.977	***	-1.48784	0.0112649	234.977	*
ACIUZZ_RS01210	glycosyltransferase family 2 protein	NA	68.9613	118.136	77.1136	55.3885	57.2084	400.743	513.657	467.684	471.367	-0.517387		247.807		-1.98098		247.807		-1.14669		247.807
ACIUZZ_RS01215	glycosyltransferase family 2 protein	NA	89.1451	126.324	74.1477	72.5326	78.9082	832.53	979.185	896.532	932.402	-0.879526		453.523		-2.51648		453.523		-1.08087		453.523
ACIUZZ_RS01220	hypothetical protein	NA	40.3676	70.18	51.9034	48.7947	76.9355	518.568	482.155	503.745	526.467	-1.0933		257.679		-2.54704		257.679		-0.889088		257.679
ACIUZZ_RS01225	EamA family transporter	NA	1.68198	2.33933	4.44886	6.59387	5.91811	41.6265	36.7523	44.3828	51.2262	-1.3773	0.0120847	21.6633	*	-2.97106	3.39541e-05	21.6633	***	-0.902738	0.125824	21.6633
ACIUZZ_RS01230	EamA family transporter	NA	3.36397	17.545	13.3466	6.59387	11.8362	70.5534	75.2546	62.1359	75.3326	-0.648551	0.190826	37.3291		-1.96326	0.00353996	37.3291	**	-0.855709	0.173423	37.3291
ACIUZZ_RS01235	DUF3329 domain-containing protein	NA	142.969	169.602	145.329	308.593	280.124	658.263	1019.44	767.268	796.373	-1.19768	0.000629973	476.44	***	-2.34296	1.03278e-10	476.44	***	-0.945886	0.00773224	476.44	**
ACIUZZ_RS01240	LCP family protein	NA	955.367	869.062	849.732	898.086	869.963	655.441	1324.83	1148.4	897.965	0.131445	0.641055	940.983		-0.324628	0.178869	940.983		-0.453903	0.0502829	940.983
ACIUZZ_RS01245	hypothetical protein	NA	913.317	949.769	1072.18	261.117	246.588	234.237	676.416	399.445	332.324	1.80606	6.48366e-10	565.043	***	1.01699	0.000707491	565.043	***	-0.857573	0.00408075	565.043	**
ACIUZZ_RS01250	APC family permease	NA	4485.85	4231.85	4687.62	3070.11	3136.6	1994.54	2677.66	2260.75	2127.82	0.647159	0.00854755	3185.87	**	0.899498	0.000134493	3185.87	***	0.201993	0.413213	3185.87
ACIUZZ_RS01255	transporter substrate-binding domain-containing protein	NA	526.461	709.988	398.914	232.104	280.124	1109.81	1753.61	1403.61	1353.83	0.00530664	0.993298	863.16		-1.25238	0.0198205	863.16	*	-1.22308	0.0190138	863.16	*
ACIUZZ_RS01260	amino acid ABC transporter permease	NA	40.3676	32.7507	11.8636	43.5196	29.5906	107.947	294.893	355.617	272.919	-0.727362	0.109906	132.163		-3.03914	3.23546e-09	132.163	***	-2.08595	4.42065e-05	132.163	***
ACIUZZ_RS01265	amino acid ABC transporter ATP-binding protein	NA	186.7	182.468	212.062	411.458	213.052	244.115	867.178	598.613	485.572	-0.475212	0.178469	377.913		-1.6516	1.19126e-06	377.913	***	-1.07588	0.00129537	377.913	**
ACIUZZ_RS01270	hypothetical protein	NA	396.948	390.669	360.358	1222.5	1386.81	359.822	315.019	302.358	331.033	-1.0306	0.0111194	562.836	*	0.247909	0.608887	562.836		1.48128	0.000660451	562.836	***
ACIUZZ_RS01275	glycosyltransferase family 2 protein	NA	694.659	732.211	846.766	2021.68	2337.66	1143.67	1107.82	1318.72	1173.9	-1.11825	0.000112061	1264.12	***	-0.634098	0.0378202	1264.12	*	0.562747	0.0566975	1264.12
ACIUZZ_RS01280	hypothetical protein	NA	9520.03	8694.13	11525.5	14610.7	17559	3020.39	699.168	888.765	848.891	-0.155929	0.755745	7485.18		3.20484	3.13133e-10	7485.18	***	3.5463	2.66531e-11	7485.18	***
ACIUZZ_RS01285	efflux RND transporter periplasmic adaptor subunit	NA	3.36397	2.33933	2.96591	3.95632	15.7816	2.1166	3.50021	8.32177	4.30472	-0.471985	0.343801	5.18339		-0.649839	0.379771	5.18339		0.160271	0.804416	5.18339
ACIUZZ_RS01290	ABC transporter ATP-binding protein	NA	6.72793	0	7.41477	10.5502	3.94541	6.34981	5.25032	8.87656	5.59614	-0.32399	0.524739	6.07901		-0.447038	0.513179	6.07901		0.0696485	0.910545	6.07901
ACIUZZ_RS01295	ABC transporter permease	NA	455.818	400.026	489.375	481.353	503.04	201.783	156.635	108.183	128.711	0.147933	0.718248	324.991		1.66169	6.33362e-06	324.991	***	1.47643	5.99383e-05	324.991	***
ACIUZZ_RS01300	response regulator transcription factor	NA	304.439	285.399	298.074	362.663	366.923	216.599	147.009	128.71	130.433	-0.072798	0.825614	248.917		1.09406	2.51465e-05	248.917	***	1.16053	5.66113e-06	248.917	***
ACIUZZ_RS01305	HAMP domain-containing sensor histidine kinase	NA	486.093	423.419	493.823	494.541	540.521	397.921	303.644	229.126	265.601	-0.023039	0.941691	403.854		0.7977	0.000157985	403.854	***	0.810048	9.41779e-05	403.854	***
ACIUZZ_RS01310	HD domain-containing phosphohydrolase	NA	171.562	175.45	136.432	98.9081	88.7717	258.225	320.27	262.413	266.032	0.0736037	0.878919	197.563		-0.741155	0.0819782	197.563		-0.793036	0.049575	197.563	*
ACIUZZ_RS01315	ABC transporter ATP-binding protein	NA	190.064	249.139	146.812	134.515	195.298	354.884	1703.73	1449.1	1522.58	-0.1786	0.670641	660.68		-2.80299	1.01761e-13	660.68	***	-2.63424	1.05851e-11	660.68	***
ACIUZZ_RS01320	ABC transporter ATP-binding protein	NA	380.128	416.401	375.187	396.951	420.186	359.117	1482.34	1223.86	1152.8	0.00134494	0.996952	689.663		-1.69263	1.75914e-22	689.663	***	-1.69538	3.82627e-22	689.663	***
ACIUZZ_RS01325	MarR family winged helix-turn-helix transcriptional regulator	NA	43.7316	66.671	53.3863	23.7379	29.5906	28.2214	84.8802	64.9098	52.9481	0.845692	0.012831	49.7863	*	-0.268005	0.426331	49.7863		-1.21731	0.000184297	49.7863	***
ACIUZZ_RS01330	Cof-type HAD-IIB family hydrolase	NA	92.5091	94.743	71.1818	30.3318	29.5906	57.1483	53.3783	68.2385	58.9747	0.904216	0.00691243	61.7884	**	0.488024	0.145226	61.7884		-0.51289	0.124218	61.7884
ACIUZZ_RS01335	AzlC family ABC transporter permease	NA	333.033	305.283	425.608	422.008	445.831	251.876	547.784	333.426	370.206	-0.0569337	0.892007	381.673		-0.220366	0.539755	381.673		-0.147606	0.666365	381.673
ACIUZZ_RS01340	branched-chain amino acid transporter permease	NA	33.6397	33.9203	10.3807	14.5065	29.5906	36.6878	114.632	80.4438	70.5974	-0.0433763	0.940158	47.1554		-1.57182	0.000818616	47.1554	***	-1.50674	0.00114739	47.1554	**
ACIUZZ_RS01345	MerR family transcriptional regulator	NA	70.6433	98.252	81.5624	40.882	29.5906	76.1977	173.261	139.806	146.36	0.575791	0.117195	95.1728		-0.815395	0.0227004	95.1728	*	-1.48635	2.90441e-05	95.1728	***
ACIUZZ_RS01350	hypothetical protein	NA	33.6397	51.4653	51.9034	13.1877	25.6452	33.8656	88.3804	60.4716	52.9481	0.668545	0.0949887	45.723		-0.500155	0.219183	45.723		-1.29588	0.00112674	45.723	**
ACIUZZ_RS01355	winged helix-turn-helix transcriptional regulator	NA	99.237	127.494	149.778	32.9694	13.8089	62.7925	129.508	102.635	97.2867	1.32577	0.00110756	90.6122	**	0.178056	0.70719	90.6122		-1.35799	0.00178152	90.6122	**
ACIUZZ_RS01360	pyridoxamine 5'-phosphate oxidase family protein	NA	299.393	494.769	443.403	51.4322	39.4541	196.138	406.025	275.728	278.085	1.47301	0.00174352	276.048	**	0.313867	0.585416	276.048		-1.46118	0.00556192	276.048	**
ACIUZZ_RS01365	tRNA (N6-threonylcarbamoyladenosine(37)-N6)-methyltransferase TrmO	tsaA	77.3712	111.118	94.909	39.5632	67.072	172.856	274.767	180.305	210.07	0.00215506	0.997898	136.448		-1.08346	0.0268891	136.448	*	-1.04375	0.0262698	136.448	*
ACIUZZ_RS01370	tRNA (guanosine(46)-N7)-methyltransferase TrmB	trmB	84.0992	128.663	103.807	80.4453	74.9628	208.133	129.508	178.641	197.156	-0.155772	0.735144	131.713		-0.609587	0.173432	131.713		-0.38542	0.363868	131.713
ACIUZZ_RS01375	ribosomal protection-like ABC-F family protein	abc-f	661.019	617.584	695.505	801.815	929.144	815.597	895.18	699.029	691.769	-0.345265	0.0895941	756.294		-0.206793	0.282043	756.294		0.150351	0.428561	756.294
ACIUZZ_RS01380	SPL family radical SAM protein	NA	97.555	106.44	111.221	112.096	88.7717	191.2	120.757	156.449	178.646	-0.27445	0.459624	129.237		-0.504272	0.15193	129.237		-0.177845	0.608294	129.237
ACIUZZ_RS01385	transglutaminase domain-containing protein	NA	1448.19	1329.91	1560.07	3252.1	3043.88	1118.98	479.529	487.101	554.448	-0.605094	0.109906	1474.91		1.40443	0.000274132	1474.91	***	2.16076	2.96522e-08	1474.91	***
ACIUZZ_RS01390	ACT domain-containing protein	NA	30.2757	28.072	31.142	38.2445	37.4814	86.0752	126.008	105.964	155.4	-0.682814	0.0845672	70.9625		-1.96052	7.96068e-07	70.9625	***	-1.10307	0.00324754	70.9625	**
ACIUZZ_RS01395	homoserine kinase	thrB	181.654	183.638	163.125	218.917	181.489	299.146	322.02	309.57	370.206	-0.377078	0.166849	247.752		-0.896645	0.000265642	247.752	***	-0.475606	0.0499292	247.752	*
ACIUZZ_RS01400	threonine synthase	thrC	169.88	178.959	166.091	130.559	142.035	209.544	308.019	301.803	229.442	0.0700636	0.840514	204.037		-0.677841	0.0113279	204.037	*	-0.736741	0.00451228	204.037	**
ACIUZZ_RS01405	homoserine dehydrogenase	NA	285.937	362.597	225.409	269.03	220.943	301.263	528.532	402.219	360.736	0.121496	0.715896	328.518		-0.537607	0.0593872	328.518		-0.652497	0.0171481	328.518	*
ACIUZZ_RS01410	aspartate kinase	NA	442.362	545.065	352.943	379.807	286.042	715.412	1302.95	1017.48	996.973	-0.0381567	0.938801	671.004		-1.2189	0.00113751	671.004	**	-1.1475	0.00178423	671.004	**
ACIUZZ_RS01415	TrkH family potassium uptake protein	NA	343.125	345.052	401.88	358.707	366.923	299.852	412.15	398.336	419.28	0.0923024	0.66731	371.7		-0.17206	0.333451	371.7		-0.264024	0.121362	371.7
ACIUZZ_RS01420	Trk system potassium transporter TrkA	trkA	296.029	328.676	339.596	361.344	406.377	291.386	441.027	328.987	379.676	-0.115038	0.670641	352.567		-0.244658	0.289418	352.567		-0.119306	0.606315	352.567
ACIUZZ_RS01425	GspE/PulE family protein	NA	449.09	371.954	459.716	301.999	274.206	184.144	252.015	214.702	246.23	0.68543	0.00844351	306.006	**	0.819384	0.00100245	306.006	**	0.0781754	0.776151	306.006
ACIUZZ_RS01430	type II secretion system F family protein	NA	179.972	148.548	174.988	143.746	144.007	134.757	231.014	179.75	213.084	0.23413	0.333798	172.207		-0.305062	0.142641	172.207		-0.543215	0.00633091	172.207	**
ACIUZZ_RS01435	putative ABC transporter permease	NA	109.329	87.725	74.1477	63.3012	92.7171	96.6582	122.508	106.519	120.532	0.080368	0.817731	97.0485		-0.357325	0.194287	97.0485		-0.432195	0.100119	97.0485
ACIUZZ_RS01440	hypothetical protein	NA	1587.79	1478.46	1434.02	681.807	643.102	689.307	512.781	594.729	598.356	1.1248	4.25668e-17	913.372	***	1.38485	5.00143e-26	913.372	***	0.234715	0.0990099	913.372
ACIUZZ_RS01445	IS110 family transposase	NA	6443.68	6271.75	6272.89	5467.64	5578.81	6532.54	10172.5	7971.7	8317.15	0.105532	0.609365	7003.19		-0.472191	0.00474049	7003.19	**	-0.574495	0.000450801	7003.19	***
ACIUZZ_RS01450	FprA family A-type flavoprotein	NA	829.218	1009.42	689.573	1006.23	836.427	1764.54	2558.66	2060.47	1991.79	-0.425901	0.221718	1416.26		-1.31339	7.9884e-05	1416.26	***	-0.796088	0.0149176	1416.26	*
ACIUZZ_RS01455	tRNA 2-thiouridine(34) synthase MnmA	mnmA	960.413	1214.11	731.096	601.361	753.573	2685.97	4045.37	3517.89	4107.56	-0.307936	0.516437	2068.59		-1.75017	0.000584778	2068.59	***	-1.30012	0.00962029	2068.59	**
ACIUZZ_RS01460	hypothetical protein	NA	1601.25	1645.72	1554.14	1396.58	1266.48	1519.72	1894.49	2027.74	1656.03	0.188457	0.296646	1618.02		-0.213418	0.182117	1618.02		-0.402885	0.00849277	1618.02	**
ACIUZZ_RS01465	response regulator transcription factor	NA	983.96	1025.8	1005.44	677.85	682.556	819.831	842.677	742.302	747.73	0.444539	0.0070897	836.461	**	0.367765	0.0167306	836.461	*	-0.0887606	0.588609	836.461
ACIUZZ_RS01470	sensor histidine kinase	NA	117.739	113.458	112.704	73.8514	84.8263	233.532	276.517	240.222	250.965	-0.152107	0.739243	167.09		-1.05486	0.0144896	167.09	*	-0.823632	0.0462298	167.09	*
ACIUZZ_RS01475	iron-containing alcohol dehydrogenase	NA	444.044	506.466	478.994	817.64	818.672	873.451	1220.7	966.99	1046.48	-0.776667	2.40817e-06	797.048	***	-1.16055	2.49705e-13	797.048	***	-0.353959	0.0268323	797.048	*
ACIUZZ_RS01480	ATP-dependent helicase	NA	632.426	704.139	655.465	845.335	923.226	1260.79	1759.73	1561.72	1736.09	-0.563383	0.0118078	1119.88	*	-1.31638	1.76037e-10	1119.88	***	-0.708635	0.000557055	1119.88	***
ACIUZZ_RS01485	NAD-dependent DNA ligase LigA	ligA	450.772	597.7	437.471	710.82	769.355	1390.61	2359.14	1806.38	1859.64	-0.803479	0.0130755	1153.54	*	-1.92195	2.15324e-09	1153.54	***	-0.988365	0.00187752	1153.54	**
ACIUZZ_RS01490	Asp-tRNA(Asn)/Glu-tRNA(Gln) amidotransferase subunit GatC	gatC	99.237	97.0823	72.6647	44.8383	71.0174	299.852	356.147	270.18	259.575	-0.373055	0.446269	174.51		-1.4361	0.0116295	174.51	*	-0.839918	0.120969	174.51
ACIUZZ_RS01495	Asp-tRNA(Asn)/Glu-tRNA(Gln) amidotransferase subunit GatA	gatA	1063.01	1172.01	1085.52	1389.99	1751.76	2135.65	3103.82	2563.66	2588	-0.617925	0.00688205	1872.6	**	-1.28479	2.11452e-09	1872.6	***	-0.617178	0.00399591	1872.6	**
ACIUZZ_RS01500	Asp-tRNA(Asn)/Glu-tRNA(Gln) amidotransferase subunit GatB	gatB	460.863	589.512	433.022	461.571	578.002	1907.76	2697.79	2240.78	2454.12	-0.678162	0.121207	1313.71		-2.05502	2.18711e-05	1313.71	***	-1.12843	0.0175831	1313.71	*
ACIUZZ_RS01505	ribonuclease PH	rph	43.7316	44.4473	44.4886	162.209	90.7444	143.929	364.897	229.681	279.376	-1.3793	1.41165e-05	155.945	***	-2.59132	4.57058e-16	155.945	***	-1.05378	0.000384999	155.945	***
ACIUZZ_RS01510	RdgB/HAM1 family non-canonical purine NTP pyrophosphatase	rdgB	230.432	184.807	234.307	469.484	467.531	278.686	536.408	361.72	393.021	-0.777481	0.0107334	350.711	*	-0.948471	0.00168204	350.711	**	-0.0830964	0.797164	350.711
ACIUZZ_RS01515	metallophosphoesterase family protein	NA	114.375	118.136	97.8749	238.698	256.452	184.85	310.644	237.448	258.714	-0.937284	0.000100833	201.91	***	-1.24978	1.10875e-07	201.91	***	-0.242672	0.302419	201.91
ACIUZZ_RS01520	ABC transporter ATP-binding protein	NA	90.8271	131.003	114.187	307.275	297.878	251.876	470.779	388.349	386.994	-1.23993	2.64531e-08	271.019	***	-1.83665	6.20505e-17	271.019	***	-0.520998	0.0134503	271.019	*
ACIUZZ_RS01525	ABC transporter permease	NA	57.1874	67.8407	66.7329	197.816	211.079	158.745	574.035	405.548	451.135	-1.4128	4.00768e-08	243.347	***	-2.80965	8.17803e-29	243.347	***	-1.29933	3.40957e-08	243.347	***
ACIUZZ_RS01530	tRNA-Gly	NA	23.5478	17.545	17.7954	22.4192	7.89082	7.05534	127.758	29.9584	55.5309	0.361896	0.468538	34.389		-1.54711	0.00669658	34.389	**	-2.16451	0.000282683	34.389	***
ACIUZZ_RS01535	tRNA-Arg	NA	5.04595	4.67867	5.93181	6.59387	0	2.82214	19.2512	11.0957	9.03991	0.300224	0.557181	7.16214		-1.06968	0.0704833	7.16214		-1.56226	0.0098719	7.16214	**
ACIUZZ_RS01540	tRNA-His	NA	70.6433	52.635	38.5568	46.1571	29.5906	35.2767	234.514	61.5811	89.5382	0.344562	0.465142	73.1659		-1.09232	0.0308044	73.1659	*	-1.55672	0.00194186	73.1659	**
ACIUZZ_RS01545	tRNA-Gln	NA	169.88	119.306	108.256	122.646	112.444	83.253	427.901	175.312	191.56	0.241805	0.572293	167.84		-0.916649	0.026906	167.84	*	-1.18774	0.00309412	167.84	**
ACIUZZ_RS01550	tRNA-Lys	NA	8.40992	14.036	8.89772	3.95632	3.94541	9.17194	7.87548	15.534	12.0532	0.451799	0.345145	9.32		-0.15197	0.786647	9.32		-0.744176	0.140179	9.32
ACIUZZ_RS01555	alpha/beta fold hydrolase	NA	1263.17	1081.94	1282.75	2657.33	2909.74	817.714	242.39	223.024	287.986	-0.601754	0.139001	1196.23		2.07051	1.33413e-06	1196.23	***	2.90179	4.88087e-11	1196.23	***
ACIUZZ_RS01560	peptide-methionine (S)-S-oxide reductase MsrA	msrA	977.232	964.975	903.119	2894.71	3477.88	924.25	208.263	323.44	328.881	-1.01053	0.0136562	1222.53	*	1.55774	0.000496053	1222.53	***	2.8864	3.11609e-10	1222.53	***
ACIUZZ_RS01565	YccF domain-containing protein	NA	393.584	350.9	330.699	1131.51	1286.2	373.228	143.509	177.531	163.579	-1.05865	0.00712373	483.416	**	1.04677	0.0148302	483.416	*	2.36633	3.46972e-08	483.416	***
ACIUZZ_RS01570	methionine ABC transporter ATP-binding protein	NA	898.179	676.067	820.073	1891.12	1958.9	1106.28	1456.96	1283.22	1257.84	-0.930451	0.000703678	1260.96	***	-0.712446	0.011344	1260.96	*	0.285684	0.313503	1260.96
ACIUZZ_RS01575	methionine ABC transporter permease	NA	341.443	352.07	317.352	905.998	1027.78	829.708	1615.35	1403.05	1365.46	-1.39111	4.93812e-17	906.467	***	-2.0886	2.07608e-37	906.467	***	-0.653022	5.11139e-05	906.467	***
ACIUZZ_RS01580	MetQ/NlpA family ABC transporter substrate-binding protein	NA	1068.06	1307.69	907.567	1243.6	1576.19	1708.1	1202.32	1687.1	1693.91	-0.414355	0.132116	1377.17		-0.465649	0.0774912	1377.17		-0.0166075	0.957696	1377.17
ACIUZZ_RS01585	alanine/glycine:cation symporter family protein	NA	31.9577	21.054	25.2102	19.7816	31.5633	30.338	76.1297	57.6976	71.8888	-0.0678615	0.877464	40.6245		-1.34088	3.87218e-05	40.6245	***	-1.24833	6.15872e-05	40.6245	***
ACIUZZ_RS01590	IS1182 family transposase	NA	208.566	209.37	213.545	160.891	132.171	171.445	155.76	158.114	134.738	0.397253	0.0653726	171.622		0.488423	0.0107343	171.622	*	0.0698262	0.741418	171.622
ACIUZZ_RS01595	hypothetical protein	NA	938.547	826.954	1046.97	501.134	441.886	198.255	357.897	215.811	337.06	1.05388	0.00359944	540.501	**	1.51628	6.36681e-05	540.501	***	0.278796	0.469352	540.501
ACIUZZ_RS01600	response regulator transcription factor	NA	168.198	182.468	188.335	83.0828	80.8809	64.9091	71.7544	64.9098	54.6699	1.16347	3.42331e-07	106.579	***	1.47439	1.80878e-11	106.579	***	0.235126	0.338889	106.579
ACIUZZ_RS01605	sensor histidine kinase	NA	329.669	315.81	354.426	284.855	260.397	244.82	218.763	200.277	216.958	0.327574	0.0717834	269.553		0.64454	4.29247e-05	269.553	***	0.301424	0.0636763	269.553
ACIUZZ_RS01610	nicotinate-nucleotide--dimethylbenzimidazole phosphoribosyltransferase	cobT	1108.43	920.528	1269.41	1153.93	1150.09	731.639	1904.99	1332.59	1155.39	0.103446	0.777751	1191.89		-0.394233	0.214226	1191.89		-0.490532	0.103646	1191.89
ACIUZZ_RS01615	hypothetical protein	NA	60.5514	65.5013	66.7329	93.633	61.1538	137.579	120.757	149.792	131.724	-0.524809	0.123172	98.6028		-1.00739	0.0020306	98.6028	**	-0.390107	0.218853	98.6028
ACIUZZ_RS01620	ATP-binding cassette domain-containing protein	NA	100.919	95.9127	111.221	88.3579	82.8536	135.463	171.511	173.648	200.169	-0.0224924	0.953608	128.895		-0.800067	0.00244261	128.895	**	-0.757742	0.00308876	128.895	**
ACIUZZ_RS01625	phenylacetate--CoA ligase family protein	NA	75.6893	85.3857	57.8352	73.8514	94.6898	222.949	420.901	361.165	303.913	-0.628611	0.123559	188.487		-2.11183	6.38899e-07	188.487	***	-1.30728	0.00170616	188.487	**
ACIUZZ_RS01630	amino acid-binding protein	NA	31.9577	21.054	19.2784	19.7816	13.8089	55.0317	137.383	137.587	127.42	-0.252831	0.592217	62.5891		-2.23002	1.688e-06	62.5891	***	-1.9228	3.32714e-05	62.5891	***
ACIUZZ_RS01635	TetR/AcrR family transcriptional regulator	NA	77.3712	88.8947	80.0795	50.1134	74.9628	130.524	241.515	351.179	281.959	-0.0575871	0.903397	152.955		-1.71155	2.91796e-06	152.955	***	-1.64433	6.82541e-06	152.955	***
ACIUZZ_RS01640	response regulator transcription factor	NA	60.5514	65.5013	115.67	35.6069	45.3722	16.9328	72.6295	43.2732	21.5236	0.890815	0.0487071	53.0068	*	0.718013	0.169521	53.0068		-0.40209	0.420823	53.0068
ACIUZZ_RS01645	sensor histidine kinase	NA	398.63	472.545	613.943	156.934	169.653	335.834	1386.09	892.094	781.737	0.915802	0.0136412	578.606	*	-0.96611	0.0134455	578.606	*	-2.0738	1.1311e-07	578.606	***
ACIUZZ_RS01650	1-phosphofructokinase	pfkB	13102.7	14425.5	13865.6	14038.4	15053.7	19473.4	18454.9	14953.7	15481.1	-0.215748	0.343038	15427.7		-0.235435	0.255146	15427.7		-0.00896424	0.969749	15427.7
ACIUZZ_RS01655	PTS fructose transporter subunit IIABC	NA	50930.5	51886.4	46544	65442.9	66294.7	69099.3	63102.7	54016.1	61071.1	-0.416078	0.001569	58709.7	**	-0.25266	0.0466872	58709.7	*	0.169865	0.18796	58709.7
ACIUZZ_RS01660	MBG domain-containing protein	NA	1271.58	1325.23	1253.1	1896.4	1996.38	2723.36	2946.31	2336.75	2545.81	-0.72759	0.000710636	2032.77	***	-1.0023	1.47873e-06	2032.77	***	-0.230311	0.289795	2032.77
ACIUZZ_RS01665	hypothetical protein	NA	770.348	742.738	702.92	2328.96	2367.25	1038.55	847.927	819.417	830.811	-1.17432	0.000201562	1160.99	***	-0.163357	0.657156	1160.99		1.11392	0.000557055	1160.99	***
ACIUZZ_RS01670	hypothetical protein	NA	1073.11	943.921	784.482	2627	2536.9	1193.06	792.799	935.922	994.821	-0.994398	0.00240106	1320.22	**	0.0378651	0.920494	1320.22		1.13302	0.000620008	1320.22	***
ACIUZZ_RS01675	magnesium transporter CorA family protein	NA	617.288	871.402	461.198	145.065	236.725	737.283	827.801	923.717	907.005	0.510173	0.268176	636.387		-0.383204	0.494572	636.387		-1.02354	0.0427165	636.387	*
ACIUZZ_RS01680	ECF transporter S component	NA	1431.37	2234.06	1660.91	584.217	723.983	472.002	6014.24	3977.25	3407.19	1.38645	6.13461e-06	2278.36	***	-1.26657	6.79605e-05	2278.36	***	-2.82508	1.70389e-18	2278.36	***
ACIUZZ_RS01685	16S ribosomal RNA	NA	30309.3	17029.2	25207.2	47945.4	75268.5	14422.5	8397.89	8228.57	2715.42	-0.552899	0.242905	25502.7		1.60289	0.0043162	25502.7	**	2.49835	1.71755e-05	25502.7	***
ACIUZZ_RS01690	23S ribosomal RNA	NA	42643.3	25915.1	32798.5	63392.2	111610	26348.9	10679.2	15460.2	6890.57	-0.666588	0.131256	37304.2		1.41972	0.00444031	37304.2	**	2.37265	3.17014e-06	37304.2	***
ACIUZZ_RS01695	5S ribosomal RNA	rrf	1458.28	288.908	963.92	1028.64	1799.11	103.008	223.139	164.216	77.0545	-0.0481337	0.938996	678.475		1.86716	0.00675458	678.475	**	2.03517	0.00463619	678.475	**
ACIUZZ_RS01700	hypothetical protein	NA	25.2298	14.036	14.8295	68.5763	71.0174	16.2273	1.75011	12.2053	8.60944	-0.854257	0.0801466	25.8312		0.952713	0.134906	25.8312		2.31031	0.000263976	25.8312	***
ACIUZZ_RS01705	glycogen/starch/alpha-glucan phosphorylase	NA	2824.05	2566.25	2632.24	7917.92	8642.42	3077.54	406.9	885.437	947.038	-0.96391	0.0176551	3322.2	*	1.669	0.000149833	3322.2	***	2.94014	7.71561e-11	3322.2	***
ACIUZZ_RS01710	glycoside hydrolase family 13 protein	NA	738.391	684.255	739.994	1316.14	1588.03	1373.67	1594.35	1315.95	1626.32	-0.940062	1.69867e-08	1219.68	***	-1.05542	1.5601e-10	1219.68	***	-0.0839265	0.640441	1219.68
ACIUZZ_RS01715	glycogen synthase GlgA	glgA	438.998	423.419	364.807	820.278	862.072	754.921	721.044	775.589	906.144	-0.939834	8.26754e-08	674.141	***	-0.956871	3.71376e-08	674.141	***	0.0159579	0.939083	674.141
ACIUZZ_RS01720	glucose-1-phosphate adenylyltransferase subunit GlgD	glgD	358.262	370.784	352.943	571.029	670.72	687.896	331.645	482.108	605.674	-0.744743	0.00586219	492.34	**	-0.380558	0.167406	492.34		0.41203	0.117626	492.34
ACIUZZ_RS01725	glucose-1-phosphate adenylyltransferase	NA	1374.18	1295.99	1622.35	1715.73	1761.63	1109.81	1153.32	885.437	1086.08	-0.0839283	0.794566	1333.84		0.44347	0.0920067	1333.84		0.519644	0.0401873	1333.84	*
ACIUZZ_RS01730	glycogen/starch/alpha-glucan phosphorylase	NA	1047.88	953.278	1027.69	1837.05	2051.61	1504.2	1211.95	1335.92	1432.18	-0.786917	1.6804e-05	1377.97	***	-0.388799	0.0362445	1377.97	*	0.421433	0.019504	1377.97	*
ACIUZZ_RS01735	1,4-alpha-glucan branching protein GlgB	glgB	940.229	828.124	900.153	1529.78	1745.84	1086.52	945.058	963.661	1004.29	-0.651007	0.00476514	1104.85	**	-0.124092	0.614351	1104.85		0.553664	0.0114575	1104.85	*
ACIUZZ_RS01740	YihY/virulence factor BrkB family protein	NA	70.6433	65.5013	78.5965	143.746	145.98	101.597	53.3783	89.3204	104.174	-0.716956	0.0305625	94.7708	*	-0.203485	0.574606	94.7708		0.58513	0.0637262	94.7708
ACIUZZ_RS01745	YihY/virulence factor BrkB family protein	NA	149.697	168.432	136.432	73.8514	98.6352	80.4309	65.629	105.409	112.353	0.750389	0.0109449	110.097	*	0.646384	0.0235663	110.097	*	-0.172872	0.565398	110.097
ACIUZZ_RS01750	aconitate hydratase	NA	2194.99	2015.34	2230.36	2802.4	2949.19	1893.65	5217.95	3676.56	3673.22	-0.21935	0.460372	2961.52		-0.93364	0.000297377	2961.52	***	-0.677314	0.00778927	2961.52	**
ACIUZZ_RS01755	TIGR00266 family protein	NA	269.117	380.142	275.829	444.427	503.04	425.437	686.917	599.168	629.35	-0.51989	0.0200079	468.159	*	-1.02315	5.6815e-07	468.159	***	-0.464669	0.0225354	468.159	*
ACIUZZ_RS01760	DegV family protein	NA	555.055	656.183	573.903	345.519	447.804	462.83	1338.83	950.347	1006.87	0.46295	0.0638037	704.15		-0.860743	0.000151	704.15	***	-1.3501	2.32673e-09	704.15	***
ACIUZZ_RS01765	Tex family protein	NA	407.04	491.26	400.397	664.662	741.737	728.111	1020.31	880.998	801.108	-0.67464	0.000352868	681.736	***	-1.03677	7.59833e-09	681.736	***	-0.328362	0.0708685	681.736
ACIUZZ_RS01770	CarD family transcriptional regulator	NA	5101.46	5009.68	6240.27	2088.94	2284.39	1479.5	2516.65	2261.86	2113.62	1.38438	5.11361e-10	3232.93	***	1.2161	8.86101e-08	3232.93	***	-0.224752	0.348907	3232.93
ACIUZZ_RS01775	PIN/TRAM domain-containing protein	NA	3572.53	3393.2	3972.83	2425.23	2475.74	1447.05	3040.81	2644.66	2311.2	0.699737	0.0107896	2809.25	*	0.436161	0.114728	2809.25		-0.311334	0.253217	2809.25
ACIUZZ_RS01780	RsmF rRNA methyltransferase first C-terminal domain-containing protein	NA	371.718	394.178	320.318	385.082	351.141	565.133	972.185	631.9	599.648	-0.226841	0.505143	510.145		-0.974695	0.00122267	510.145	**	-0.697169	0.0180578	510.145	*
ACIUZZ_RS01785	DapH/DapD/GlmU-related protein	NA	84.0992	83.0463	63.767	98.9081	47.3449	78.3143	87.5054	66.0194	85.2335	0.0161707	0.971825	77.1376		-0.0431509	0.903474	77.1376		-0.0586705	0.867242	77.1376
ACIUZZ_RS01790	DUF523 domain-containing protein	NA	68.9613	90.0643	94.909	47.4759	49.3176	150.984	316.769	232.455	201.03	0.00759853	0.989254	139.107		-1.39911	0.00238699	139.107	**	-1.39065	0.00220044	139.107	**
ACIUZZ_RS01795	D-alanine--D-alanine ligase family protein	NA	403.676	536.877	419.676	418.052	439.913	706.24	1052.69	898.197	841.573	-0.179032	0.583152	635.21		-0.996924	0.000369154	635.21	***	-0.778244	0.00459694	635.21	**
ACIUZZ_RS01800	DUF1934 domain-containing protein	NA	474.319	527.52	464.164	1068.21	1114.58	906.611	481.28	549.792	601.8	-1.01987	6.51714e-09	687.586	***	-0.153833	0.428104	687.586		0.893042	2.21213e-07	687.586	***
ACIUZZ_RS01805	arginine--tRNA ligase	argS	866.221	887.777	870.494	2011.13	2130.52	1283.37	1881.37	1543.41	1429.6	-0.946604	0.00015869	1433.77	***	-0.85943	0.000696541	1433.77	***	0.148872	0.576135	1433.77
ACIUZZ_RS01810	tRNA threonylcarbamoyladenosine dehydratase	NA	321.259	390.669	404.846	804.453	785.136	436.02	1162.95	801.109	839.42	-0.729156	0.0203707	660.651	*	-1.26583	4.6488e-05	660.651	***	-0.430269	0.165891	660.651
ACIUZZ_RS01815	2-C-methyl-D-erythritol 2,4-cyclodiphosphate synthase	ispF	1348.95	1190.72	1052.9	2495.12	1256.61	812.775	596.787	464.91	546.699	-0.263351	0.524739	1085.05		1.06957	0.007879	1085.05	**	1.3741	0.000483696	1085.05	***
ACIUZZ_RS01820	5'-methylthioadenosine/adenosylhomocysteine nucleosidase	NA	1064.7	1173.18	1184.88	1281.85	1321.71	1024.44	1680.98	1391.96	1214.79	-0.0756321	0.773048	1259.83		-0.317083	0.135264	1259.83		-0.232204	0.271886	1259.83
ACIUZZ_RS01825	alanine racemase	alr	1663.48	1498.34	1689.08	2175.98	2237.05	1813.93	3501.96	2366.71	2730.91	-0.332266	0.160334	2186.38		-0.80793	0.000142601	2186.38	***	-0.446238	0.0362631	2186.38	*
ACIUZZ_RS01830	transketolase	NA	1209.35	1266.75	1281.27	1422.96	1584.08	1445.64	2004.75	1691.54	1907.42	-0.235246	0.128456	1534.86		-0.570807	1.89327e-05	1534.86	***	-0.326843	0.0151418	1534.86	*
ACIUZZ_RS01835	transketolase family protein	NA	1337.18	1348.63	1432.53	1546.92	1471.64	1744.08	3248.2	2626.91	2869.53	-0.202889	0.266803	1958.4		-1.07382	1.63347e-12	1958.4	***	-0.857573	1.82246e-08	1958.4	***
ACIUZZ_RS01840	nitroreductase family protein	NA	370.036	259.666	335.147	501.134	475.422	385.927	651.04	505.409	457.161	-0.447244	0.0982998	437.883		-0.720932	0.00399544	437.883	**	-0.230617	0.366444	437.883
ACIUZZ_RS01845	DUF2284 domain-containing protein	NA	741.755	714.666	713.301	880.942	1128.39	1177.54	1385.21	1177.81	1051.21	-0.519067	0.0144617	996.758	*	-0.721466	0.000268735	996.758	***	-0.172887	0.404368	996.758
ACIUZZ_RS01850	sce7726 family protein	NA	1656.75	1375.53	1500.75	753.02	757.519	618.048	426.151	584.743	600.939	1.01938	1.25217e-06	919.272	***	1.45841	2.77458e-12	919.272	***	0.378291	0.0804635	919.272
ACIUZZ_RS01855	sce7725 family protein	NA	2876.19	2809.54	3505.7	2402.81	2160.11	1435.76	627.413	897.087	889.786	0.541764	0.0630123	1956.04		1.86124	9.23752e-12	1956.04	***	1.25126	4.89366e-06	1956.04	***
ACIUZZ_RS01860	RES family NAD+ phosphorylase	NA	3071.3	3100.79	3434.52	2447.65	2578.33	1659.42	653.665	1054.09	1011.18	0.460018	0.118168	2112.33		1.75704	1.17438e-10	2112.33	***	1.23633	5.99261e-06	2112.33	***
ACIUZZ_RS01865	ABC transporter ATP-binding protein	NA	2201.72	1952.17	2073.17	1781.66	1676.8	1945.16	2993.56	2306.24	2259.12	0.191726	0.367965	2132.18		-0.274767	0.144747	2132.18		-0.467322	0.00955757	2132.18	**
ACIUZZ_RS01870	energy-coupling factor transporter transmembrane component T family protein	NA	874.631	801.222	866.045	470.803	447.804	997.625	1813.99	1574.48	1739.11	0.330713	0.358663	1065.08		-0.956592	0.00494565	1065.08	**	-1.32419	7.15652e-05	1065.08	***
ACIUZZ_RS01875	hypothetical protein	NA	657.656	685.425	671.778	493.222	451.749	1079.47	2073	1757	1774.41	-0.00916081	0.983919	1071.52		-1.38842	8.58836e-05	1071.52	***	-1.3636	9.6946e-05	1071.52	***
ACIUZZ_RS01880	UbiD family decarboxylase	NA	1150.48	1273.77	1095.9	1333.28	1469.66	2534.28	4410.27	3845.77	4351.21	-0.523692	0.0828619	2384.96		-1.77195	3.75774e-10	2384.96	***	-1.17491	3.0589e-05	2384.96	***
ACIUZZ_RS01885	hydantoinase/oxoprolinase family protein	NA	4130.95	4406.13	4132.99	4978.37	6448.77	5591.36	9685.09	7028.02	8531.52	-0.398521	0.0618444	6103.69		-0.976805	3.45902e-07	6103.69	***	-0.5494	0.00426323	6103.69	**
ACIUZZ_RS01890	hydantoinase B/oxoprolinase family protein	NA	3041.03	3749.95	2878.41	4489.11	5817.51	6239.74	8523.9	6970.87	8259.47	-0.717644	0.00116983	5552.22	**	-1.26863	2.49813e-09	5552.22	***	-0.498875	0.0202718	5552.22	*
ACIUZZ_RS01895	UbiX family flavin prenyltransferase	NA	1565.93	2036.39	1331.69	1887.17	2669.07	3285.67	4090.88	3192.23	3495	-0.582134	0.0518708	2617.11		-1.08258	0.000162071	2617.11	***	-0.423206	0.142575	2617.11
ACIUZZ_RS01900	hypothetical protein	NA	417.132	618.754	338.113	462.89	664.801	1093.58	2215.64	1434.12	1682.72	-0.538832	0.15988	991.971		-1.81732	2.55558e-06	991.971	***	-1.14114	0.00280923	991.971	**
ACIUZZ_RS01905	MBL fold metallo-hydrolase	NA	16.8198	11.6967	14.8295	5.2751	7.89082	15.5217	9.62559	16.6435	17.2189	0.301882	0.524629	12.8357		-0.0423112	0.937893	12.8357		-0.417172	0.374157	12.8357
ACIUZZ_RS01910	PucR family transcriptional regulator	NA	85.7812	70.18	72.6647	60.6636	55.2357	100.891	53.3783	67.6838	88.6772	0.0339754	0.941697	72.7951		0.104432	0.78651	72.7951		0.0615742	0.870066	72.7951
ACIUZZ_RS01915	uroporphyrinogen decarboxylase family protein	NA	8.40992	3.509	8.89772	21.1004	21.6998	25.3992	10.5006	15.534	7.7485	-1.24245	0.0062442	13.6443	**	-0.639709	0.231509	13.6443		0.903056	0.0302954	13.6443	*
ACIUZZ_RS01920	MFS transporter	NA	48.7775	47.9563	54.8693	179.353	220.943	170.739	21.8763	51.0402	46.0605	-1.67576	2.81169e-07	93.5129	***	0.305094	0.419583	93.5129		2.14787	8.59328e-11	93.5129	***
ACIUZZ_RS01925	uroporphyrinogen decarboxylase family protein	NA	5.04595	8.18767	10.3807	18.4628	31.5633	17.6384	21.8763	25.5201	24.9674	-1.03025	0.0154551	18.1825	*	-1.44444	0.00145319	18.1825	**	-0.154701	0.686357	18.1825
ACIUZZ_RS01930	aminomethyltransferase family protein	NA	62.2334	46.7867	69.6988	145.065	144.007	52.9151	46.3778	49.3759	50.3652	-0.70127	0.0759323	74.0917		0.259171	0.569036	74.0917		1.078	0.00658659	74.0917	**
ACIUZZ_RS01935	methyltetrahydrofolate cobalamin methyltransferase	NA	6.72793	8.18767	5.93181	30.3318	21.6998	23.2826	7.87548	7.76699	12.4837	-1.34675	0.00215507	13.8098	**	-0.393161	0.459715	13.8098		1.25446	0.0016354	13.8098	**
ACIUZZ_RS01940	corrinoid protein	NA	3.36397	8.18767	4.44886	21.1004	31.5633	16.9328	7.87548	13.8696	14.2056	-1.37672	0.00350114	13.5053	**	-0.971475	0.0760606	13.5053		0.736538	0.0808445	13.5053
ACIUZZ_RS01945	methyl-accepting chemotaxis protein	NA	23.5478	12.8663	29.6591	77.8077	71.0174	47.9763	33.252	48.2663	48.2129	-1.27769	0.000581719	43.6229	***	-0.932523	0.0193358	43.6229	*	0.5091	0.147421	43.6229
ACIUZZ_RS01950	cobalamin B12-binding domain-containing protein	NA	15.1379	7.018	14.8295	35.6069	37.4814	14.8162	17.5011	17.1983	16.7884	-0.849948	0.0515764	19.5975		-0.447609	0.383308	19.5975		0.604939	0.15833	19.5975
ACIUZZ_RS01955	methyltetrahydrofolate cobalamin methyltransferase	NA	50.4595	37.4293	44.4886	67.2575	63.1266	76.1977	96.2559	57.1428	74.0412	-0.562757	0.0857135	62.9332		-0.745229	0.0172019	62.9332	*	-0.105525	0.736645	62.9332
ACIUZZ_RS01960	TetR/AcrR family transcriptional regulator	NA	10.0919	9.35733	4.44886	5.2751	5.91811	9.17194	42.8776	32.7323	15.9275	0.0907368	0.872494	15.089		-1.64031	0.0022771	15.089	**	-1.80964	0.00079948	15.089	***
ACIUZZ_RS01965	AAA family ATPase	NA	79.0532	73.689	59.3181	135.834	199.243	118.53	19.2512	33.8419	15.0665	-0.876554	0.0143461	81.5363	*	1.52225	7.5392e-05	81.5363	***	2.59926	9.60214e-12	81.5363	***
ACIUZZ_RS01970	hypothetical protein	NA	3.36397	5.84833	4.44886	3.95632	7.89082	4.2332	0.875054	4.99306	2.58283	-0.054049	0.93213	4.24361		0.498569	0.465961	4.24361		0.540111	0.364839	4.24361
ACIUZZ_RS01975	hypothetical protein	NA	0	2.33933	0	7.91265	9.86352	0	0	1.66435	0.860944	-0.534625	0.209808	2.51564		-0.011912	0.989922	2.51564		1.32273	0.105055	2.51564
ACIUZZ_RS01980	AAA family ATPase	NA	38.6856	46.7867	44.4886	102.864	130.199	67.7313	11.3757	29.9584	13.7751	-0.908534	0.0208525	53.9849	*	1.11325	0.011139	53.9849	*	2.26525	1.10069e-07	53.9849	***
ACIUZZ_RS01985	AAA family ATPase	NA	383.492	452.661	321.801	280.899	359.032	589.121	856.678	704.022	573.819	-0.0739801	0.859497	502.392		-0.831779	0.0150707	502.392	*	-0.718316	0.0296949	502.392	*
ACIUZZ_RS01990	cobaltochelatase CobT-related protein	NA	2755.09	3052.83	2325.27	3026.59	3858.61	4305.17	3789.86	3562.83	3822.16	-0.428361	0.0555126	3388.71		-0.448627	0.0322182	3388.71	*	0.00225411	0.991923	3388.71
ACIUZZ_RS01995	helix-turn-helix transcriptional regulator	NA	45.4136	66.671	41.5227	68.5763	39.4541	95.2471	193.387	118.169	132.155	-0.324813	0.429537	88.9551		-1.40771	0.000304866	88.9551	***	-0.980225	0.00894502	88.9551	**
ACIUZZ_RS02000	GyrI-like domain-containing protein	NA	30.2757	38.599	34.1079	26.3755	41.4268	64.9091	65.629	57.6976	57.6832	-0.310108	0.435599	46.3004		-0.749259	0.0452792	46.3004	*	-0.359672	0.312637	46.3004
ACIUZZ_RS02005	GyrI-like domain-containing protein	NA	228.75	180.129	209.096	458.934	368.896	259.637	433.152	259.639	284.972	-0.688388	0.0332893	298.134	*	-0.628092	0.0549508	298.134		0.137804	0.678393	298.134
ACIUZZ_RS02010	YDG domain-containing protein	NA	43.7316	38.599	26.6932	81.764	82.8536	103.714	119.882	85.4369	99.8695	-1.14887	0.000114138	75.8382	***	-1.4201	1.74292e-06	75.8382	***	-0.152536	0.590419	75.8382
ACIUZZ_RS02015	glycine cleavage system protein GcvH	gcvH	163.152	146.208	200.199	515.641	524.739	486.113	300.143	244.105	212.223	-1.48724	9.04035e-12	310.28	***	-0.553732	0.0160368	310.28	*	0.982214	3.7966e-06	310.28	***
ACIUZZ_RS02020	glycine cleavage system aminomethyltransferase GcvT	gcvT	1730.76	1384.89	1804.75	4665.82	4971.22	5295.74	2930.55	3200.55	3129.1	-1.55278	3.8136e-23	3234.82	***	-0.902008	2.05582e-08	3234.82	***	0.673601	2.31997e-05	3234.82	***
ACIUZZ_RS02025	aminomethyl-transferring glycine dehydrogenase subunit GcvPA	gcvPA	1160.57	993.047	1095.9	2747.01	3193.81	4209.92	2346.02	2432.73	2458.43	-1.56016	1.5575e-14	2293.05	***	-1.13205	5.42468e-08	2293.05	***	0.468675	0.0250114	2293.05	*
ACIUZZ_RS02030	aminomethyl-transferring glycine dehydrogenase subunit GcvPB	gcvPB	1502.01	1245.7	1598.62	4201.62	4533.28	5901.79	2718.79	2982.52	2957.77	-1.67252	2.87165e-17	3071.34	***	-0.975298	1.73667e-06	3071.34	***	0.731074	0.000283258	3071.34	***
ACIUZZ_RS02035	L-serine ammonia-lyase, iron-sulfur-dependent subunit beta	sdaAB	2511.2	2106.57	2538.82	7544.71	7346.35	3658.9	1254.83	1577.81	1706.82	-1.18797	0.000114612	3360.67	***	0.622812	0.059157	3360.67		1.95038	1.23749e-09	3360.67	***
ACIUZZ_RS02040	L-serine ammonia-lyase, iron-sulfur-dependent, subunit alpha	sdaAA	3106.62	2381.44	3336.64	8321.47	7951.97	3547.43	2627.79	2219.14	2318.95	-0.968997	0.00425992	3979.05	**	0.281655	0.45835	3979.05		1.36951	7.46831e-05	3979.05	***
ACIUZZ_RS02045	2-isopropylmalate synthase	NA	77.3712	107.609	108.256	126.602	153.871	98.7748	175.886	138.696	142.917	-0.300388	0.328015	125.554		-0.6085	0.0272211	125.554	*	-0.268284	0.325811	125.554
ACIUZZ_RS02050	winged helix-turn-helix transcriptional regulator	NA	23.5478	22.2237	29.6591	11.869	15.7816	16.2273	29.7518	28.8488	18.9408	0.581409	0.139307	21.8722		-0.0231606	0.957463	21.8722		-0.697174	0.0639061	21.8722
ACIUZZ_RS02055	Glu/Leu/Phe/Val family dehydrogenase	NA	62.2334	71.3497	71.1818	81.764	74.9628	83.9586	127.758	95.9778	109.77	-0.214031	0.458844	86.5507		-0.67312	0.00463313	86.5507	**	-0.430947	0.0594413	86.5507
ACIUZZ_RS02060	DUF3786 domain-containing protein	NA	77.3712	70.18	74.1477	46.1571	65.0993	61.3815	88.3804	86.5465	79.2068	0.322081	0.248989	72.0523		-0.191482	0.446981	72.0523		-0.528223	0.0237327	72.0523	*
ACIUZZ_RS02065	AraC family ligand binding domain-containing protein	NA	10.0919	28.072	32.625	21.1004	17.7543	19.755	19.2512	40.4993	27.5502	0.195448	0.677195	24.0777		-0.264393	0.589042	24.0777		-0.482891	0.269903	24.0777
ACIUZZ_RS02070	helix-turn-helix domain-containing protein	NA	62.2334	47.9563	54.8693	17.1441	19.727	30.338	44.6277	51.595	33.5768	1.00765	0.00387016	40.2297	**	0.327039	0.352241	40.2297		-0.797681	0.0210813	40.2297	*
ACIUZZ_RS02080	MarR family winged helix-turn-helix transcriptional regulator	NA	122.785	98.252	123.085	19.7816	23.6725	71.2589	420.026	351.179	337.06	1.14531	0.00548323	174.122	**	-1.53837	0.000351405	174.122	***	-3.01768	3.1902e-11	174.122	***
ACIUZZ_RS02085	MFS transporter	NA	111.011	94.743	80.0795	197.816	220.943	675.902	2214.76	1824.13	2247.06	-1.49296	0.000445611	851.828	***	-4.16927	4.885e-19	851.828	***	-2.32681	5.68971e-07	851.828	***
ACIUZZ_RS02090	LysE/ArgO family amino acid transporter	NA	42.0496	29.2417	41.5227	143.746	90.7444	448.72	509.281	853.814	1126.98	-1.9302	0.000134413	365.122	***	-4.00893	1.32834e-12	365.122	***	-1.58713	0.00311832	365.122	**
ACIUZZ_RS02095	PLP-dependent aminotransferase family protein	NA	220.34	180.129	169.057	309.912	319.578	865.69	1723.86	1469.63	2066.27	-1.07612	0.00644026	813.828	**	-2.96013	1.30685e-12	813.828	***	-1.66156	7.43137e-05	813.828	***
ACIUZZ_RS02100	histidine kinase N-terminal 7TM domain-containing diguanylate cyclase	NA	176.608	162.584	167.574	320.462	226.861	618.048	895.18	728.987	1058.53	-0.968435	0.00825875	483.871	**	-2.24693	2.48167e-09	483.871	***	-1.08446	0.00337763	483.871	**
ACIUZZ_RS02105	hypothetical protein	NA	38.6856	43.2777	47.4545	38.2445	43.3995	190.494	123.383	163.107	197.587	-0.670174	0.149456	98.4036		-1.61514	0.00328592	98.4036	**	-0.632612	0.223042	98.4036
ACIUZZ_RS02110	DNA-formamidopyrimidine glycosylase	mutM	122.785	166.093	131.983	196.497	228.834	615.931	410.4	441.609	536.368	-0.982463	0.0154551	316.722	*	-1.56207	0.00035829	316.722	***	-0.342087	0.425825	316.722
ACIUZZ_RS02115	MBL fold metallo-hydrolase	NA	232.114	202.352	169.057	237.379	226.861	607.465	585.411	497.087	589.747	-0.639247	0.102881	371.941		-1.35526	0.000818616	371.941	***	-0.548746	0.164853	371.941
ACIUZZ_RS02120	group II intron reverse transcriptase/maturase	ltrA	3925.75	3871.6	4113.71	3682.02	3923.71	2350.13	2047.63	2081.55	1947.02	0.236368	0.376233	3104.79		0.946002	4.7548e-05	3104.79	***	0.67797	0.00326159	3104.79	**
ACIUZZ_RS02130	hypothetical protein	NA	608.878	609.396	616.909	685.763	674.665	492.463	355.272	387.24	495.904	-0.00872073	0.979036	547.388		0.550808	0.0167015	547.388	*	0.547799	0.0146716	547.388	*
ACIUZZ_RS02135	TetR/AcrR family transcriptional regulator	NA	57.1874	81.8767	47.4545	35.6069	47.3449	61.3815	143.509	95.9778	92.982	0.285825	0.461988	73.7023		-0.768868	0.0305253	73.7023	*	-1.08186	0.00173974	73.7023	**
ACIUZZ_RS02140	ABC transporter ATP-binding protein	NA	16.8198	23.3933	7.41477	17.1441	17.7543	22.5771	13.1258	14.9792	21.5236	-0.190062	0.682726	17.1924		-0.0516808	0.917516	17.1924		0.179993	0.680751	17.1924
ACIUZZ_RS02145	ABC transporter permease	NA	151.379	162.584	120.119	204.41	242.643	184.85	85.7553	95.9778	116.227	-0.477827	0.0674441	151.549		0.521441	0.0363625	151.549	*	1.0237	1.20331e-05	151.549	***
ACIUZZ_RS02150	MarR family winged helix-turn-helix transcriptional regulator	NA	68.9613	70.18	90.4602	68.5763	76.9355	60.6759	45.5028	49.3759	50.3652	0.158962	0.598718	64.5592		0.633715	0.0114543	64.5592	*	0.448022	0.0701997	64.5592
ACIUZZ_RS02155	aspartate aminotransferase family protein	NA	20.1838	30.4113	25.2102	35.6069	35.5087	61.3815	64.754	76.5603	64.5708	-0.67264	0.0630123	46.0208		-1.34247	0.000119173	46.0208	***	-0.534571	0.0946654	46.0208
ACIUZZ_RS02160	cysteine hydrolase family protein	NA	8.40992	12.8663	4.44886	15.8253	5.91811	22.5771	36.7523	28.8488	39.173	-0.549015	0.232318	19.4244		-1.75357	0.000384988	19.4244	***	-0.976704	0.0256399	19.4244	*
ACIUZZ_RS02165	winged helix-turn-helix transcriptional regulator	NA	6.72793	8.18767	2.96591	10.5502	1.9727	19.755	12.2508	15.534	14.636	-0.530723	0.276345	10.2867		-1.00605	0.0932792	10.2867		-0.196688	0.714105	10.2867
ACIUZZ_RS02170	secondary thiamine-phosphate synthase enzyme YjbQ	NA	23.5478	22.2237	34.1079	25.0567	29.5906	33.1601	15.751	17.7531	12.0532	-0.12636	0.762167	23.6938		0.764275	0.0410382	23.6938	*	0.887262	0.0107831	23.6938	*
ACIUZZ_RS02175	cysteine hydrolase family protein	NA	166.516	163.753	161.642	141.109	165.707	111.474	113.757	89.8752	88.6772	0.231818	0.39739	133.612		0.739112	0.00178447	133.612	**	0.477032	0.0435447	133.612	*
ACIUZZ_RS02180	TfoX/Sxy family protein	NA	68.9613	76.0283	77.1136	77.8077	51.2903	71.9645	98.8811	53.2594	39.6034	0.102208	0.820573	68.3233		0.212731	0.614856	68.3233		0.084055	0.837841	68.3233
ACIUZZ_RS02185	hypothetical protein	NA	137.923	128.663	146.812	92.3142	90.7444	144.634	49.8781	79.3342	94.2734	0.262618	0.465142	107.175		0.829149	0.0119394	107.175	*	0.505532	0.119523	107.175
ACIUZZ_RS02190	heme-binding protein	NA	363.308	403.535	483.443	623.78	635.211	180.617	34.1271	66.0194	73.1802	-0.136223	0.781646	318.136		2.54318	8.55334e-08	318.136	***	2.81466	1.13947e-08	318.136	***
ACIUZZ_RS02195	SOUL family heme-binding protein	NA	388.538	369.615	477.511	965.343	994.243	305.496	81.38	108.738	79.6373	-0.64705	0.111074	418.945		2.00346	2.93363e-06	418.945	***	2.88752	5.76732e-11	418.945	***
ACIUZZ_RS02200	4Fe-4S binding protein	NA	119.421	129.833	96.392	71.2138	69.0447	81.1364	108.507	116.505	117.088	0.574594	0.0185219	101.016	*	0.0160046	0.949599	101.016		-0.585804	0.00747369	101.016	**
ACIUZZ_RS02205	helix-turn-helix transcriptional regulator	NA	176.608	176.62	146.812	63.3012	78.9082	76.1977	81.38	78.2247	64.1403	1.10276	1.74855e-06	104.688	***	1.14344	1.89532e-07	104.688	***	-0.0254362	0.927275	104.688
ACIUZZ_RS02210	YbaK/EbsC family protein	NA	67.2793	86.5553	65.2499	156.934	193.325	97.3637	63.0039	68.2385	76.624	-0.851281	0.00808986	97.1749	**	0.073686	0.842873	97.1749		1.00889	0.00104377	97.1749	**
ACIUZZ_RS02215	glutaredoxin domain-containing protein	NA	692.977	493.599	754.823	2183.89	2126.58	215.188	83.1301	103.19	181.659	-0.667859	0.16718	759.448		1.93157	0.00157839	759.448	**	3.1397	1.37277e-06	759.448	***
ACIUZZ_RS02220	alpha/beta fold hydrolase	NA	208.566	187.147	240.238	25.0567	17.7543	16.2273	12.2508	29.9584	23.2455	3.24624	3.08128e-18	84.4938	***	3.08876	3.75149e-20	84.4938	***	-0.168647	0.67628	84.4938
ACIUZZ_RS02225	hypothetical protein	NA	408.722	425.759	550.176	50.1134	76.9355	17.6384	43.7527	39.9445	48.6433	2.9922	2.10165e-11	184.632	***	3.11076	6.31062e-13	184.632	***	0.0637064	0.897581	184.632
ACIUZZ_RS02230	type II toxin-antitoxin system prevent-host-death family antitoxin	NA	33.6397	49.126	38.5568	73.8514	69.0447	26.1048	12.2508	11.0957	8.17897	-0.316295	0.470884	35.761		1.77047	0.000123656	35.761	***	2.22695	1.5661e-06	35.761	***
ACIUZZ_RS02235	hypothetical protein	NA	104.283	104.1	123.085	155.615	159.789	40.2154	13.1258	13.8696	14.636	-0.0592839	0.913634	80.9689		2.66706	3.03738e-08	80.9689	***	2.83806	1.35111e-08	80.9689	***
ACIUZZ_RS02240	type II toxin-antitoxin system RelB/DinJ family antitoxin	NA	242.206	240.951	280.278	420.689	443.859	94.5416	70.0043	39.9445	53.809	-0.212513	0.659118	209.587		1.95338	9.51367e-05	209.587	***	2.30884	6.9805e-06	209.587	***
ACIUZZ_RS02250	hypothetical protein	NA	301.075	244.46	232.824	527.51	552.357	132.64	116.382	94.8682	114.506	-0.441354	0.316496	257.403		1.11835	0.0186746	257.403	*	1.69905	0.000292248	257.403	***
ACIUZZ_RS02255	Ig domain-containing protein	NA	280.891	291.247	324.767	982.487	1323.68	329.484	157.51	185.298	186.825	-1.18158	0.00358723	451.355	**	0.683443	0.136026	451.355		2.14174	1.67142e-06	451.355	***
ACIUZZ_RS02265	hypothetical protein	NA	77.3712	67.8407	71.1818	22.4192	39.4541	23.2826	11.3757	34.3967	16.7884	1.04924	0.00910447	40.4567	**	1.62024	0.00012167	40.4567	***	0.323032	0.458124	40.4567
ACIUZZ_RS02270	hypothetical protein	NA	368.354	377.802	370.738	195.179	234.752	184.85	157.51	217.476	171.328	0.813267	0.00012378	253.11	***	1.00835	7.08084e-07	253.11	***	0.148208	0.505244	253.11
ACIUZZ_RS02275	hypothetical protein	NA	18.5018	16.3753	19.2784	14.5065	13.8089	21.8716	27.1267	21.0818	33.1463	0.0267836	0.958599	20.633		-0.555415	0.168461	20.633		-0.559949	0.134137	20.633
ACIUZZ_RS02280	PDDEXK nuclease domain-containing protein	NA	112.693	95.9127	91.9431	149.022	155.844	151.69	147.884	211.928	301.761	-0.511258	0.118299	157.631		-1.09369	0.000429669	157.631	***	-0.496404	0.101256	157.631
ACIUZZ_RS02285	GGGtGRT protein	NA	4179.73	4524.27	4082.57	6588.6	7892.79	14943.2	30882.4	24308.5	25418.9	-1.01742	0.00166729	13646.8	**	-2.52672	1.13115e-14	13646.8	***	-1.36519	3.43282e-05	13646.8	***
ACIUZZ_RS02290	iron-sulfur cluster assembly scaffold protein	NA	886.405	1113.52	800.795	373.213	382.705	4075.87	12452.9	8077.11	7114.84	-0.371547	0.463392	3919.71		-2.55416	0.00011841	3919.71	***	-1.98443	0.00373759	3919.71	**
ACIUZZ_RS02295	DUF2284 domain-containing protein	NA	1547.42	1452.73	1623.83	3169.02	3493.66	1228.33	1206.7	964.771	918.197	-0.605511	0.107645	1733.85		0.538873	0.176391	1733.85		1.23429	0.00105543	1733.85	**
ACIUZZ_RS02300	S-methyl-5'-thioadenosine phosphorylase	mtnP	339.761	331.016	333.664	809.728	917.308	445.192	487.405	450.485	492.89	-0.969373	0.000847453	511.939	***	-0.488348	0.110384	511.939		0.552511	0.0574673	511.939
ACIUZZ_RS02305	S-methyl-5-thioribose-1-phosphate isomerase	mtnA	2420.37	2177.92	2449.84	5752.5	5353.92	2874.35	2745.04	2456.03	2335.31	-0.863053	0.00303822	3173.92	**	-0.0924246	0.781971	3173.92		0.832158	0.00373394	3173.92	**
ACIUZZ_RS02310	glycosyltransferase	NA	99.237	101.761	100.841	269.03	232.779	210.249	306.269	310.68	337.06	-1.15999	4.39976e-09	218.656	***	-1.63232	1.40334e-17	218.656	***	-0.416226	0.020341	218.656	*
ACIUZZ_RS02315	DegT/DnrJ/EryC1/StrS family aminotransferase	NA	173.244	194.165	170.54	319.143	325.496	380.988	717.544	639.112	653.457	-0.888003	6.60555e-07	397.077	***	-1.8716	8.98189e-29	397.077	***	-0.942389	6.1786e-09	397.077	***
ACIUZZ_RS02320	FAD-dependent oxidoreductase	NA	218.658	256.157	213.545	336.288	351.141	477.647	887.304	768.377	720.61	-0.700581	0.00301649	469.97	**	-1.74345	2.48727e-15	469.97	***	-0.983928	5.8026e-06	469.97	***
ACIUZZ_RS02325	glycosyltransferase	NA	314.531	304.113	341.079	580.261	530.658	566.544	903.055	783.356	795.082	-0.778808	3.60862e-07	568.742	***	-1.35639	7.38852e-21	568.742	***	-0.55007	0.000106607	568.742	***
ACIUZZ_RS02330	hypothetical protein	NA	178.29	175.45	155.71	238.698	218.97	343.595	447.152	378.918	423.584	-0.602453	0.0191124	284.485	*	-1.25882	1.39632e-07	284.485	***	-0.595637	0.0109806	284.485	*
ACIUZZ_RS02335	sugar phosphate isomerase/epimerase family protein	NA	1014.24	885.438	1089.97	1568.02	1449.94	1041.37	1178.7	983.634	997.404	-0.40281	0.10294	1134.3		-0.077726	0.761706	1134.3		0.342232	0.134725	1134.3
ACIUZZ_RS02340	ABC transporter substrate-binding protein	NA	459.181	382.481	433.022	563.117	652.965	668.141	941.558	796.116	665.079	-0.525621	0.018013	617.962	*	-0.896082	1.28873e-05	617.962	***	-0.334128	0.108479	617.962
ACIUZZ_RS02345	FecCD family ABC transporter permease	NA	1629.84	1510.04	1763.23	2177.3	2629.62	1634.72	1169.95	1015.26	933.263	-0.356806	0.164349	1607.02		0.635907	0.00718475	1607.02	**	1.00521	1.17239e-05	1607.02	***
ACIUZZ_RS02350	heme ABC transporter ATP-binding protein	NA	3375.74	2698.42	3229.87	5095.75	5657.72	3749.21	2652.29	2421.64	2050.77	-0.584508	0.0167082	3436.82	*	0.374746	0.120852	3436.82		0.985529	1.5312e-05	3436.82	***
ACIUZZ_RS02355	cobyrinate a,c-diamide synthase	NA	1621.43	1569.69	1401.39	2597.99	2499.42	2880.7	1845.49	1807.49	1811.86	-0.776467	2.05738e-09	2003.94	***	-0.248765	0.0638171	2003.94		0.538941	2.29057e-05	2003.94	***
ACIUZZ_RS02360	GHMP family kinase ATP-binding protein	NA	840.992	1119.37	906.084	966.662	1043.56	2087.68	1224.2	1391.4	1461.02	-0.425574	0.227142	1226.77		-0.478494	0.176012	1226.77		0.00838694	0.982969	1226.77
ACIUZZ_RS02365	precorrin-8X methylmutase	NA	795.578	815.258	805.244	1275.26	1386.81	1787.82	1132.32	1080.17	1197.57	-0.836127	6.19298e-06	1141.78	***	-0.488809	0.00895166	1141.78	**	0.373614	0.0427838	1141.78	*
ACIUZZ_RS02370	precorrin-2 C(20)-methyltransferase	cobI	290.983	405.874	272.863	221.554	278.151	1128.85	770.922	795.562	825.645	-0.469666	0.316496	554.49		-1.11272	0.0393468	554.49	*	-0.426876	0.405663	554.49
ACIUZZ_RS02375	cobalt-precorrin-5B (C(1))-methyltransferase CbiD	cbiD	770.348	1066.74	714.783	783.352	850.236	2271.11	1809.61	1626.63	1851.03	-0.455753	0.26933	1304.87		-0.957006	0.0262161	1304.87	*	-0.367866	0.379964	1304.87
ACIUZZ_RS02380	precorrin-6y C5,15-methyltransferase (decarboxylating) subunit CbiE	cbiE	782.122	1182.53	688.09	644.881	773.3	2024.18	1477.09	1445.77	1366.32	-0.2709	0.540244	1153.81		-0.623743	0.173971	1153.81		-0.261618	0.553894	1153.81
ACIUZZ_RS02385	precorrin-6Y C5,15-methyltransferase (decarboxylating) subunit CbiT	cbiT	625.698	814.088	565.005	1053.7	1013.97	1641.78	1417.59	1339.25	1399.89	-0.791339	0.00358723	1096.77	**	-1.01483	0.000152008	1096.77	***	-0.150188	0.593226	1096.77
ACIUZZ_RS02390	type 1 glutamine amidotransferase	NA	60.5514	52.635	63.767	61.9824	53.263	55.7372	81.38	76.5603	68.0146	0.0349206	0.924283	63.7657		-0.341909	0.174583	63.7657		-0.370214	0.122892	63.7657
ACIUZZ_RS02395	creatininase family protein	NA	9250.91	7757.23	8612.99	18639.6	17991.1	4750.36	1146.32	1773.65	1967.69	-0.481035	0.270679	7987.75		2.14335	3.93706e-06	7987.75	***	2.86306	2.77269e-09	7987.75	***
ACIUZZ_RS02400	hypothetical protein	NA	11479.5	10239.3	11224.5	25579	25584	6342.05	1134.07	1563.38	1983.18	-0.555832	0.201818	10569.9		2.52323	8.17675e-08	10569.9	***	3.37206	6.26701e-12	10569.9	***
ACIUZZ_RS02405	chitobiase/beta-hexosaminidase C-terminal domain-containing protein	NA	51505.7	38745.2	57282	96233.6	94812.1	16139.1	3549.22	5070.73	6674.9	-0.298772	0.539728	41112.5		2.82661	1.62649e-07	41112.5	***	3.40928	2.0157e-09	41112.5	***
ACIUZZ_RS02410	helix-turn-helix transcriptional regulator	NA	116.057	122.815	83.0454	102.864	126.253	117.824	74.3796	188.072	132.155	-0.0823219	0.855264	118.163		-0.2771	0.490966	118.163		-0.168725	0.657523	118.163
ACIUZZ_RS02415	RidA family protein	NA	13699.8	11882.6	14104.4	5257.95	5042.23	9666.52	5534.71	9900.14	7713.2	0.822296	0.0147787	9200.17	*	0.732437	0.0366608	9200.17	*	-0.189304	0.592507	9200.17
ACIUZZ_RS02420	tryptophanase	NA	93123	87983.5	93403.8	38149.5	38517.1	84881.4	34877	58194.7	49255.5	0.609683	0.0984947	64265.1		0.883349	0.0193308	64265.1	*	0.15935	0.679074	64265.1
ACIUZZ_RS02425	sodium-dependent transporter	NA	12593	13336.5	14764.3	11234.6	11408.2	23694.7	12648.9	19154.5	20633.8	-0.150056	0.707743	15496.5		-0.341765	0.376294	15496.5		-0.156645	0.67628	15496.5
ACIUZZ_RS02430	hypothetical protein	NA	111.011	149.717	177.954	147.703	96.6625	283.625	81.38	122.607	206.196	-0.190461	0.684274	152.984		0.0831819	0.8763	152.984		0.301992	0.511392	152.984
ACIUZZ_RS02435	hypothetical protein	NA	90.8271	194.165	100.841	15.8253	23.6725	41.6265	17.5011	20.527	21.9541	1.79862	1.6305e-05	58.5488	***	2.45141	1.3312e-08	58.5488	***	0.389187	0.385562	58.5488
ACIUZZ_RS02440	IS256 family transposase	NA	7178.71	9232.18	8182.94	584.217	1023.83	1514.78	1622.35	871.012	720.18	2.67878	1.21101e-10	3436.69	***	2.70614	7.18023e-11	3436.69	***	-0.0332341	0.945303	3436.69
ACIUZZ_RS02450	sensor histidine kinase	NA	5.04595	0	1.48295	3.95632	5.91811	5.64427	7.00043	5.54785	9.47038	-0.594092	0.232007	4.89625		-1.40804	0.0429787	4.89625	*	-0.383727	0.487401	4.89625
ACIUZZ_RS02460	FtsX-like permease family protein	NA	23.5478	23.3933	28.1761	39.5632	43.3995	61.3815	49.8781	49.9306	52.0871	-0.825381	0.0121903	41.2619	*	-0.969602	0.00261866	41.2619	**	-0.0331219	0.920002	41.2619
ACIUZZ_RS02465	putative bifunctional diguanylate cyclase/phosphodiesterase	NA	285.937	309.962	278.795	241.336	282.097	230.004	318.52	269.625	316.397	0.21567	0.309339	281.408		-0.0448976	0.824107	281.408		-0.26553	0.143764	281.408
ACIUZZ_RS02470	energy-coupling factor ABC transporter permease	NA	415.45	336.864	366.289	507.728	471.476	414.148	308.019	407.212	357.292	-0.294675	0.19362	398.275		0.0546918	0.810167	398.275		0.357709	0.0739362	398.275
ACIUZZ_RS02475	energy-coupling factor ABC transporter substrate-binding protein	NA	195.11	149.717	188.335	246.611	230.806	252.581	252.015	260.194	235.899	-0.43876	0.0318273	223.474	*	-0.487363	0.00840502	223.474	**	-0.0282561	0.891875	223.474
ACIUZZ_RS02480	cobalt ECF transporter T component CbiQ	cbiQ	47.0955	38.599	59.3181	90.9955	84.8263	98.0692	144.384	174.202	160.136	-0.841614	0.00156057	99.7362	**	-1.68828	8.98264e-12	99.7362	***	-0.762527	0.000675249	99.7362	***
ACIUZZ_RS02485	energy-coupling factor ABC transporter ATP-binding protein	NA	127.831	100.591	78.5965	334.969	197.27	175.678	213.513	145.354	178.215	-1.00554	0.00278543	172.446	**	-0.759729	0.0315729	172.446	*	0.35713	0.295654	172.446
ACIUZZ_RS02490	glutamyl-tRNA reductase	hemA	366.672	325.167	395.949	577.623	514.876	874.157	637.914	731.761	671.106	-0.772851	0.00319728	566.136	**	-0.880207	0.000634517	566.136	***	-0.0447757	0.877798	566.136
ACIUZZ_RS02495	precorrin-2 dehydrogenase/sirohydrochlorin ferrochelatase family protein	NA	445.726	353.239	388.534	1018.09	771.328	596.176	737.67	595.839	588.886	-0.901949	0.000594623	610.61	***	-0.671931	0.0119575	610.61	*	0.290058	0.277954	610.61
ACIUZZ_RS02500	hydroxymethylbilane synthase	hemC	2237.04	2022.35	2378.66	2747.01	2678.93	3234.17	2412.52	2599.72	2480.81	-0.370873	0.0233311	2532.36	*	-0.173442	0.271771	2532.36		0.205317	0.182626	2532.36
ACIUZZ_RS02505	porphobilinogen synthase	hemB	364.99	319.319	433.022	352.113	305.769	1165.54	657.165	696.255	760.214	-0.488438	0.268176	561.599		-0.813897	0.09585	561.599		-0.168492	0.726211	561.599
ACIUZZ_RS02510	glutamate-1-semialdehyde 2,1-aminomutase	hemL	1211.03	1046.85	1401.39	2169.38	1844.48	2401.64	1799.11	1779.75	1687.45	-0.766384	5.79989e-05	1704.56	***	-0.516653	0.00674046	1704.56	**	0.276383	0.150903	1704.56
ACIUZZ_RS02515	sirohydrochlorin cobaltochelatase	NA	154.742	143.869	152.744	142.428	153.871	864.279	374.523	467.684	526.037	-0.815243	0.0874222	331.131		-1.324	0.0227149	331.131	*	-0.170858	0.764358	331.131
ACIUZZ_RS02520	precorrin-4 C(11)-methyltransferase	cobM	292.665	243.291	336.63	391.676	325.496	896.028	545.158	594.175	554.448	-0.695002	0.068541	464.396		-0.884638	0.0268877	464.396	*	-0.0558829	0.898035	464.396
ACIUZZ_RS02525	cobalt-precorrin 5A hydrolase	NA	191.746	167.262	160.159	138.471	134.144	955.999	607.287	742.857	795.943	-0.694221		432.652		-1.65791		432.652		-0.58465		432.652
ACIUZZ_RS02530	precorrin-3B C(17)-methyltransferase	cobJ	312.849	238.612	271.38	381.126	323.524	1018.09	631.789	700.139	684.45	-0.804034	0.0452888	506.884	*	-1.17865	0.00617626	506.884	**	-0.186625	0.666365	506.884
ACIUZZ_RS02535	precorrin-6A reductase	cobK	225.386	211.71	206.131	204.41	167.68	902.378	426.151	648.544	667.232	-0.608726	0.192026	406.624		-1.21544	0.0282365	406.624	*	-0.339029	0.520955	406.624
ACIUZZ_RS02540	cobyric acid synthase	NA	363.308	401.196	390.017	385.082	426.104	1281.96	1001.94	1041.33	1095.12	-0.626839	0.12971	709.561		-1.30512	0.00331671	709.561	**	-0.487051	0.259044	709.561
ACIUZZ_RS02545	adenosylcobinamide-phosphate synthase CbiB	cbiB	222.022	219.897	246.17	296.724	311.687	587.71	542.533	544.244	642.695	-0.684763	0.0319547	401.52	*	-1.26904	4.79562e-05	401.52	***	-0.479231	0.121503	401.52
ACIUZZ_RS02550	pyridoxal phosphate-dependent aminotransferase	NA	257.343	288.908	277.312	382.445	359.032	555.961	589.786	469.348	491.599	-0.599302	0.019116	407.97	*	-0.884882	0.000262977	407.97	***	-0.233683	0.346816	407.97
ACIUZZ_RS02555	bifunctional adenosylcobinamide kinase/adenosylcobinamide-phosphate guanylyltransferase	cobU	117.739	169.602	93.4261	117.371	175.571	411.326	364.897	316.227	337.06	-0.636763	0.13093	233.691		-1.27224	0.00542161	233.691	**	-0.434195	0.327298	233.691
ACIUZZ_RS02560	DNA alkylation repair protein	NA	8.40992	18.7147	11.8636	44.8383	31.5633	81.842	110.257	76.5603	75.7631	-1.54641	0.000369143	51.0902	***	-2.44001	1.32627e-07	51.0902	***	-0.590387	0.146178	51.0902
ACIUZZ_RS02565	hypothetical protein	NA	38.6856	39.7687	22.2443	17.1441	13.8089	28.2214	49.8781	41.6089	39.173	0.528521	0.173413	32.2814		-0.33907	0.38266	32.2814		-0.945428	0.0101059	32.2814	*
ACIUZZ_RS02570	tetratricopeptide repeat protein	NA	201.838	171.941	183.886	234.742	213.052	263.87	271.267	255.756	256.561	-0.349099	0.0852217	228.101		-0.486336	0.00631873	228.101	**	-0.12028	0.509716	228.101
ACIUZZ_RS02575	ABC transporter permease	NA	541.599	569.628	676.227	363.982	410.323	338.656	1034.31	768.932	656.039	0.622553	0.0142758	595.522	*	-0.445451	0.0722917	595.522		-1.10198	3.57636e-06	595.522	***
ACIUZZ_RS02580	ABC transporter ATP-binding protein	NA	290.983	285.399	323.284	217.598	167.68	146.751	383.274	285.159	263.018	0.683384	0.0102519	262.572	*	-0.0453674	0.875402	262.572		-0.766778	0.00218211	262.572	**
ACIUZZ_RS02585	efflux RND transporter periplasmic adaptor subunit	NA	410.404	477.224	630.255	464.209	453.722	220.127	603.787	386.13	328.02	0.327089	0.408774	441.542		0.190125	0.655187	441.542		-0.185771	0.636516	441.542
ACIUZZ_RS02590	sensor histidine kinase	NA	3162.13	2679.71	3145.34	2195.76	2927.49	1819.57	279.142	696.81	977.602	0.274209	0.524739	1987.06		2.01492	1.80191e-06	1987.06	***	1.67434	8.35717e-05	1987.06	***
ACIUZZ_RS02595	hypothetical protein	NA	8381.32	7746.7	10222	10716.4	11757.3	4549.99	804.174	1101.8	1782.58	-0.0266953	0.958599	6340.25		2.6096	4.01756e-10	6340.25	***	2.70723	3.43214e-10	6340.25	***
ACIUZZ_RS02600	SEC-C metal-binding domain-containing protein	NA	8536.07	8174.8	9676.27	11530	12426.1	4250.84	3798.61	2885.44	3980.57	-0.073459	0.874892	7250.97		1.20868	0.00230309	7250.97	**	1.27621	0.00104158	7250.97	**
ACIUZZ_RS02605	patatin-like phospholipase family protein	NA	2921.61	2904.28	2810.2	4708.03	5628.13	2259.12	1339.71	1776.42	1948.32	-0.440946	0.223785	2921.76		0.72228	0.0454141	2921.76	*	1.21495	0.000461381	2921.76	***
ACIUZZ_RS02610	DUF4190 domain-containing protein	NA	3037.66	2800.18	2704.91	4441.63	5610.37	2283.81	1174.32	1619.42	1617.28	-0.432335	0.226495	2809.95		0.897431	0.0105414	2809.95	*	1.38681	5.06829e-05	2809.95	***
ACIUZZ_RS02615	prolipoprotein diacylglyceryl transferase	NA	38.6856	28.072	31.142	27.6943	31.5633	28.9269	51.6282	45.4924	50.7957	0.121428	0.745712	37.1111		-0.585025	0.0470658	37.1111	*	-0.704267	0.0117981	37.1111	*
ACIUZZ_RS02620	hypothetical protein	NA	89.1451	69.0103	68.2159	96.2706	110.471	69.8479	200.387	168.655	178.646	-0.2328	0.457468	116.739		-1.23895	1.81497e-06	116.739	***	-0.966571	0.000113694	116.739	***
ACIUZZ_RS02625	UDP-N-acetylmuramate--L-alanine ligase	murC	97.555	95.9127	57.8352	76.4889	76.9355	179.911	1258.33	938.141	718.458	-0.310749	0.471741	388.841		-3.27436	4.57677e-15	388.841	***	-2.93998	7.05791e-12	388.841	***
ACIUZZ_RS02630	pur operon repressor	purR	191.746	191.825	176.471	134.515	138.089	141.812	430.526	268.516	201.03	0.363764	0.286298	208.281		-0.6469	0.0439685	208.281	*	-1.03841	0.000792643	208.281	***
ACIUZZ_RS02635	septation regulator SpoVG	spoVG	302.757	354.409	388.534	374.532	228.834	259.637	130.383	99.8613	91.2601	0.241799	0.439664	247.801		1.65046	1.55049e-09	247.801	***	1.37444	5.37279e-07	247.801	***
ACIUZZ_RS02640	bifunctional UDP-N-acetylglucosamine diphosphorylase/glucosamine-1-phosphate N-acetyltransferase GlmU	glmU	1848.5	1673.79	1825.52	2243.24	1858.29	1068.88	1666.98	1165.6	1163.14	0.0416488	0.923361	1612.66		0.399366	0.23368	1612.66		0.335976	0.299037	1612.66
ACIUZZ_RS02645	ribose-phosphate diphosphokinase	NA	1401.09	1335.76	1420.67	3026.59	3341.76	1301	1342.33	1186.69	1112.34	-0.721497	0.0389927	1718.69	*	0.179229	0.647453	1718.69		0.980565	0.00457615	1718.69	**
ACIUZZ_RS02650	aminoacyl-tRNA hydrolase	pth	772.03	742.738	762.238	2306.54	2298.2	830.414	894.305	795.007	790.777	-1.01094	0.00526442	1132.47	**	-0.11403	0.791561	1132.47		1.02087	0.00594867	1132.47	**
ACIUZZ_RS02655	transcription-repair coupling factor	mfd	1661.8	1501.85	1772.13	4266.24	4422.8	1854.14	1806.99	1708.18	1981.03	-0.912922	0.00636325	2330.57	**	-0.146031	0.703525	2330.57		0.856544	0.0106084	2330.57	*
ACIUZZ_RS02660	peptidyl-prolyl cis-trans isomerase	NA	661.019	778.998	741.477	1329.32	1394.7	1353.92	3176.44	3300.42	2396.44	-0.850401	7.57941e-06	1681.42	***	-1.99132	1.08673e-27	1681.42	***	-1.09551	2.68096e-09	1681.42	***
ACIUZZ_RS02665	putative polysaccharide biosynthesis protein	NA	245.57	233.933	222.443	370.576	376.787	467.769	943.308	797.781	844.156	-0.754792	7.94199e-05	500.258	***	-1.85276	2.74757e-25	500.258	***	-1.05692	1.76584e-09	500.258	***
ACIUZZ_RS02670	nucleoside triphosphate pyrophosphohydrolase	mazG	158.106	221.067	152.744	321.781	317.605	452.953	1048.31	750.069	835.977	-0.920172	0.000899593	473.18	***	-2.22543	1.66593e-16	473.18	***	-1.20675	5.86894e-06	473.18	***
ACIUZZ_RS02675	HU family DNA-binding protein	NA	383.492	426.928	404.846	280.899	246.588	424.732	497.03	681.831	386.564	0.290965	0.393252	414.768		-0.346854	0.292211	414.768		-0.651326	0.0338513	414.768	*
ACIUZZ_RS02680	RNA-binding S4 domain-containing protein	NA	18.5018	36.2597	25.2102	11.869	7.89082	11.2885	26.2516	14.4244	15.9275	0.981616	0.0189005	18.6248	*	0.505832	0.238547	18.6248		-0.669706	0.124999	18.6248
ACIUZZ_RS02685	FtsB family cell division protein	NA	169.88	178.959	152.744	88.3579	110.471	92.425	96.2559	124.272	81.7897	0.716632	0.00631906	121.684	**	0.711666	0.00412063	121.684	**	-0.0603177	0.83049	121.684
ACIUZZ_RS02690	Ppx/GppA phosphatase family protein	NA	447.408	507.635	416.71	288.812	331.414	317.49	901.305	699.029	514.414	0.490163	0.0791294	491.58		-0.601373	0.0219763	491.58	*	-1.12127	1.05741e-05	491.58	***
ACIUZZ_RS02695	tRNA-Leu	NA	13.4559	22.2237	17.7954	6.59387	9.86352	12.6996	196.012	61.5811	72.7498	0.502722	0.292196	45.8861		-2.26943	1.12624e-05	45.8861	***	-3.13123	2.76475e-08	45.8861	***
ACIUZZ_RS02700	tRNA-Met	NA	28.5937	25.7327	34.1079	27.6943	15.7816	8.46641	99.7561	33.2871	51.6566	0.501339	0.281988	36.1196		-0.918333	0.0754313	36.1196		-1.61079	0.00185644	36.1196	**
ACIUZZ_RS02705	tRNA-Met	NA	15.1379	17.545	13.3466	13.1877	13.8089	13.4051	17.5011	25.5201	22.3845	0.14928	0.742575	16.8708		-0.474857	0.236209	16.8708		-0.631866	0.0895311	16.8708
ACIUZZ_RS02710	tRNA-Glu	NA	23.5478	26.9023	14.8295	23.7379	11.8362	5.64427	10.5006	17.7531	20.2322	0.449684	0.338678	17.2204		0.358099	0.515802	17.2204		-0.236961	0.643983	17.2204
ACIUZZ_RS02715	tRNA-Val	NA	25.2298	14.036	14.8295	19.7816	5.91811	9.87748	52.5032	21.0818	24.5369	0.345351	0.474946	20.8661		-0.742948	0.156349	20.8661		-1.19249	0.0187556	20.8661	*
ACIUZZ_RS02720	tRNA lysidine(34) synthetase TilS	tilS	136.241	129.833	111.221	87.0391	136.117	115.002	580.161	546.463	360.736	0.141451	0.684277	244.757		-1.90427	1.77773e-11	244.757	***	-2.07964	5.7525e-13	244.757	***
ACIUZZ_RS02725	hypoxanthine phosphoribosyltransferase	hpt	117.739	97.0823	109.739	97.5893	74.9628	71.2589	432.277	316.227	210.07	0.338453	0.348688	169.661		-1.48422	4.82776e-06	169.661	***	-1.88938	1.0526e-08	169.661	***
ACIUZZ_RS02730	ATP-dependent zinc metalloprotease FtsH	ftsH	8912.83	9510.56	9668.86	12230.3	12325.5	8194.78	25682.8	12803.3	13216.4	-0.182105	0.629986	12505		-0.831412	0.0148252	12505	*	-0.59557	0.0724652	12505
ACIUZZ_RS02735	thioesterase family protein	NA	139.605	106.44	198.716	88.3579	35.5087	15.5217	48.128	38.8349	23.2455	1.09748	0.0187149	77.1508	*	1.72291	0.0014715	77.1508	**	0.252847	0.636631	77.1508
ACIUZZ_RS02740	methionyl-tRNA formyltransferase	fmt	612.242	486.581	760.755	366.619	319.578	151.69	166.26	166.99	169.175	0.952321	0.00589702	355.544	**	1.7772	4.74624e-07	355.544	***	0.653483	0.0639061	355.544
ACIUZZ_RS02745	type III pantothenate kinase	NA	460.863	442.134	624.323	400.908	412.295	289.975	446.277	343.967	349.974	0.423997	0.12601	418.968		0.409407	0.122829	418.968		-0.0484835	0.868416	418.968
ACIUZZ_RS02750	tRNA dihydrouridine synthase DusB	dusB	339.761	318.149	318.835	480.034	416.241	288.563	882.054	462.691	525.606	-0.228892	0.528008	447.993		-0.887543	0.00708874	447.993	**	-0.600754	0.0618504	447.993
ACIUZZ_RS02755	bifunctional folylpolyglutamate synthase/dihydrofolate synthase	NA	442.362	493.599	358.875	654.112	739.764	1373.67	1918.99	1920.67	1717.15	-0.930834	0.00368685	1068.8	**	-1.99996	5.29682e-10	1068.8	***	-0.92575	0.00365789	1068.8	**
ACIUZZ_RS02760	5-formyltetrahydrofolate cyclo-ligase	NA	151.379	181.298	136.432	226.829	254.479	342.184	635.289	509.847	390.438	-0.707478	0.0179384	314.242	*	-1.64056	1.0981e-08	314.242	***	-0.834632	0.00293544	314.242	**
ACIUZZ_RS02765	DUF1638 domain-containing protein	NA	97.555	72.5193	96.392	60.6636	69.0447	55.0317	393.774	235.229	202.752	0.436293	0.225673	142.551		-1.55952	2.13556e-06	142.551	***	-2.0898	6.35054e-10	142.551	***
ACIUZZ_RS02770	PAQR family membrane homeostasis protein TrhA	trhA	250.616	264.345	262.483	114.733	134.144	156.629	374.523	304.577	263.879	0.850567	0.00032001	236.214	***	-0.266962	0.260234	236.214		-1.16294	2.95581e-07	236.214	***
ACIUZZ_RS02775	CTP synthase	NA	149.697	126.324	112.704	196.497	218.97	191.905	1895.37	1020.25	881.176	-0.525853	0.13412	532.543		-3.13058	6.14867e-21	532.543	***	-2.55015	6.70698e-14	532.543	***
ACIUZZ_RS02780	NAD(+) synthase	NA	449.09	414.062	447.852	531.466	560.248	364.761	545.158	459.362	429.611	-0.132093	0.641568	466.846		-0.12502	0.628188	466.846		0.0159807	0.955416	466.846
ACIUZZ_RS02785	helix-turn-helix domain-containing protein	NA	3734	3077.39	4312.43	1358.34	1400.62	1072.41	790.173	1035.23	769.684	1.43434	2.67518e-10	1950.03	***	2.04864	3.13239e-19	1950.03	***	0.531669	0.0236141	1950.03	*
ACIUZZ_RS02790	DEAD/DEAH box helicase	NA	1269.9	1264.41	1150.77	735.876	933.089	984.926	4206.38	3697.09	2374.48	0.417747	0.147949	1846.32		-1.43053	7.10696e-08	1846.32	***	-1.89845	1.50326e-12	1846.32	***
ACIUZZ_RS02795	MATE family efflux transporter	NA	514.687	706.479	489.375	607.955	564.194	837.469	1435.96	1392.51	1312.51	-0.211058	0.462993	873.46		-1.23752	4.00665e-07	873.46	***	-0.99381	3.85221e-05	873.46	***
ACIUZZ_RS02800	Mini-ribonuclease 3	NA	211.93	251.478	169.057	214.96	209.107	312.552	571.41	506.519	453.287	-0.200589	0.520691	322.255		-1.22995	3.02392e-06	322.255	***	-0.992508	0.00012633	322.255	***
ACIUZZ_RS02805	cysteine--tRNA ligase	cysS	1325.4	1200.08	1305	1454.61	1517.01	1082.29	1364.21	1238.83	1106.74	-0.0739893	0.773399	1288.24		0.0455804	0.842516	1288.24		0.120751	0.571524	1288.24
ACIUZZ_RS02810	YerC/YecD family TrpR-related protein	NA	514.687	659.692	470.096	245.292	264.342	549.611	1183.95	845.492	812.301	0.498852	0.179539	616.162		-0.734599	0.0524254	616.162		-1.30584	0.000347805	616.162	***
ACIUZZ_RS02815	pyridoxal phosphate-dependent aminotransferase	NA	899.861	1058.55	857.147	629.056	629.293	977.165	1528.72	1283.77	1315.95	0.295431	0.28668	1019.95		-0.534637	0.034286	1019.95	*	-0.837899	0.000565907	1019.95	***
ACIUZZ_RS02820	PspC domain-containing protein	NA	124.467	181.298	143.846	88.3579	114.417	190.494	285.267	276.838	307.787	0.148528	0.694937	190.308		-0.899368	0.00634035	190.308	**	-1.0473	0.00108391	190.308	**
ACIUZZ_RS02825	tRNA (adenosine(37)-N6)-threonylcarbamoyltransferase complex ATPase subunit type 1 TsaE	tsaE	264.071	322.828	212.062	167.484	169.653	433.903	514.532	512.621	514.845	0.0319821	0.949679	345.778		-0.872176	0.0325797	345.778	*	-0.87444	0.0252118	345.778	*
ACIUZZ_RS02830	2-C-methyl-D-erythritol 4-phosphate cytidylyltransferase	ispD	247.252	285.399	201.682	163.528	169.653	476.941	1260.08	800.555	817.036	-0.106181	0.826604	491.347		-1.78451	5.60329e-05	491.347	***	-1.65055	0.000198542	491.347	***
ACIUZZ_RS02835	thiamine pyrophosphate-dependent dehydrogenase E1 component subunit alpha	NA	528.143	477.224	585.767	412.776	455.695	310.435	443.652	342.302	318.119	0.396444	0.134072	430.457		0.514066	0.0377128	430.457	*	0.0848162	0.749397	430.457
ACIUZZ_RS02840	alpha-ketoacid dehydrogenase subunit beta	NA	573.556	609.396	704.403	524.872	554.33	530.562	1008.94	732.316	686.603	0.212031	0.402575	658.331		-0.35281	0.11593	658.331		-0.566505	0.00831808	658.331	**
ACIUZZ_RS02845	2-oxo acid dehydrogenase subunit E2	NA	1915.78	1889.01	2050.92	1930.69	1759.65	1806.87	1990.75	1725.38	1779.57	0.0880186	0.580654	1872.07		0.0914736	0.510783	1872.07		0.00160415	0.991133	1872.07
ACIUZZ_RS02850	IMP dehydrogenase	guaB	1813.18	1781.4	2341.58	1151.29	1140.22	860.046	6179.63	4450.48	4004.68	0.820339	0.00181543	2635.84	**	-1.26086	9.69842e-07	2635.84	***	-2.16543	7.57329e-17	2635.84	***
ACIUZZ_RS02855	glutamine-hydrolyzing GMP synthase	guaA	1480.15	1547.47	1923.39	797.859	907.444	1576.16	11676.7	7179.47	7737.73	0.485675	0.164482	3869.6		-2.29957	7.54915e-12	3869.6	***	-2.91137	2.99245e-17	3869.6	***
ACIUZZ_RS02860	hypothetical protein	NA	1.68198	0	0	0	0	0.705534	2.62516	2.77392	3.0133	0.0415918	0.935352	1.19999		-1.2333	0.12281	1.19999		-1.42801	0.080126	1.19999
ACIUZZ_RS02865	integrase catalytic domain-containing protein	NA	3.36397	0	1.48295	5.2751	1.9727	3.52767	8.75054	4.99306	5.16566	-0.485719	0.323011	3.83685		-1.40894	0.0551468	3.83685		-0.515377	0.379155	3.83685
ACIUZZ_RS02870	TniB family NTP-binding protein	NA	0	0	5.93181	1.31877	9.86352	2.1166	9.62559	6.10263	4.30472	-0.319264	0.514912	4.36263		-1.09817	0.152455	4.36263		-0.447758	0.510382	4.36263
ACIUZZ_RS02875	TniQ family protein	NA	6.72793	8.18767	5.93181	17.1441	9.86352	7.76087	13.1258	20.527	15.497	-0.424351	0.367467	11.6406		-1.0764	0.0342372	11.6406	*	-0.459864	0.297567	11.6406
ACIUZZ_RS02880	hypothetical protein	NA	48.7775	63.162	45.9716	27.6943	51.2903	78.3143	70.8793	85.9917	80.4983	-0.0122481	0.980476	61.3977		-0.541357	0.171837	61.3977		-0.498206	0.182489	61.3977
ACIUZZ_RS02885	recombinase family protein	NA	16.8198	10.527	11.8636	19.7816	17.7543	17.6384	12.2508	16.0888	14.2056	-0.382047	0.361524	15.2144		-0.146318	0.750904	15.2144		0.31207	0.406681	15.2144
ACIUZZ_RS02890	hypothetical protein	NA	68.9613	50.2957	63.767	36.9257	63.1266	60.6759	16.626	41.0541	30.133	0.140851	0.742841	47.9517		0.957621	0.0146453	47.9517	*	0.751989	0.0470045	47.9517	*
ACIUZZ_RS02895	helix-turn-helix domain-containing protein	NA	97.555	123.985	105.29	108.14	74.9628	69.1423	34.1271	41.0541	41.7558	0.338749	0.261864	77.3346		1.42582	1.89532e-07	77.3346	***	1.03304	0.00016382	77.3346	***
ACIUZZ_RS02900	Ig domain-containing protein	NA	230.432	277.211	219.477	96.2706	122.308	322.429	91.0056	200.277	272.489	0.270993	0.569467	203.544		0.315764	0.567506	203.544		-0.0417622	0.940115	203.544
ACIUZZ_RS02905	IS4 family transposase	NA	1734.12	1803.63	1592.69	1213.27	1154.03	2079.21	5237.2	3462.97	3872.1	0.174089	0.618229	2461.02		-1.23672	4.50167e-05	2461.02	***	-1.42495	2.18663e-06	2461.02	***
ACIUZZ_RS02910	HNH endonuclease	NA	5.04595	1.16967	1.48295	5.2751	0	3.52767	0.875054	4.99306	1.29142	-0.122159	0.820573	2.62899		7.92497e-05	1	2.62899		0.220804	0.75683	2.62899
ACIUZZ_RS02915	hypothetical protein	NA	0	0	1.48295	3.95632	3.94541	7.76087	1.75011	3.88349	3.87425	-1.07484	0.0358687	2.96149	*	-1.44233	0.0695096	2.96149		0.533513	0.372745	2.96149
ACIUZZ_RS02920	hypothetical protein	NA	1.68198	5.84833	0	5.2751	3.94541	5.64427	0	3.88349	2.58283	-0.332953	0.50865	3.20682		0.142555	0.862064	3.20682		0.725357	0.282276	3.20682
ACIUZZ_RS02925	ArdC-like ssDNA-binding domain-containing protein	NA	0	2.33933	1.48295	5.2751	5.91811	4.2332	2.62516	2.77392	0.860944	-0.666874	0.173341	2.8343		-0.314613	0.699646	2.8343		0.940748	0.140402	2.8343
ACIUZZ_RS02930	YqaJ viral recombinase family protein	NA	0	1.16967	2.96591	9.23142	3.94541	4.93874	0	1.10957	2.58283	-0.743178	0.130879	2.88262		0.000767996	0.999642	2.88262		1.49132	0.0357947	2.88262	*
ACIUZZ_RS02935	hypothetical protein	NA	0	2.33933	1.48295	0	1.9727	2.82214	0	1.10957	0.860944	-0.0811142	0.876095	1.1764		0.454632	0.588025	1.1764		0.617129	0.416541	1.1764
ACIUZZ_RS02940	DUF1819 family protein	NA	25.2298	56.144	37.0738	22.4192	29.5906	20.4605	19.2512	37.1706	20.6627	0.555039	0.178027	29.778		0.575171	0.183847	29.778		-0.106674	0.812905	29.778
ACIUZZ_RS02945	DUF1788 domain-containing protein	NA	60.5514	40.9383	37.0738	21.1004	35.5087	31.749	24.5015	17.7531	18.5103	0.522309	0.144138	31.9652		1.13003	0.00107809	31.9652	**	0.492257	0.162215	31.9652
ACIUZZ_RS02950	BREX system P-loop protein BrxC	brxC	262.389	218.728	166.091	212.323	216.998	426.143	340.396	418.308	421.863	-0.335056	0.362583	298.137		-0.817641	0.0204656	298.137	*	-0.407453	0.238075	298.137
ACIUZZ_RS02955	BREX-1 system adenine-specific DNA-methyltransferase PglX	pglX	255.661	283.059	243.204	228.148	248.561	716.823	506.656	602.496	599.217	-0.449551	0.283977	409.314		-1.02248	0.0200409	409.314	*	-0.430414	0.312171	409.314
ACIUZZ_RS02960	type IV toxin-antitoxin system AbiEi family antitoxin domain-containing protein	NA	53.8235	35.09	34.1079	83.0828	45.3722	98.7748	33.252	63.8003	92.5515	-0.649848	0.123559	59.9839		-0.574704	0.224116	59.9839		0.222472	0.616336	59.9839
ACIUZZ_RS02965	nucleotidyl transferase AbiEii/AbiGii toxin family protein	NA	33.6397	52.635	41.5227	36.9257	25.6452	112.885	71.7544	80.4438	106.327	-0.314367	0.50791	62.4198		-0.880707	0.0883215	62.4198		-0.41888	0.38705	62.4198
ACIUZZ_RS02970	BREX-1 system phosphatase PglZ type A	pglZ	269.117	309.962	244.687	407.501	378.759	645.564	487.405	553.121	556.6	-0.712442	0.0103233	428.08	*	-0.921184	0.000629678	428.08	***	-0.140313	0.618054	428.08
ACIUZZ_RS02975	protease Lon-related BREX system protein BrxL	brxL	274.163	300.604	275.829	313.868	400.459	749.277	749.921	660.749	734.385	-0.650868	0.0580729	495.473		-1.26095	0.000203124	495.473	***	-0.490991	0.143553	495.473
ACIUZZ_RS02980	type II CRISPR RNA-guided endonuclease Cas9	cas9	1079.83	1018.78	1081.07	1268.66	1100.77	758.449	408.65	529.82	534.646	0.0230978	0.94883	864.52		1.07542	1.66607e-05	864.52	***	1.03547	2.7016e-05	864.52	***
ACIUZZ_RS02985	type II CRISPR-associated endonuclease Cas1	cas1	501.231	452.661	493.823	609.274	562.221	676.607	311.519	293.481	385.703	-0.336237	0.108524	476.28		0.534158	0.00479655	476.28	**	0.876859	1.58563e-06	476.28	***
ACIUZZ_RS02990	CRISPR-associated endonuclease Cas2	cas2	220.34	230.424	201.682	209.685	291.96	275.864	91.0056	161.442	164.01	-0.216349	0.515877	205.157		0.613301	0.0409746	205.157	*	0.833079	0.0035912	205.157	**
ACIUZZ_RS02995	hypothetical protein	NA	778.758	631.62	861.596	660.706	619.429	491.052	337.771	311.789	304.344	0.335096	0.150147	555.229		1.22663	3.20493e-09	555.229	***	0.859408	3.28119e-05	555.229	***
ACIUZZ_RS03000	flotillin family protein	NA	420.496	472.545	387.051	367.938	341.278	592.649	678.167	623.023	578.124	-0.0279298	0.941915	495.697		-0.532948	0.0527775	495.697		-0.486677	0.0686475	495.697
ACIUZZ_RS03005	NAD(P)-dependent malic enzyme	NA	435.634	360.257	398.914	316.506	359.032	272.336	308.894	211.928	237.19	0.30956	0.232167	322.299		0.642263	0.0055723	322.299	**	0.302709	0.199578	322.299
ACIUZZ_RS03010	hypothetical protein	NA	5.04595	7.018	7.41477	3.95632	3.94541	4.93874	6.12538	3.32871	3.87425	0.308298	0.540438	5.07195		0.514304	0.388417	5.07195		0.0349294	0.956917	5.07195
ACIUZZ_RS03015	GIY-YIG nuclease family protein	NA	183.336	157.905	240.238	89.6767	82.8536	60.6759	112.007	154.785	112.353	1.17362	4.87885e-05	132.648	***	0.58856	0.0447731	132.648	*	-0.667218	0.0227234	132.648	*
ACIUZZ_RS03020	TetR/AcrR family transcriptional regulator	NA	35.3217	39.7687	41.5227	32.9694	33.536	43.0376	28.0017	33.2871	34.0073	0.0507288	0.901484	35.7169		0.270324	0.391461	35.7169		0.20466	0.494251	35.7169
ACIUZZ_RS03025	VOC family protein	NA	25.2298	31.581	41.5227	23.7379	19.727	23.9882	9.62559	17.7531	13.7751	0.414592	0.278783	22.9934		1.15176	0.00182837	22.9934	**	0.622801	0.0918112	22.9934
ACIUZZ_RS03030	zinc ribbon domain-containing protein	NA	47.0955	44.4473	56.3522	47.4759	41.4268	43.0376	8.75054	8.32177	12.0532	0.135113	0.701751	34.329		2.19241	3.12769e-11	34.329	***	2.06175	8.46726e-10	34.329	***
ACIUZZ_RS03035	hypothetical protein	NA	95.8731	90.0643	80.0795	83.0828	92.7171	127.702	85.7553	110.402	127.85	-0.181266	0.589587	99.2807		-0.281496	0.353833	99.2807		-0.0769	0.801848	99.2807
ACIUZZ_RS03040	ATP-binding cassette domain-containing protein	NA	63.9154	56.144	56.3522	44.8383	47.3449	72.67	53.3783	69.9029	76.1935	0.0477004	0.910265	60.0822		-0.182304	0.587202	60.0822		-0.226371	0.46579	60.0822
ACIUZZ_RS03045	GntR family transcriptional regulator	NA	18.5018	18.7147	14.8295	6.59387	19.727	23.2826	13.1258	18.8627	19.8017	0.0261293	0.962708	17.0489		-0.0085231	0.988609	17.0489		-0.0393388	0.937009	17.0489
ACIUZZ_RS03050	leucine-rich repeat domain-containing protein	NA	42.0496	51.4653	44.4886	18.4628	27.6179	35.9822	52.5032	43.2732	35.7292	0.581286	0.103537	39.0636		0.0856801	0.819044	39.0636		-0.563732	0.0936147	39.0636
ACIUZZ_RS03055	GlcG/HbpS family heme-binding protein	NA	4226.82	2499.58	6507.2	14179.5	10398.1	760.566	225.764	238.003	259.144	-0.45621	0.360466	4366.07		3.39559	4.38897e-07	4366.07	***	4.42565	7.29186e-10	4366.07	***
ACIUZZ_RS03060	permease prefix domain 1-containing protein	NA	381.81	465.527	403.363	871.71	1035.67	457.892	281.767	325.104	351.696	-0.770323	0.0178811	508.282	*	0.362837	0.295787	508.282		1.2149	0.000149234	508.282	***
ACIUZZ_RS03065	PadR family transcriptional regulator	NA	23.5478	17.545	20.7613	31.6506	31.5633	24.6937	9.62559	13.3148	16.3579	-0.385946	0.321252	21.0067		0.553972	0.164477	21.0067		0.993858	0.00490225	21.0067	**
ACIUZZ_RS03070	NUDIX hydrolase	NA	87.4631	131.003	140.881	48.7947	49.3176	54.3261	63.8789	58.2524	59.8356	1.10518	3.33687e-05	77.0835	***	0.961641	0.000157985	77.0835	***	-0.223878	0.425825	77.0835
ACIUZZ_RS03075	hypothetical protein	NA	856.13	825.785	1003.96	801.815	869.963	412.737	707.043	497.642	481.268	0.305071	0.393252	717.371		0.635733	0.0637726	717.371		0.271919	0.423683	717.371
ACIUZZ_RS03080	DMT family transporter	NA	225.386	202.352	192.784	152.978	104.553	151.69	172.386	170.874	170.467	0.532807	0.0183908	171.497	*	0.26524	0.214589	171.497		-0.291527	0.170285	171.497
ACIUZZ_RS03085	16S ribosomal RNA	NA	25482	12797.3	19729.2	41120.7	71336.9	12647.4	6616.28	7839.67	1833.81	-0.625617	0.193315	22155.9		1.49427	0.0123558	22155.9	*	2.54272	4.19877e-05	22155.9	***
ACIUZZ_RS03090	tRNA-Ala	NA	82.4172	57.3137	53.3863	29.013	13.8089	33.8656	164.51	82.663	140.764	0.971647	0.0134428	73.0825	*	-0.933542	0.0185447	73.0825	*	-2.13615	2.31635e-07	73.0825	***
ACIUZZ_RS03095	tRNA-Ile	NA	703.069	948.6	737.028	481.353	595.757	541.145	539.908	1020.25	833.394	0.488215	0.111271	711.167		-0.0030767	0.993529	711.167		-0.524073	0.070034	711.167
ACIUZZ_RS03100	23S ribosomal RNA	NA	42623.1	25775.9	32773.3	63289.3	111478	25991.9	10614.4	15128.4	6661.98	-0.662348	0.134569	37148.4		1.43928	0.00412063	37148.4	**	2.39188	3.05451e-06	37148.4	***
ACIUZZ_RS03105	5S ribosomal RNA	rrf	1456.6	295.926	966.886	1035.24	1803.05	105.125	229.264	166.99	79.6373	-0.0492168	0.937954	682.079		1.84969	0.00711482	682.079	**	2.01529	0.00484542	682.079	**
ACIUZZ_RS03110	tRNA-Asn	NA	60.5514	44.4473	66.7329	18.4628	1.9727	11.2885	86.6303	46.6019	63.7099	1.88389	1.79772e-05	44.4886	***	-0.179608	0.6919	44.4886		-2.34862	5.67426e-07	44.4886	***
ACIUZZ_RS03115	tRNA-Glu	NA	8.40992	16.3753	7.41477	9.23142	5.91811	6.34981	58.6286	92.6491	93.8429	0.402036	0.390518	33.2022		-2.64028	1.20073e-09	33.2022	***	-3.29624	4.13207e-12	33.2022	***
ACIUZZ_RS03120	tRNA-Asp	NA	95.8731	73.689	59.3181	38.2445	31.5633	55.7372	203.888	240.777	248.813	0.682838	0.0355528	116.434	*	-1.54384	9.85489e-08	116.434	***	-2.34177	1.69442e-14	116.434	***
ACIUZZ_RS03125	tRNA-Thr	NA	5.04595	7.018	10.3807	2.63755	1.9727	11.2885	70.8793	68.2385	77.485	0.132502	0.805091	28.3274		-2.90346	4.03058e-09	28.3274	***	-3.22618	3.35798e-10	28.3274	***
ACIUZZ_RS03130	tRNA-Tyr	NA	8.40992	9.35733	2.96591	2.63755	1.9727	6.34981	126.883	46.6019	65.4317	0.368484	0.467103	30.0677		-2.97928	1.88808e-07	30.0677	***	-3.76844	3.96722e-09	30.0677	***
ACIUZZ_RS03135	tRNA-Lys	NA	174.926	132.172	114.187	528.829	232.779	127.702	92.7557	112.621	109.34	-0.759726	0.0764747	180.59		0.370013	0.466236	180.59		1.30843	0.00459694	180.59	**
ACIUZZ_RS03140	BMC domain-containing protein	NA	237.16	182.468	247.653	147.703	128.226	45.1542	39.3774	69.3481	47.3519	0.787805	0.0549079	127.16		1.90012	1.40078e-05	127.16	***	0.877817	0.0421454	127.16	*
ACIUZZ_RS03145	EutP/PduV family microcompartment system protein	NA	198.474	190.656	213.545	146.384	130.199	46.5652	49.003	62.6907	47.3519	0.700648	0.073864	120.541		1.77096	1.27357e-05	120.541	***	0.881123	0.0282947	120.541	*
ACIUZZ_RS03150	tRNA-Gly	NA	85.7812	93.5733	69.6988	69.8951	67.072	23.2826	29.7518	44.3828	35.2987	0.497778	0.226145	57.6374		1.07967	0.0112233	57.6374	*	0.431011	0.304961	57.6374
ACIUZZ_RS03155	formate dehydrogenase subunit alpha	fdhF	8611.76	9004.09	8277.85	4320.31	4472.12	4448.39	7776.6	5986.68	6446.32	0.933189	4.49201e-10	6593.79	***	0.353816	0.0221637	6593.79	*	-0.596915	6.93325e-05	6593.79	***
ACIUZZ_RS03160	molybdenum cofactor guanylyltransferase	NA	109.329	97.0823	87.4942	88.3579	104.553	84.6641	164.51	152.011	155.831	0.0922981	0.737339	115.981		-0.672233	0.00101259	115.981	**	-0.759914	0.000131874	115.981	***
ACIUZZ_RS03165	TrkA C-terminal domain-containing protein	NA	265.753	346.221	261	279.58	297.878	299.146	349.146	340.083	303.052	-0.000995972	0.998041	304.651		-0.174531	0.391217	304.651		-0.170229	0.389153	304.651
ACIUZZ_RS03170	tRNA-Leu	NA	5.04595	4.67867	1.48295	5.2751	3.94541	2.82214	35.8772	14.4244	20.2322	-0.0151295	0.980476	10.4204		-2.12771	0.000459716	10.4204	***	-2.21971	0.000263976	10.4204	***
ACIUZZ_RS03175	tRNA-Gly	NA	20.1838	22.2237	26.6932	17.1441	27.6179	23.9882	43.7527	103.745	73.1802	0.0139995	0.979036	39.8365		-1.54493	0.000182067	39.8365	***	-1.56214	0.000122781	39.8365	***
ACIUZZ_RS03180	tRNA-Arg	NA	8.40992	11.6967	10.3807	11.869	7.89082	11.2885	56.8785	42.7184	49.9348	-0.0372152	0.9468	23.4519		-2.09754	1.40307e-07	23.4519	***	-2.09274	5.30745e-08	23.4519	***
ACIUZZ_RS03190	ImmA/IrrE family metallo-endopeptidase	NA	30.2757	22.2237	23.7273	36.9257	39.4541	58.5593	26.2516	34.3967	32.7159	-0.714847	0.0421714	33.8367	*	-0.29909	0.427344	33.8367		0.507446	0.110825	33.8367
ACIUZZ_RS03195	hypothetical protein	NA	422.178	348.561	471.579	214.96	234.752	213.777	81.38	171.983	169.175	0.766925	0.0170576	258.705	*	1.4739	3.48941e-06	258.705	***	0.584135	0.0676144	258.705
ACIUZZ_RS03200	DUF6414 family protein	NA	1207.66	1025.8	1466.64	630.374	581.948	716.117	327.27	661.858	618.158	0.799604	0.0115106	803.981	*	1.14392	0.000291803	803.981	***	0.237271	0.466091	803.981
ACIUZZ_RS03205	exonuclease domain-containing protein	NA	529.825	415.232	556.107	346.838	301.824	396.51	254.641	341.193	304.344	0.470227	0.0551849	382.946		0.715561	0.00154081	382.946	**	0.208566	0.377181	382.946
ACIUZZ_RS03210	hypothetical protein	NA	171.562	195.334	169.057	188.585	106.526	174.267	48.128	65.4646	61.5575	0.155471	0.634343	131.165		1.54878	2.30918e-08	131.165	***	1.36752	8.16006e-07	131.165	***
ACIUZZ_RS03215	helix-turn-helix domain-containing protein	NA	272.481	308.792	301.04	97.5893	102.581	74.7866	55.1284	67.129	52.0871	1.60725	5.69594e-13	147.957	***	2.28916	1.41014e-25	147.957	***	0.598466	0.0119332	147.957	*
ACIUZZ_RS03220	helix-turn-helix transcriptional regulator	NA	5.04595	8.18767	11.8636	23.7379	17.7543	10.583	1.75011	1.10957	3.44378	-0.614499	0.187797	9.27511		1.54974	0.0115772	9.27511	*	2.55551	2.64403e-05	9.27511	***
ACIUZZ_RS03225	hypothetical protein	NA	6.72793	19.8843	11.8636	23.7379	21.6998	9.17194	0	0.554785	2.58283	-0.240645	0.638636	10.6915		2.56539	0.000182067	10.6915	***	3.16097	1.61416e-05	10.6915	***
ACIUZZ_RS03230	hypothetical protein	NA	3.36397	2.33933	11.8636	10.5502	13.8089	7.05534	0	0	0	-0.391169	0.440028	5.44238		3.67905	0.000110472	5.44238	***	4.48047	5.89364e-06	5.44238	***
ACIUZZ_RS03235	hypothetical protein	NA	23.5478	36.2597	22.2443	40.882	47.3449	35.9822	9.62559	6.65742	8.60944	-0.443621	0.224699	25.6837		1.63543	2.55176e-05	25.6837	***	2.1959	5.93592e-09	25.6837	***
ACIUZZ_RS03240	helix-turn-helix domain-containing protein	NA	70.6433	77.198	86.0113	122.646	130.199	86.0752	40.2525	31.6227	40.0339	-0.448625	0.127181	76.0757		1.02731	0.000279919	76.0757	***	1.52136	2.24306e-08	76.0757	***
ACIUZZ_RS03245	hypothetical protein	NA	0	4.67867	2.96591	9.23142	11.8362	3.52767	0	1.66435	1.29142	-0.625598	0.208039	3.91063		0.837372	0.275696	3.91063		2.08066	0.00563374	3.91063	**
ACIUZZ_RS03250	hypothetical protein	NA	28.5937	42.108	37.0738	68.5763	74.9628	38.0988	11.3757	16.6435	9.90086	-0.553002	0.147282	36.3704		1.39684	0.000635261	36.3704	***	2.09905	1.45255e-07	36.3704	***
ACIUZZ_RS03255	ATP-binding protein	NA	47.0955	52.635	45.9716	94.9518	98.6352	62.087	13.1258	17.7531	15.9275	-0.665326	0.0356281	49.7981	*	1.54172	3.23124e-06	49.7981	***	2.3237	5.23183e-13	49.7981	***
ACIUZZ_RS03260	hypothetical protein	NA	11.7739	5.84833	8.89772	22.4192	15.7816	12.6996	0	4.43828	3.44378	-0.585288	0.211078	9.47805		1.2854	0.0314401	9.47805	*	2.20603	0.000136374	9.47805	***
ACIUZZ_RS03265	hypothetical protein	NA	3.36397	2.33933	4.44886	10.5502	19.727	14.1107	1.75011	2.21914	3.0133	-1.27731	0.0116151	6.83585	*	0.340737	0.627935	6.83585		2.26262	6.59747e-05	6.83585	***
ACIUZZ_RS03270	hypothetical protein	NA	13.4559	2.33933	4.44886	11.869	11.8362	11.2885	0.875054	2.21914	0.430472	-0.458623	0.352437	6.52916		1.79588	0.00974866	6.52916	**	2.70068	0.000187344	6.52916	***
ACIUZZ_RS03275	hypothetical protein	NA	1.68198	0	1.48295	6.59387	7.89082	4.93874	0.875054	0	0.860944	-0.907195	0.0709168	2.70271		0.371597	0.659745	2.70271		2.45399	0.0027699	2.70271	**
ACIUZZ_RS03280	HNH endonuclease	NA	0	2.33933	1.48295	6.59387	9.86352	4.93874	0	1.10957	0	-0.853755	0.0906681	2.92533		0.915204	0.255655	2.92533		2.78076	0.00159478	2.92533	**
ACIUZZ_RS03285	hypothetical protein	NA	0	1.16967	0	2.63755	0	3.52767	0	0	0.430472	-0.390362	0.348688	0.862818		0.423298	0.597983	0.862818		1.47236	0.078367	0.862818
ACIUZZ_RS03290	hypothetical protein	NA	3.36397	9.35733	1.48295	21.1004	27.6179	14.1107	2.62516	4.43828	4.30472	-1.27651	0.00937514	9.82237	**	0.290913	0.660413	9.82237		2.09879	0.000105967	9.82237	***
ACIUZZ_RS03295	hypothetical protein	NA	6.72793	11.6967	8.89772	26.3755	7.89082	14.1107	2.62516	1.66435	2.15236	-0.514351	0.269804	9.1268		1.73503	0.0041255	9.1268	**	2.59166	1.87456e-05	9.1268	***
ACIUZZ_RS03300	hypothetical protein	NA	5.04595	7.018	4.44886	17.1441	9.86352	7.76087	0	0.554785	2.58283	-0.548388	0.262561	6.04654		1.57114	0.0233974	6.04654	*	2.60162	0.000240476	6.04654	***
ACIUZZ_RS03305	hypothetical protein	NA	13.4559	10.527	16.3125	19.7816	39.4541	21.166	0.875054	1.66435	3.44378	-0.66197	0.127037	14.0756		2.17635	0.000130829	14.0756	***	3.20255	2.80785e-08	14.0756	***
ACIUZZ_RS03310	DUF4406 domain-containing protein	NA	35.3217	19.8843	16.3125	76.4889	53.263	33.1601	4.37527	9.43134	5.59614	-0.85031	0.0451479	28.2037	*	1.6163	0.00123387	28.2037	**	2.79966	1.70624e-08	28.2037	***
ACIUZZ_RS03315	hypothetical protein	NA	0	0	0	1.31877	3.94541	2.1166	1.75011	0	0.430472	-0.659232	0.129453	1.06237		-0.499174	0.545266	1.06237		0.920268	0.240817	1.06237
ACIUZZ_RS03320	DNA cytosine methyltransferase	NA	131.195	153.226	180.92	345.519	359.032	177.089	87.5054	78.7795	83.0811	-0.770121	0.017216	177.372	*	0.855288	0.0098691	177.372	**	1.73297	7.08527e-08	177.372	***
ACIUZZ_RS03325	hypothetical protein	NA	8.40992	4.67867	8.89772	32.9694	43.3995	21.166	2.62516	5.54785	7.31802	-1.5362	0.00103994	15.0014	**	0.330865	0.582609	15.0014		2.31738	2.52856e-06	15.0014	***
ACIUZZ_RS03330	hypothetical protein	NA	6.72793	9.35733	11.8636	42.2008	69.0447	103.714	62.1288	52.1498	47.7824	-2.53966	4.43195e-08	44.9965	***	-2.25956	1.25425e-06	44.9965	***	0.376013	0.325811	44.9965
ACIUZZ_RS03335	tyrosine-type recombinase/integrase	NA	10.0919	9.35733	8.89772	72.5326	130.199	100.186	45.5028	41.6089	49.0738	-3.14516	6.64089e-14	51.9388	***	-2.08517	5.23962e-07	51.9388	***	1.06892	0.000301722	51.9388	***
ACIUZZ_RS03340	hypothetical protein	NA	3.36397	3.509	1.48295	19.7816	13.8089	26.8103	4.37527	3.32871	8.60944	-1.84884	0.00100215	9.45224	**	-0.759906	0.258233	9.45224		1.64587	0.00137493	9.45224	**
ACIUZZ_RS03345	HNH endonuclease	NA	15.1379	9.35733	7.41477	56.7073	78.9082	64.2036	24.5015	25.5201	14.2056	-2.30256	4.90499e-08	32.884	***	-0.91477	0.0423744	32.884	*	1.54573	1.25423e-05	32.884	***
ACIUZZ_RS03350	hypothetical protein	NA	10.0919	10.527	10.3807	83.0828	82.8536	85.3696	17.5011	17.7531	19.3712	-2.79464	8.25195e-14	37.4368	***	-0.75984	0.0592531	37.4368		2.13815	7.69523e-15	37.4368	***
ACIUZZ_RS03355	terminase large subunit	NA	35.3217	32.7507	20.7613	222.873	327.469	286.447	46.3778	58.8072	69.7365	-3.0827	1.35658e-21	122.283	***	-0.936087	0.00544437	122.283	**	2.17962	3.51233e-14	122.283	***
ACIUZZ_RS03360	phage portal protein	NA	21.8658	40.9383	32.625	262.436	386.65	340.773	80.5049	90.4299	93.4124	-3.22135	4.71123e-27	149.96	***	-1.3833	5.88512e-06	149.96	***	1.8477	8.96926e-13	149.96	***
ACIUZZ_RS03365	head maturation protease, ClpP-related	NA	18.5018	17.545	31.142	195.179	175.571	185.555	59.5036	51.0402	48.2129	-2.93328	4.60683e-23	86.9167	***	-1.18444	0.00011469	86.9167	***	1.78229	2.30871e-14	86.9167	***
ACIUZZ_RS03370	phage major capsid protein	NA	31.9577	25.7327	29.6591	162.209	189.38	207.427	49.8781	53.8141	46.0605	-2.57318	4.7384e-21	88.4576	***	-0.756019	0.009442	88.4576	**	1.86966	2.67879e-16	88.4576	***
ACIUZZ_RS03375	head-tail connector protein	NA	10.0919	12.8663	11.8636	25.0567	43.3995	40.921	8.75054	8.87656	6.02661	-1.27123	0.00143555	18.6503	**	0.535685	0.264546	18.6503		2.10165	2.12131e-07	18.6503	***
ACIUZZ_RS03380	hypothetical protein	NA	13.4559	17.545	13.3466	83.0828	110.471	75.4921	17.5011	18.8627	20.2322	-2.32278	5.14815e-11	41.11	***	-0.318654	0.434725	41.11		2.14326	1.39201e-12	41.11	***
ACIUZZ_RS03385	hypothetical protein	NA	21.8658	21.054	28.1761	110.777	132.171	121.352	11.3757	26.0749	21.0931	-2.12847	3.815e-10	54.8822	***	0.221872	0.585776	54.8822		2.51079	1.03883e-14	54.8822	***
ACIUZZ_RS03390	hypothetical protein	NA	5.04595	3.509	4.44886	30.3318	45.3722	48.6819	3.50021	9.98613	9.03991	-2.67253	1.21341e-06	17.7684	***	-0.726565	0.221195	17.7684		2.24313	3.50244e-07	17.7684	***
ACIUZZ_RS03395	chitobiase/beta-hexosaminidase C-terminal domain-containing protein	NA	23.5478	18.7147	10.3807	101.546	120.335	98.7748	40.2525	38.2802	27.9807	-2.38404	7.12747e-12	53.3124	***	-0.945033	0.00967905	53.3124	**	1.52952	1.22804e-07	53.3124	***
ACIUZZ_RS03400	hypothetical protein	NA	10.0919	7.018	4.44886	43.5196	69.0447	47.9763	9.62559	9.98613	8.17897	-2.48903	4.55093e-08	23.3211	***	-0.327913	0.537722	23.3211		2.3973	2.60686e-10	23.3211	***
ACIUZZ_RS03405	hypothetical protein	NA	1.68198	8.18767	1.48295	36.9257	31.5633	31.749	3.50021	10.5409	6.88755	-2.27625	3.27864e-05	14.7244	***	-0.651282	0.292325	14.7244		2.01824	2.06337e-05	14.7244	***
ACIUZZ_RS03410	phage tail tape measure protein	NA	119.421	84.216	126.051	838.741	948.871	705.534	131.258	165.326	138.182	-2.83592	2.72156e-31	361.955	***	-0.396478	0.134845	361.955		2.4706	7.46729e-26	361.955	***
ACIUZZ_RS03415	phage tail family protein	NA	21.8658	17.545	14.8295	94.9518	120.335	113.591	15.751	22.1914	21.5236	-2.41503	2.0575e-13	49.176	***	-0.15828	0.688908	49.176		2.37548	6.2089e-17	49.176	***
ACIUZZ_RS03420	siphovirus ReqiPepy6 Gp37-like family protein	NA	31.9577	30.4113	35.5909	229.467	222.916	205.31	38.5024	46.0472	38.312	-2.64456	2.3202e-25	97.6127	***	-0.321288	0.265695	97.6127		2.37749	2.0223e-28	97.6127	***
ACIUZZ_RS03425	hypothetical protein	NA	11.7739	18.7147	8.89772	90.9955	116.39	91.0139	20.1262	24.9653	25.3978	-2.64323	4.52358e-13	45.3638	***	-0.756596	0.0528758	45.3638		1.98544	1.31116e-11	45.3638	***
ACIUZZ_RS03430	hypothetical protein	NA	1.68198	4.67867	0	29.013	31.5633	35.9822	3.50021	6.65742	5.16566	-2.93738	3.90388e-06	13.1381	***	-0.896903	0.176791	13.1381		2.45261	4.79334e-08	13.1381	***
ACIUZZ_RS03435	hypothetical protein	NA	11.7739	9.35733	8.89772	54.0698	78.9082	81.842	11.3757	17.7531	15.0665	-2.54607	7.95453e-10	32.116	***	-0.535899	0.239878	32.116		2.17016	2.13818e-10	32.116	***
ACIUZZ_RS03440	hypothetical protein	NA	0	0	0	5.2751	3.94541	2.82214	0.875054	1.10957	0.430472	-1.1546	0.0249237	1.60642	*	-0.716642	0.380811	1.60642		1.48337	0.0535028	1.60642
ACIUZZ_RS03445	hypothetical protein	NA	0	0	0	9.23142	11.8362	4.2332	0	1.66435	0.430472	-1.87118	0.00267155	3.04396	**	-0.688914	0.39999	3.04396		2.43668	0.0028305	3.04396	**
ACIUZZ_RS03450	hypothetical protein	NA	13.4559	9.35733	10.3807	58.0261	86.799	53.6206	14.0009	8.87656	17.6494	-2.19169	2.73937e-07	30.2407	***	-0.283038	0.57232	30.2407		2.13592	3.39246e-08	30.2407	***
ACIUZZ_RS03455	holin	NA	3.36397	5.84833	5.93181	26.3755	33.536	29.6324	7.87548	4.99306	6.02661	-1.95959	3.81115e-05	13.7315	***	-0.21299	0.719503	13.7315		2.1281	2.74812e-07	13.7315	***
ACIUZZ_RS03460	N-acetylmuramoyl-L-alanine amidase	NA	30.2757	35.09	31.142	217.598	291.96	186.261	69.1292	54.3689	52.0871	-2.6815	1.29877e-18	107.546	***	-0.803946	0.0123579	107.546	*	1.92908	1.3504e-12	107.546	***
ACIUZZ_RS03465	DNA adenine methylase	NA	8.40992	12.8663	16.3125	77.8077	106.526	60.6759	28.0017	33.8419	20.6627	-2.33037	1.71527e-08	40.5672	***	-1.01136	0.0203184	40.5672	*	1.45093	3.97537e-05	40.5672	***
ACIUZZ_RS03470	nucleoid-associated protein	NA	70.6433	88.8947	74.1477	34.2881	47.3449	75.4921	311.519	254.646	157.553	0.421288	0.287728	123.837		-1.51351	6.74701e-05	123.837	***	-2.05186	1.26949e-07	123.837	***
ACIUZZ_RS03475	type I 3-dehydroquinate dehydratase	aroD	514.687	387.16	404.846	750.383	514.876	358.411	877.679	658.53	572.958	-0.257665	0.479906	559.948		-0.652821	0.0566036	559.948		-0.339911	0.312187	559.948
ACIUZZ_RS03480	phosphatase PAP2 family protein	NA	153.06	164.923	157.193	178.035	153.871	213.777	281.767	245.77	215.236	-0.195936	0.461014	195.959		-0.623588	0.0049353	195.959	**	-0.405121	0.0635514	195.959
ACIUZZ_RS03485	uracil-DNA glycosylase	NA	174.926	146.208	142.364	85.7204	92.7171	138.285	210.013	219.14	151.957	0.454334	0.142144	151.259		-0.312731	0.299861	151.259		-0.79664	0.00482956	151.259	**
ACIUZZ_RS03490	4-(cytidine 5'-diphospho)-2-C-methyl-D-erythritol kinase	ispE	211.93	244.46	207.613	141.109	110.471	141.107	453.278	297.365	245.8	0.647271	0.0354398	228.126	*	-0.555827	0.0637572	228.126		-1.26334	1.377e-05	228.126	***
ACIUZZ_RS03495	GntR family transcriptional regulator	NA	179.972	159.075	136.432	63.3012	67.072	89.6028	229.264	210.263	178.215	0.976968	0.000136483	145.911	***	-0.365107	0.145226	145.911		-1.41118	1.46844e-08	145.911	***
ACIUZZ_RS03500	signal peptidase II	lspA	132.877	122.815	176.471	61.9824	94.6898	71.9645	102.381	102.08	58.9747	0.779998	0.018013	102.693	*	0.682886	0.0387874	102.693	*	-0.189383	0.579283	102.693
ACIUZZ_RS03505	AI-2E family transporter	NA	82.4172	100.591	68.2159	75.1702	74.9628	171.445	543.408	466.019	352.557	-0.285346	0.489843	214.976		-2.26446	5.38569e-09	214.976	***	-1.93573	7.24127e-07	214.976	***
ACIUZZ_RS03510	tyrosine--tRNA ligase	tyrS	259.025	332.185	348.494	356.069	386.65	468.475	974.81	731.761	686.172	-0.331022	0.226553	504.849		-1.3081	5.97301e-08	504.849	***	-0.934673	8.56425e-05	504.849	***
ACIUZZ_RS03515	histidine--tRNA ligase	hisS	521.415	578.985	510.136	808.409	733.846	825.475	1750.11	1356.45	1427.45	-0.527988	0.00494358	945.807	**	-1.47062	4.42322e-18	945.807	***	-0.912984	7.14429e-08	945.807	***
ACIUZZ_RS03520	THUMP domain-containing class I SAM-dependent RNA methyltransferase	NA	561.782	595.36	502.721	350.794	396.514	510.807	1762.36	1470.73	1078.76	0.349964	0.23275	803.315		-1.33151	3.84831e-07	803.315	***	-1.7191	7.6003e-11	803.315	***
ACIUZZ_RS03525	23S rRNA (guanosine(2251)-2'-O)-methyltransferase RlmB	rlmB	526.461	526.35	508.653	561.798	601.675	606.054	1261.83	1470.73	1209.63	-0.17345	0.3372	808.131		-1.32279	4.20357e-20	808.131	***	-1.13926	3.9246e-15	808.131	***
ACIUZZ_RS03530	NYN domain-containing protein	NA	99.237	143.869	97.8749	80.4453	69.0447	175.678	357.897	317.892	269.045	0.0373172	0.941697	178.998		-1.35925	0.000488372	178.998	***	-1.39037	0.000302455	178.998	***
ACIUZZ_RS03535	sigma-70 family RNA polymerase sigma factor	NA	79.0532	127.494	102.324	59.3449	51.2903	134.051	269.517	361.165	253.548	0.232951	0.588222	159.754		-1.39537	0.000541941	159.754	***	-1.68856	2.93178e-05	159.754	***
ACIUZZ_RS03540	tRNA-Tyr	NA	10.0919	8.18767	1.48295	0	3.94541	3.52767	79.6299	21.0818	38.312	0.56448	0.256194	18.4733		-2.20561	0.000565869	18.4733	***	-3.42917	6.02091e-06	18.4733	***
ACIUZZ_RS03545	tRNA-Thr	NA	3.36397	24.563	17.7954	10.5502	7.89082	17.6384	20.1262	46.0472	22.815	0.174008	0.739462	18.9767		-0.774279	0.182832	18.9767		-0.981936	0.0731997	18.9767
ACIUZZ_RS03550	elongation factor Tu	tuf	7108.06	14145.9	5500.27	6360.45	8608.88	21545.6	45920.2	32038.3	31880.3	-0.294801	0.530449	19234.2		-1.79017	0.000327103	19234.2	***	-1.3685	0.00559688	19234.2	**
ACIUZZ_RS03555	DegV family protein	NA	302.757	340.373	296.591	113.415	126.253	122.057	436.652	341.193	241.925	1.2399	3.68353e-06	257.913	***	-0.108934	0.716044	257.913		-1.43497	1.18094e-07	257.913	***
ACIUZZ_RS03560	30S ribosomal protein S10	rpsJ	277.527	522.841	259.517	96.2706	84.8263	654.736	363.147	952.566	602.661	0.165847	0.75662	423.788		-0.657895	0.32537	423.788		-0.857567	0.162326	423.788
ACIUZZ_RS03565	50S ribosomal protein L3	rplC	218.658	404.705	212.062	89.6767	98.6352	661.085	2344.27	1941.19	1473.08	-0.0148108	0.980476	827.04		-2.23762	0.000291803	827.04	***	-2.31398	0.000339775	827.04	***
ACIUZZ_RS03570	50S ribosomal protein L4	rplD	136.241	240.951	161.642	46.1571	43.3995	395.099	476.904	672.954	621.171	0.0706217	0.905762	310.502		-1.33111	0.0393246	310.502	*	-1.42752	0.0249355	310.502	*
ACIUZZ_RS03575	50S ribosomal protein L23	rplW	149.697	266.684	142.364	51.4322	55.2357	530.562	385.899	608.599	492.03	-0.0911077	0.873933	298.056		-1.06404	0.113096	298.056		-0.852294	0.176751	298.056
ACIUZZ_RS03580	50S ribosomal protein L2	rplB	289.301	442.134	312.903	93.633	74.9628	971.52	1375.58	1694.31	1544.1	-0.0593444	0.923361	755.384		-1.61124	0.0163647	755.384	*	-1.50671	0.0244423	755.384	*
ACIUZZ_RS03585	30S ribosomal protein S19	rpsS	43.7316	65.5013	48.9375	18.4628	25.6452	159.451	146.134	129.82	165.301	-0.20125	0.698439	89.2204		-1.1798	0.0574548	89.2204		-0.809384	0.165144	89.2204
ACIUZZ_RS03590	50S ribosomal protein L22	rplV	314.531	462.018	238.755	96.2706	92.7171	1095.69	441.902	1029.13	1058.1	-0.148941		536.568		-0.95644		536.568		-0.643737		536.568
ACIUZZ_RS03595	30S ribosomal protein S3	rpsC	706.433	1204.76	572.42	246.611	256.452	2865.17	2882.43	3209.99	2932.38	-0.199173		1652.96		-1.38499		1652.96		-0.995194		1652.96
ACIUZZ_RS03600	50S ribosomal protein L16	rplP	307.803	562.61	286.21	84.4016	106.526	1423.06	766.547	1388.07	1450.26	-0.198971		708.388		-1.15961		708.388		-0.751585		708.388
ACIUZZ_RS03605	50S ribosomal protein L29	rpmC	62.2334	134.512	32.625	26.3755	35.5087	305.496	122.508	205.27	297.887	-0.292804	0.567889	135.824		-1.03767	0.141678	135.824		-0.488518	0.453931	135.824
ACIUZZ_RS03610	30S ribosomal protein S17	rpsQ	195.11	405.874	164.608	48.7947	53.263	1054.07	508.406	909.293	820.049	-0.225801		462.163		-1.04067		462.163		-0.578258		462.163
ACIUZZ_RS03615	50S ribosomal protein L14	rplN	102.601	142.699	57.8352	18.4628	29.5906	341.478	155.76	221.359	314.675	-0.151671	0.779122	153.829		-0.837138	0.246257	153.829		-0.519459	0.432904	153.829
ACIUZZ_RS03620	50S ribosomal protein L24	rplX	58.8694	228.085	57.8352	19.7816	21.6998	474.119	349.146	457.698	425.306	-0.206418		232.504		-1.19186		232.504		-0.749679		232.504
ACIUZZ_RS03625	50S ribosomal protein L5	rplE	121.103	323.998	139.398	54.0698	45.3722	786.67	1393.96	899.306	1044.76	-0.242646	0.640924	534.293		-1.77141	0.0129702	534.293	*	-1.31148	0.0631061	534.293
ACIUZZ_RS03630	type Z 30S ribosomal protein S14	NA	142.969	371.954	129.017	55.3885	53.263	785.259	192.512	401.664	414.975	-0.189832		283		-0.446041		283		-0.104056		283
ACIUZZ_RS03635	30S ribosomal protein S8	rpsH	191.746	436.286	142.364	68.5763	55.2357	969.404	361.397	640.777	870.414	-0.198293	0.702891	415.133		-0.876426	0.233584	415.133		-0.474766	0.484503	415.133
ACIUZZ_RS03640	50S ribosomal protein L6	rplF	297.711	695.952	229.858	81.764	122.308	1672.12	1443.84	1503.47	1604.37	-0.245106		850.154		-1.31339		850.154		-0.817937		850.154
ACIUZZ_RS03645	50S ribosomal protein L18	rplR	211.93	485.412	154.227	61.9824	55.2357	1128.15	527.657	944.244	928.959	-0.207565		499.755		-1.00393		499.755		-0.573978		499.755
ACIUZZ_RS03650	30S ribosomal protein S5	rpsE	260.707	797.713	209.096	114.733	104.553	1572.64	1569.85	1460.75	1589.73	-0.199869		853.307		-1.29903		853.307		-0.885564		853.307
ACIUZZ_RS03655	50S ribosomal protein L30	rpmD	87.4631	219.897	59.3181	32.9694	39.4541	520.684	462.028	572.538	581.998	-0.281953		286.261		-1.50176		286.261		-0.947386		286.261
ACIUZZ_RS03660	50S ribosomal protein L15	rplO	255.661	570.797	197.233	96.2706	108.499	1295.36	1089.44	1112.9	1186.38	-0.236344		656.949		-1.24444		656.949		-0.777786		656.949
ACIUZZ_RS03665	preprotein translocase subunit SecY	secY	703.069	1748.65	544.244	341.563	337.333	3859.27	5011.43	4510.96	4581.94	-0.260694		2404.27		-1.63411		2404.27		-1.14178		2404.27
ACIUZZ_RS03670	adenylate kinase	NA	437.316	1108.84	286.21	208.366	260.397	2084.85	2213.01	2140.36	2262.13	-0.217752		1222.39		-1.3799		1222.39		-0.958221		1222.39
ACIUZZ_RS03675	type I methionyl aminopeptidase	map	396.948	948.6	274.346	178.035	213.052	1859.79	2488.65	2102.08	2401.6	-0.214879		1207.01		-1.57297		1207.01		-1.1677		1207.01
ACIUZZ_RS03680	KOW domain-containing RNA-binding protein	NA	105.965	265.514	65.2499	46.1571	35.5087	553.844	524.157	574.757	631.502	-0.221101		311.406		-1.39679		311.406		-0.950347		311.406
ACIUZZ_RS03685	translation initiation factor IF-1	infA	43.7316	111.118	25.2102	14.5065	21.6998	228.593	102.381	131.484	177.354	-0.227321	0.661594	95.1199		-0.82614	0.257263	95.1199		-0.386289	0.564809	95.1199
ACIUZZ_RS03690	50S ribosomal protein L36	rpmJ	272.481	759.114	192.784	101.546	94.6898	1243.86	242.39	646.879	655.609	-0.0927787		467.705		-0.229265		467.705		-0.059888		467.705
ACIUZZ_RS03695	30S ribosomal protein S13	rpsM	536.553	1196.57	321.801	171.441	226.861	2062.28	977.435	1500.14	1414.1	-0.113355	0.840514	934.131		-0.666187	0.352247	934.131		-0.426659	0.509716	934.131
ACIUZZ_RS03700	30S ribosomal protein S11	rpsK	368.354	974.332	231.341	158.253	177.543	1523.25	1227.7	1372.54	1317.24	-0.107632	0.850368	816.728		-0.967355	0.16175	816.728		-0.724224	0.259817	816.728
ACIUZZ_RS03705	30S ribosomal protein S4	rpsD	837.628	2110.08	483.443	378.488	347.196	3352.7	2974.31	3281	3169.57	-0.110813	0.844188	1881.6		-1.07068	0.121106	1881.6		-0.82155	0.205222	1881.6
ACIUZZ_RS03710	DNA-directed RNA polymerase subunit alpha	NA	1126.93	2955.75	674.744	453.659	536.576	4030.01	3796.86	4169.76	4017.16	-0.0356444	0.954113	2417.94		-0.992695	0.145418	2417.94		-0.871319	0.173389	2417.94
ACIUZZ_RS03715	50S ribosomal protein L17	rplQ	474.319	1416.47	308.454	221.554	254.479	1859.79	945.933	1208.32	1156.68	-0.0399756	0.94883	871.777		-0.435849	0.545395	871.777		-0.329783	0.604251	871.777
ACIUZZ_RS03720	energy-coupling factor transporter ATPase	NA	45.4136	58.4833	48.9375	50.1134	112.444	275.864	486.53	372.261	353.418	-1.03187	0.0223015	200.385	*	-2.61667	3.03263e-07	200.385	***	-1.23461	0.0129555	200.385	*
ACIUZZ_RS03725	energy-coupling factor transporter ATPase	NA	43.7316	74.8587	48.9375	54.0698	82.8536	343.595	560.909	496.533	432.194	-0.931475	0.0507531	237.52		-2.66049	2.72463e-06	237.52	***	-1.32612	0.0170671	237.52	*
ACIUZZ_RS03730	energy-coupling factor transporter transmembrane component T family protein	NA	72.3253	99.4217	63.767	112.096	147.953	371.816	598.537	426.075	432.194	-1.05134	0.0119527	258.243	*	-2.3729	1.50169e-07	258.243	***	-1.03585	0.0181027	258.243	*
ACIUZZ_RS03735	tRNA pseudouridine(38-40) synthase TruA	truA	373.4	353.239	338.113	621.143	631.266	748.572	786.673	848.821	811.009	-0.881179	1.49134e-08	612.471	***	-1.18847	2.91775e-15	612.471	***	-0.278533	0.0674017	612.471
ACIUZZ_RS03740	50S ribosomal protein L13	rplM	47.0955	64.3317	69.6988	46.1571	27.6179	101.597	175.886	156.449	130.863	0.00560894	0.992119	91.0774		-1.22461	0.00521818	91.0774	**	-1.20296	0.00480943	91.0774	**
ACIUZZ_RS03745	30S ribosomal protein S9	rpsI	210.248	265.514	206.131	155.615	102.581	354.178	772.672	947.573	699.087	0.104217	0.826375	412.622		-1.66757	9.13991e-05	412.622	***	-1.81401	2.3835e-05	412.622	***
ACIUZZ_RS03750	translational GTPase TypA	typA	287.619	315.81	318.835	482.672	437.94	470.591	2416.9	1698.2	1328.87	-0.525721	0.0631483	861.937		-2.48265	4.60235e-22	861.937	***	-1.91519	2.48593e-13	861.937	***
ACIUZZ_RS03755	hypothetical protein	NA	459.181	471.376	473.062	246.611	250.533	204.605	455.028	305.687	386.133	0.934151	2.0175e-05	361.357	***	0.287447	0.201337	361.357		-0.684579	0.00153356	361.357	**
ACIUZZ_RS03760	AI-2E family transporter	NA	531.507	550.913	613.943	396.951	376.787	383.811	1079.82	750.069	682.729	0.501689	0.0460393	596.281	*	-0.549905	0.0195196	596.281	*	-1.07528	2.5355e-06	596.281	***
ACIUZZ_RS03765	Mbeg1-like protein	NA	1194.21	964.975	1121.11	3787.52	3860.58	924.25	319.395	397.226	464.049	-0.996528	0.0188984	1448.15	*	1.31156	0.00574492	1448.15	**	2.64504	4.64766e-08	1448.15	***
ACIUZZ_RS03770	putative ABC transporter permease	NA	1015.92	919.358	1042.52	2149.6	2396.84	999.742	217.013	382.802	448.121	-0.698338	0.0668444	1063.55		1.39319	0.000408873	1063.55	***	2.27026	1.22001e-08	1063.55	***
ACIUZZ_RS03775	secondary thiamine-phosphate synthase enzyme YjbQ	NA	48.7775	39.7687	56.3522	39.5632	27.6179	22.5771	23.6264	31.068	20.2322	0.568922	0.116241	34.3981		0.891591	0.011139	34.3981	*	0.21133	0.564809	34.3981
ACIUZZ_RS03780	MrcB family domain-containing protein	NA	2253.86	2098.38	2403.87	1411.09	1593.95	1460.46	1873.49	1573.37	1519.14	0.573895	0.000411217	1798.62	***	0.43952	0.0051205	1798.62	**	-0.149536	0.365006	1798.62
ACIUZZ_RS03785	CBS domain-containing protein	NA	1046.19	928.715	1187.85	377.17	351.141	255.403	580.161	460.472	374.08	1.55394	1.18219e-09	617.909	***	1.12503	1.56855e-05	617.909	***	-0.493508	0.0633465	617.909
ACIUZZ_RS03790	diadenylate cyclase CdaA	cdaA	687.931	726.363	738.511	325.737	286.042	361.939	663.291	652.982	507.526	1.07378	1.79543e-08	550.036	***	0.237042	0.23443	550.036		-0.869212	4.62758e-06	550.036	***
ACIUZZ_RS03795	CdaR family protein	NA	792.214	733.381	717.749	352.113	343.251	375.344	924.057	804.993	674.55	1.00853	3.12863e-08	635.295	***	-0.0964619	0.62974	635.295		-1.13604	3.4421e-10	635.295	***
ACIUZZ_RS03800	3-phosphoserine/phosphohydroxythreonine transaminase	serC	945.275	876.08	978.749	568.392	445.831	1134.5	1787.73	2119.83	1854.47	0.304005	0.420697	1190.1		-0.977691	0.00631873	1190.1	**	-1.31781	0.000165567	1190.1	***
ACIUZZ_RS03805	phosphoglycerate dehydrogenase	NA	1956.15	1837.55	1789.92	1433.51	1264.5	2563.21	6335.39	5219.97	5001.65	0.0711162	0.855264	3044.65		-1.50024	7.78985e-07	3044.65	***	-1.57881	2.13287e-07	3044.65	***
ACIUZZ_RS03810	DUF1015 domain-containing protein	NA	1978.01	2177.92	2079.1	1670.89	1858.29	3453.59	5929.36	4344.52	4256.94	-0.136759	0.715397	3083.18		-1.15859	0.000389876	3083.18	***	-0.976691	0.00231689	3083.18	**
ACIUZZ_RS03815	TM1266 family iron-only hydrogenase system putative regulator	NA	3.36397	9.35733	4.44886	2.63755	7.89082	31.0435	133.008	199.723	203.613	-0.63703	0.197695	66.1207		-4.2425	1.48399e-09	66.1207	***	-3.13238	1.25107e-06	66.1207	***
ACIUZZ_RS03820	[FeFe] hydrogenase H-cluster radical SAM maturase HydE	hydE	63.9154	49.126	66.7329	69.8951	67.072	251.17	2321.52	2674.62	2415.81	-0.773275	0.0790804	886.651		-5.17403	4.79147e-24	886.651	***	-3.96121	1.88487e-15	886.651	***
ACIUZZ_RS03825	[FeFe] hydrogenase H-cluster radical SAM maturase HydG	hydG	42.0496	80.707	72.6647	89.6767	100.608	342.89	3744.35	4142.58	3970.24	-0.996964	0.0249336	1398.42	*	-5.7671	5.64379e-27	1398.42	***	-4.15729	7.59272e-16	1398.42	***
ACIUZZ_RS03830	DUF4097 family beta strand repeat-containing protein	NA	28.5937	65.5013	32.625	43.5196	35.5087	103.714	148.759	134.258	152.387	-0.3761	0.398613	82.7629		-1.58333	0.000606866	82.7629	***	-1.05517	0.0175397	82.7629	*
ACIUZZ_RS03835	DUF1700 domain-containing protein	NA	21.8658	18.7147	17.7954	7.91265	13.8089	33.8656	81.38	66.5742	82.6506	-0.0170392	0.977291	38.2853		-1.78511	9.90602e-05	38.2853	***	-1.7807	9.5422e-05	38.2853	***
ACIUZZ_RS03840	PadR family transcriptional regulator	NA	6.72793	5.84833	8.89772	5.2751	3.94541	14.8162	13.1258	23.8558	23.676	-0.186533	0.71786	11.7965		-1.29167	0.0194086	11.7965	*	-0.975868	0.0537474	11.7965
ACIUZZ_RS03845	cardiolipin synthase	cls	82.4172	135.681	93.4261	65.9387	76.9355	91.0139	245.89	239.667	207.488	0.358352	0.246332	137.606		-1.1015	3.76132e-05	137.606	***	-1.49554	2.74071e-08	137.606	***
ACIUZZ_RS03850	ribosome hibernation-promoting factor, HPF/YfiA family	hpf	10793.3	10397.2	11503.3	8978.22	9934.54	5997.75	1789.48	2023.3	2839.82	0.343098	0.260765	7139.65		2.21744	5.43626e-16	7139.65	***	1.84471	4.10351e-11	7139.65	***
ACIUZZ_RS03855	DUF5317 family protein	NA	1898.96	2155.7	1859.62	2550.51	2497.44	2462.31	4746.29	3478.5	3305.59	-0.3213	0.147413	2772.77		-0.944419	1.63097e-06	2772.77	***	-0.596124	0.0024464	2772.77	**
ACIUZZ_RS03860	preprotein translocase subunit SecA	secA	2003.24	2322.96	2380.14	1908.27	1968.76	2211.14	4933.55	3882.39	4085.18	0.131723	0.53506	2855.07		-0.929836	5.91454e-08	2855.07	***	-1.05985	5.98739e-10	2855.07	***
ACIUZZ_RS03865	peptide chain release factor 2	prfB	1407.82	1706.54	1564.52	882.26	913.362	1660.12	2840.42	2087.1	2518.69	0.370135	0.259879	1731.2		-0.638993	0.0413581	1731.2	*	-1.03399	0.000582779	1731.2	***
ACIUZZ_RS03870	homocysteine biosynthesis protein	NA	2272.36	2869.19	2403.87	2108.72	2426.43	3138.22	5570.59	4190.85	4571.18	-0.0225078	0.947469	3283.49		-0.900659	0.000127733	3283.49	***	-0.861647	0.000194651	3283.49	***
ACIUZZ_RS03875	NIL domain-containing protein	NA	733.345	863.214	695.505	619.824	623.375	1029.37	1110.44	1036.34	1138.17	0.00741312	0.983638	872.176		-0.501019	0.0629454	872.176		-0.493929	0.0588319	872.176
ACIUZZ_RS03880	UPF0280 family protein	NA	440.68	542.725	544.244	449.702	601.675	904.495	1687.98	1250.49	1420.56	-0.305666	0.359829	871.394		-1.44685	1.68068e-06	871.394	***	-1.08212	0.000286235	871.394	***
ACIUZZ_RS03885	homocysteine S-methyltransferase family protein	NA	5076.23	3892.65	4976.79	17017.5	18216	3277.91	3295.45	2295.7	2709.39	-0.990896	0.0273934	6750.84	*	0.645391	0.227285	6750.84		1.966	0.000163622	6750.84	***
ACIUZZ_RS03890	adenine deaminase	ade	1167.3	967.314	1005.44	3850.82	3846.77	934.833	471.654	569.209	560.905	-1.06734	0.0113736	1486.03	*	0.864895	0.0691705	1486.03		2.23521	2.19298e-06	1486.03	***
ACIUZZ_RS03895	flavin reductase	NA	2267.31	2471.51	1985.67	1138.1	1227.02	2232.31	1033.44	1209.43	1052.93	0.467234	0.14162	1624.19		0.983067	0.00129493	1624.19	**	0.441241	0.148034	1624.19
ACIUZZ_RS03900	DUF1611 domain-containing protein	NA	2987.2	2690.23	3664.38	9845.97	10394.2	2694.43	755.171	905.409	751.174	-0.953847	0.0207402	3854.24	*	1.76389	8.81353e-05	3854.24	***	3.04344	5.05732e-11	3854.24	***
ACIUZZ_RS03905	TetR/AcrR family transcriptional regulator	NA	75.6893	51.4653	53.3863	32.9694	33.536	47.2708	48.128	28.8488	46.491	0.50735	0.155203	46.4205		0.513171	0.143972	46.4205		-0.0719881	0.849659	46.4205
ACIUZZ_RS03910	alpha/beta hydrolase	NA	116.057	111.118	91.9431	83.0828	96.6625	112.885	127.758	97.0874	114.506	0.0997191	0.747855	105.678		-0.0817881	0.765955	105.678		-0.184331	0.464709	105.678
ACIUZZ_RS03915	sigma-54 interaction domain-containing protein	NA	163.152	214.049	167.574	213.642	195.298	284.33	442.777	410.541	435.638	-0.324112	0.214845	280.778		-1.20686	9.36545e-08	280.778	***	-0.845242	0.000131225	280.778	***
ACIUZZ_RS03920	trimethylamine methyltransferase family protein	NA	134.559	93.5733	103.807	209.685	205.161	214.482	310.644	259.639	277.224	-0.869975	5.49345e-05	200.975	***	-1.33437	9.13479e-11	200.975	***	-0.408606	0.0391225	200.975	*
ACIUZZ_RS03925	trimethylamine methyltransferase family protein	NA	16.8198	24.563	29.6591	113.415	98.6352	105.83	180.261	164.771	174.341	-1.99848	5.08391e-13	100.922	***	-2.76049	9.24931e-25	100.922	***	-0.675851	0.000932091	100.922	***
ACIUZZ_RS03930	aspartate/glutamate racemase family protein	NA	3.36397	3.509	0	18.4628	19.727	26.1048	49.003	54.9237	33.5768	-2.24119	0.000146944	23.1857	***	-3.58532	2.79909e-08	23.1857	***	-0.945035	0.0124552	23.1857	*
ACIUZZ_RS03935	BCCT family transporter	NA	137.923	113.458	167.574	656.75	684.529	293.502	118.132	178.641	146.36	-1.67303	3.04087e-06	277.43	***	-0.0785137	0.856875	277.43		1.76423	2.35259e-06	277.43	***
ACIUZZ_RS03940	NAD/NADP octopine/nopaline dehydrogenase family protein	NA	6.72793	0	7.41477	15.8253	15.7816	0.705534	21.8763	37.1706	18.0798	-0.423002	0.39122	13.7313		-1.66654	0.0241264	13.7313	*	-0.844575	0.218088	13.7313
ACIUZZ_RS03945	3-methyl-2-oxobutanoate hydroxymethyltransferase	panB	21.8658	10.527	19.2784	23.7379	27.6179	4.93874	18.3761	17.1983	14.2056	-0.0355838	0.95323	17.5273		0.0353722	0.956058	17.5273		0.0777604	0.891875	17.5273
ACIUZZ_RS03950	corrinoid protein	NA	23.5478	15.2057	23.7273	54.0698	47.3449	5.64427	17.5011	21.6366	12.9142	-0.40223	0.418525	24.6213		0.205689	0.761706	24.6213		0.752544	0.19032	24.6213
ACIUZZ_RS03955	DMT family transporter	NA	11.7739	12.8663	10.3807	31.6506	49.3176	11.2885	2.62516	18.8627	10.3313	-0.730812	0.13296	17.6774		0.088206	0.899732	17.6774		1.13527	0.053935	17.6774
ACIUZZ_RS03960	uroporphyrinogen decarboxylase family protein	NA	92.5091	67.8407	68.2159	267.711	301.824	46.5652	28.0017	41.0541	19.3712	-0.879508	0.0623501	103.677		1.1397	0.0475207	103.677	*	2.46038	2.46849e-05	103.677	***
ACIUZZ_RS03965	CobW family GTP-binding protein	NA	18.5018	22.2237	19.2784	113.415	112.444	23.2826	7.87548	23.301	14.636	-1.31573	0.00716713	39.4398	**	0.308273	0.626702	39.4398		2.09199	0.000282469	39.4398	***
ACIUZZ_RS03970	methyltetrahydrofolate cobalamin methyltransferase	NA	18.5018	19.8843	22.2443	110.777	94.6898	15.5217	18.3761	23.8558	11.1923	-1.12281	0.021429	37.227	*	0.151484	0.820731	37.227		1.69998	0.0036597	37.227	**
ACIUZZ_RS03975	hypothetical protein	NA	233.796	298.265	351.46	228.148	234.752	110.063	84.0052	106.519	72.7498	0.515333	0.150616	191.084		1.64502	3.30255e-06	191.084	***	1.01328	0.00392981	191.084	**
ACIUZZ_RS03980	APC family permease	NA	8.40992	2.33933	5.93181	7.91265	3.94541	7.76087	5.25032	6.10263	6.88755	-0.212034	0.680357	6.06006		-0.184774	0.771611	6.06006		0.123554	0.820004	6.06006
ACIUZZ_RS03985	PAS domain-containing protein	NA	220.34	270.193	238.755	278.261	301.824	190.494	203.012	233.564	180.368	-0.0579643	0.863396	235.201		0.236576	0.385473	235.201		0.290213	0.261093	235.201
ACIUZZ_RS03995	putative bifunctional diguanylate cyclase/phosphodiesterase	NA	126.149	120.476	108.256	88.3579	72.9901	90.3084	108.507	120.943	106.757	0.436678	0.0670288	104.749		0.0750374	0.74531	104.749		-0.380823	0.0702299	104.749
ACIUZZ_RS04000	1-deoxy-D-xylulose-5-phosphate synthase	dxs	945.275	1008.25	857.147	801.815	826.563	847.346	1680.1	1388.63	1217.37	0.172448	0.436119	1063.61		-0.597131	0.00116289	1063.61	**	-0.768157	2.05055e-05	1063.61	***
ACIUZZ_RS04005	helix-turn-helix transcriptional regulator	NA	888.087	939.242	732.579	279.58	234.752	206.016	316.769	306.796	295.304	1.75981	7.76192e-20	466.57	***	1.45443	2.02624e-14	466.57	***	-0.34174	0.0951112	466.57
ACIUZZ_RS04010	excisionase family DNA-binding protein	NA	267.435	257.327	215.028	275.624	252.506	124.174	113.757	124.272	139.473	0.158789	0.674231	196.622		0.916545	0.00628569	196.622	**	0.706458	0.0304757	196.622	*
ACIUZZ_RS04015	molybdate ABC transporter substrate-binding protein	modA	501.231	511.144	278.795	154.297	207.134	277.275	511.906	403.329	514.414	0.843799	0.0113567	373.281	*	-0.138144	0.712177	373.281		-1.06977	0.00119922	373.281	**
ACIUZZ_RS04020	molybdate ABC transporter permease subunit	modB	378.446	374.293	192.784	154.297	175.571	203.899	689.542	421.082	656.47	0.675027	0.051903	360.709		-0.849846	0.0144239	360.709	*	-1.62915	2.02822e-06	360.709	***
ACIUZZ_RS04025	sulfate/molybdate ABC transporter ATP-binding protein	NA	1158.89	870.232	707.369	1230.42	942.953	577.127	1312.58	795.562	1168.3	-0.00506998	0.991993	973.714		-0.242595	0.542401	973.714		-0.222795	0.54759	973.714
ACIUZZ_RS04030	CHAD domain-containing protein	NA	1727.4	1582.56	1840.35	4713.3	4578.65	1384.26	326.395	339.528	527.759	-0.770925	0.0618347	1891.13		1.91254	1.44928e-05	1891.13	***	2.96493	6.9479e-11	1891.13	***
ACIUZZ_RS04035	quinolinate synthase NadA	nadA	1459.96	1175.52	1420.67	4354.59	4320.22	1056.18	155.76	292.926	366.332	-0.854169	0.0550166	1622.46		2.03014	5.28745e-05	1622.46	***	3.29209	3.35798e-10	1622.46	***
ACIUZZ_RS04040	L-aspartate oxidase	NA	3888.75	2990.84	4571.94	11109.4	9735.3	1160.6	1022.94	590.846	792.499	-0.532635	0.270148	3984.79		1.85149	0.00164684	3984.79	**	2.79083	6.29061e-06	3984.79	***
ACIUZZ_RS04045	carboxylating nicotinate-nucleotide diphosphorylase	nadC	2580.16	1984.92	2519.54	6272.09	6358.03	788.082	742.046	472.677	564.779	-0.541285	0.257025	2475.81		1.6636	0.003557	2475.81	**	2.56242	1.53742e-05	2475.81	***
ACIUZZ_RS04050	transcription repressor NadR	NA	385.174	302.944	366.289	1750.01	1783.33	177.089	176.761	113.731	148.082	-1.09013	0.0256705	578.157	*	1.02603	0.0908443	578.157		2.67436	1.75655e-05	578.157	***
ACIUZZ_RS04055	AmmeMemoRadiSam system radical SAM enzyme	amrS	6068.6	4973.42	7422.18	16773.5	16499.7	4006.73	1281.95	1469.07	1909.57	-0.702219	0.105862	6711.64		1.76541	0.000224478	6711.64	***	2.77128	1.97825e-08	6711.64	***
ACIUZZ_RS04060	metallophosphoesterase	NA	7972.6	6275.26	9032.67	22478.5	22202.8	4653	1364.21	1775.87	2046.89	-0.727791	0.101859	8644.65		1.90276	0.000137901	8644.65	***	2.98454	8.86195e-09	8644.65	***
ACIUZZ_RS04065	sigma-54 interaction domain-containing protein	NA	3010.75	2414.19	3603.58	10620.1	10536.2	1885.19	466.404	698.474	767.962	-0.880298	0.0545138	3778.09		1.91668	0.000285508	3778.09	***	3.25359	4.12484e-09	3778.09	***
ACIUZZ_RS04070	thiamine-binding protein	NA	112.693	147.378	210.579	431.239	426.104	144.634	72.6295	199.723	109.34	-0.731733	0.0995907	206.036		0.26106	0.633992	206.036		1.177	0.0156515	206.036	*
ACIUZZ_RS04075	ABC transporter permease	NA	279.209	267.854	391.5	763.571	866.017	179.911	356.147	528.155	404.213	-0.63318	0.152289	448.509		-0.398344	0.456351	448.509		0.388172	0.421529	448.509
ACIUZZ_RS04080	ABC transporter substrate-binding protein	NA	768.666	694.782	781.516	2145.65	2284.39	527.739	629.164	1344.8	726.637	-0.766756	0.0856593	1100.37		-0.231177	0.678018	1100.37		0.709889	0.143553	1100.37
ACIUZZ_RS04085	ABC transporter ATP-binding protein	NA	994.052	724.024	960.954	2190.48	2264.66	503.046	990.561	1241.05	873.858	-0.604646	0.167318	1193.63		-0.186879	0.731482	1193.63		0.547662	0.244426	1193.63
ACIUZZ_RS04090	DUF6506 family protein	NA	1279.99	734.551	1800.31	5947.67	5136.92	302.674	495.28	961.442	404.213	-0.758876	0.126373	1895.89		0.765421	0.270443	1895.89		2.04549	0.00344002	1895.89	**
ACIUZZ_RS04095	Lin0512 family protein	NA	3594.4	1949.83	4622.37	11121.2	9845.77	526.328	940.683	2111.51	947.469	-0.494447	0.32196	3962.18		0.990513	0.151549	3962.18		1.8582	0.0076417	3962.18	**
ACIUZZ_RS04100	thiamine pyrophosphate-dependent dehydrogenase E1 component subunit alpha	NA	9938.84	5609.72	13441.5	28220.5	25357.1	1149.31	2656.66	5036.34	2671.94	-0.411935	0.413332	10453.5		1.08771	0.115759	10453.5		1.82465	0.009086	10453.5	**
ACIUZZ_RS04105	alpha-ketoacid dehydrogenase subunit beta	NA	14520.6	8308.14	18112.8	31211.4	27284.5	1248.8	2746.79	5810.82	3130.39	-0.242063	0.642874	12486		1.33068	0.0527517	12486		1.78254	0.0105476	12486	*
ACIUZZ_RS04110	ATP-NAD kinase family protein	NA	1892.23	1264.41	2980.74	7783.41	7174.73	566.544	1133.19	2439.94	1384.83	-0.679644	0.16615	2957.78		0.234707	0.74196	2957.78		1.22891	0.052356	2957.78
ACIUZZ_RS04115	dihydrolipoamide acetyltransferase family protein	NA	4960.17	2786.15	6784.51	14407.6	12909.4	937.655	3423.21	6437.17	3321.52	-0.467952	0.348609	6218.6		0.106267	0.884271	6218.6		0.772253	0.213405	6218.6
ACIUZZ_RS04120	dihydrolipoyl dehydrogenase	lpdA	5533.73	3207.23	7153.77	12896.3	11378.6	750.688	2906.05	5907.9	3620.7	-0.312435	0.540438	5928.32		0.266655	0.710443	5928.32		0.699301	0.260798	5928.32
ACIUZZ_RS04125	aspartate 1-decarboxylase	panD	15.1379	10.527	13.3466	35.6069	31.5633	11.9941	50.7531	89.3204	58.5442	-0.652577	0.14243	35.1993		-2.10286	1.22173e-05	35.1993	***	-1.21548	0.00600867	35.1993	**
ACIUZZ_RS04130	pantoate--beta-alanine ligase	panC	40.3676	69.0103	75.6306	81.764	92.7171	61.3815	137.383	179.75	108.479	-0.260772	0.49288	94.0538		-1.12533	0.0010433	94.0538	**	-0.792774	0.0162655	94.0538	*
ACIUZZ_RS04135	3-methyl-2-oxobutanoate hydroxymethyltransferase	panB	23.5478	32.7507	19.2784	46.1571	51.2903	36.6878	68.2542	91.5395	65.4317	-0.630838	0.0766408	48.3264		-1.47338	1.13827e-05	48.3264	***	-0.717716	0.0187583	48.3264	*
ACIUZZ_RS04140	Rossmann-like and DUF2520 domain-containing protein	NA	23.5478	22.2237	34.1079	30.3318	45.3722	35.2767	91.8806	136.477	78.3459	-0.355513	0.369731	55.2849		-1.8267	4.55245e-07	55.2849	***	-1.38997	5.49876e-05	55.2849	***
ACIUZZ_RS04145	FAD-dependent oxidoreductase	NA	102.601	74.8587	146.812	105.502	124.28	50.0929	154.009	175.867	116.227	0.172348	0.692943	116.695		-0.423551	0.324604	116.695		-0.599399	0.131584	116.695
ACIUZZ_RS04150	PucR family transcriptional regulator	NA	33.6397	29.2417	45.9716	60.6636	57.2084	35.2767	77.0047	89.3204	72.7498	-0.378782	0.292954	55.6752		-1.08352	0.0010068	55.6752	**	-0.621688	0.045135	55.6752	*
ACIUZZ_RS04155	magnesium transporter CorA family protein	NA	637.472	631.62	774.102	370.576	293.933	337.951	368.398	311.789	303.483	0.964947	4.10639e-07	447.702	***	1.03964	2.65467e-08	447.702	***	0.0335966	0.880566	447.702
ACIUZZ_RS04160	NYN domain-containing protein	NA	655.974	653.844	738.511	287.493	266.315	249.054	252.015	212.483	202.752	1.29895	1.87527e-14	390.938	***	1.60281	3.97707e-22	390.938	***	0.260532	0.152186	390.938
ACIUZZ_RS04165	uracil permease	uraA	926.773	750.926	990.613	925.78	940.98	274.453	1184.82	507.628	647.43	0.215493	0.648682	794.378		0.166857	0.75876	794.378		-0.103562	0.83626	794.378
ACIUZZ_RS04170	shikimate dehydrogenase	NA	169.88	147.378	154.227	121.327	88.7717	105.83	178.511	107.073	117.519	0.495076	0.0999013	132.28		0.223833	0.45571	132.28		-0.310068	0.277414	132.28
ACIUZZ_RS04175	shikimate kinase	NA	146.333	174.28	167.574	63.3012	71.0174	119.235	113.757	90.4299	98.1476	0.790468	0.00962567	116.008	**	0.66739	0.0259203	116.008	*	-0.200117	0.520955	116.008
ACIUZZ_RS04180	hypothetical protein	NA	159.788	176.62	152.744	363.982	345.223	318.196	126.883	173.093	222.984	-0.959894	0.000206319	226.613	***	-0.0986797	0.739264	226.613		0.918245	0.000244891	226.613	***
ACIUZZ_RS04185	tRNA-Leu	NA	18.5018	31.581	38.5568	22.4192	15.7816	47.2708	69.1292	68.7933	63.2794	-0.00898805	0.986689	41.7015		-1.06822	0.0127642	41.7015	*	-1.02244	0.0127193	41.7015	*
ACIUZZ_RS04190	tRNA-Lys	NA	13.4559	5.84833	8.89772	5.2751	0	4.2332	28.0017	13.8696	12.4837	0.710812	0.145014	10.2295		-0.805277	0.148954	10.2295		-1.92227	0.00180389	10.2295	**
ACIUZZ_RS04195	tyrosine-type recombinase/integrase	NA	1.68198	2.33933	1.48295	1.31877	1.9727	4.93874	9.62559	7.2122	12.4837	-0.282808	0.578344	4.784		-1.73881	0.0123212	4.784	*	-1.27028	0.0355641	4.784	*
ACIUZZ_RS04200	PriCT-2 domain-containing protein	NA	0	0	0	1.31877	0	2.82214	21.0013	22.7462	13.3446	-0.715202	0.123559	6.80367		-4.6406	5.05445e-06	6.80367	***	-2.78606	0.000112002	6.80367	***
ACIUZZ_RS04205	DUF4145 domain-containing protein	NA	1.68198	5.84833	1.48295	5.2751	3.94541	7.76087	4.37527	18.8627	8.17897	-0.379774	0.453494	6.37906		-1.28321	0.061196	6.37906		-0.593447	0.320384	6.37906
ACIUZZ_RS04210	DUF4258 domain-containing protein	NA	63.9154	93.5733	84.5283	40.882	65.0993	51.504	62.1288	46.0472	49.0738	0.558904	0.0725586	61.8613		0.616937	0.0343096	61.8613	*	-0.00622604	0.985397	61.8613
ACIUZZ_RS04215	type II toxin-antitoxin system MqsA family antitoxin	NA	67.2793	63.162	87.4942	44.8383	59.1811	48.6819	38.5024	26.0749	35.2987	0.454315	0.144821	52.2792		1.08684	0.000168885	52.2792	***	0.557681	0.0574673	52.2792
ACIUZZ_RS04220	hypothetical protein	NA	87.4631	90.0643	62.284	59.3449	59.1811	67.0257	51.6282	58.8072	56.3918	0.319862	0.267523	65.7989		0.505778	0.047294	65.7989	*	0.151729	0.568209	65.7989
ACIUZZ_RS04225	hydroxylamine reductase	hcp	198.474	197.674	216.511	540.698	497.122	446.603	314.144	303.467	310.37	-1.22486	1.96855e-14	336.118	***	-0.591384	0.000305014	336.118	***	0.659847	1.25423e-05	336.118	***
ACIUZZ_RS04230	ZIP family metal transporter	NA	52.1415	76.0283	88.9772	51.4322	51.2903	81.842	108.507	100.416	102.452	0.173288	0.631415	79.2318		-0.488915	0.117272	79.2318		-0.663201	0.0255998	79.2318	*
ACIUZZ_RS04235	class I SAM-dependent methyltransferase	NA	131.195	125.154	140.881	100.227	110.471	128.407	97.131	109.847	86.9553	0.1948	0.462578	114.474		0.424574	0.0593418	114.474		0.21111	0.355255	114.474
ACIUZZ_RS04240	metallophosphoesterase family protein	NA	356.58	391.838	406.329	180.672	173.598	287.152	300.143	492.649	459.744	0.719159	0.0196197	338.745	*	-0.113372	0.738978	338.745		-0.89034	0.00280633	338.745	**
ACIUZZ_RS04245	ATP-binding protein	NA	1429.69	1431.67	1499.27	858.522	948.871	1648.83	1972.37	2062.14	1964.24	0.289596	0.354506	1535.07		-0.441934	0.131675	1535.07		-0.741123	0.00756984	1535.07	**
ACIUZZ_RS04250	hypothetical protein	NA	487.775	525.18	499.755	276.943	339.305	601.821	862.803	725.104	640.542	0.255334	0.474387	551.025		-0.528986	0.113862	551.025		-0.793726	0.0123666	551.025	*
ACIUZZ_RS04255	ATP-binding protein	NA	238.842	302.944	277.312	123.965	110.471	323.135	376.273	288.488	318.119	0.404685	0.325977	262.172		-0.238621	0.600301	262.172		-0.694977	0.0849773	262.172
ACIUZZ_RS04260	[Fe-Fe] hydrogenase large subunit C-terminal domain-containing protein	NA	1411.18	1693.68	1456.26	965.343	1006.08	2175.87	2971.68	2123.16	2385.68	0.108398	0.796398	1798.77		-0.667773	0.0706187	1798.77		-0.763532	0.0297145	1798.77	*
ACIUZZ_RS04265	AraC family transcriptional regulator	NA	1468.37	1361.49	1318.35	3476.29	2665.12	2460.2	2113.25	2039.94	1779.14	-0.990924	3.42331e-07	2075.8	***	-0.506162	0.011446	2075.8	*	0.516794	0.00804527	2075.8	**
ACIUZZ_RS04270	histidinol-phosphatase	NA	1792.99	1843.39	1623.83	1227.78	1524.9	2696.55	2532.41	2165.88	2306.9	-0.044059	0.917724	1968.29		-0.392413	0.237894	1968.29		-0.327005	0.308493	1968.29
ACIUZZ_RS04275	NADH-quinone oxidoreductase subunit NuoE family protein	NA	193.428	239.782	154.227	211.004	213.052	557.372	514.532	522.607	381.398	-0.555897	0.168479	331.934		-1.15989	0.00632976	331.934	**	-0.445315	0.281066	331.934
ACIUZZ_RS04280	ATP-binding protein	NA	238.842	298.265	232.824	261.117	319.578	641.33	825.176	781.692	467.923	-0.51485	0.187797	451.861		-1.32047	0.000895992	451.861	***	-0.662907	0.0861124	451.861
ACIUZZ_RS04285	(2Fe-2S) ferredoxin domain-containing protein	NA	183.336	236.273	155.71	229.467	242.643	536.206	759.547	583.079	418.849	-0.618831	0.116618	371.679		-1.48402	0.000271005	371.679	***	-0.694177	0.0792315	371.679
ACIUZZ_RS04290	NADH-quinone oxidoreductase subunit NuoF	nuoF	2474.2	2253.95	2108.76	3179.57	2692.74	3438.77	4695.54	4385.58	3551.39	-0.419088	0.0466834	3197.83	*	-0.870081	5.00725e-06	3197.83	***	-0.423206	0.0280017	3197.83	*
ACIUZZ_RS04295	NADH-dependent [FeFe] hydrogenase, group A6	NA	899.861	1207.1	796.346	990.4	1177.7	4178.88	4489.9	5046.32	5540.61	-0.760749	0.0873239	2703.01		-2.09112	2.67487e-05	2703.01	***	-1.04407	0.0319623	2703.01	*
ACIUZZ_RS04300	SF1B family DNA helicase RecD2	NA	4174.68	3744.1	4382.13	2942.19	2552.68	2024.18	1627.6	1511.79	1616.85	0.668248	0.000772245	2730.69	***	1.34762	1.0348e-12	2730.69	***	0.637879	0.00083917	2730.69	***
ACIUZZ_RS04305	ComF family protein	NA	159.788	198.843	200.199	156.934	165.707	287.858	226.639	237.448	259.575	-0.120113	0.735645	210.332		-0.355656	0.252322	210.332		-0.212292	0.485092	210.332
ACIUZZ_RS04310	UDP-N-acetylmuramate dehydrogenase	murB	1248.03	1327.57	1334.66	646.2	650.993	778.204	1298.58	1207.77	1052.5	0.870442	1.29629e-07	1060.5	***	0.135396	0.44615	1060.5		-0.754809	3.42714e-06	1060.5	***
ACIUZZ_RS04315	PHP domain-containing protein	NA	1002.46	980.181	1012.86	341.563	311.687	565.838	698.293	795.007	754.617	1.16158	7.69551e-06	718.056	***	0.399403	0.147265	718.056		-0.824865	0.00168606	718.056	**
ACIUZZ_RS04320	RNase adapter RapZ	rapZ	597.104	574.306	573.903	134.515	161.762	499.518	501.406	644.66	549.282	0.807193	0.0557637	470.717		0.0371175	0.944255	470.717		-0.923403	0.038864	470.717	*
ACIUZZ_RS04325	gluconeogenesis factor YvcK family protein	NA	2200.03	2231.72	2125.07	2241.92	2377.11	2565.32	3284.08	2344.52	2303.46	-0.123287	0.614055	2408.14		-0.268581	0.198167	2408.14		-0.136033	0.5201	2408.14
ACIUZZ_RS04330	DNA-binding protein WhiA	whiA	696.341	919.358	812.658	473.44	574.057	1334.16	1216.32	1264.91	1187.67	0.0192873	0.970744	942.103		-0.548636	0.179409	942.103		-0.539753	0.16239	942.103
ACIUZZ_RS04335	sigma-70 family RNA polymerase sigma factor	NA	418.814	376.633	379.636	333.65	293.933	178.5	183.761	130.929	128.281	0.473391	0.131301	269.349		1.35323	5.08783e-06	269.349	***	0.799681	0.00674473	269.349	**
ACIUZZ_RS04340	DUF2922 domain-containing protein	NA	455.818	443.304	387.051	185.947	171.625	143.929	44.6277	46.6019	54.6699	1.29217	9.77562e-11	214.841	***	3.07045	1.39972e-50	214.841	***	1.72284	4.46057e-15	214.841	***
ACIUZZ_RS04345	DUF1659 domain-containing protein	NA	946.957	918.188	839.352	348.157	335.36	306.202	91.8806	101.526	99.439	1.41249	5.03991e-22	443.007	***	3.17031	1.13502e-99	443.007	***	1.72719	3.43452e-27	443.007	***
ACIUZZ_RS04350	YcbK family protein	NA	94.1911	95.9127	81.5624	64.62	51.2903	44.4486	21.8763	19.4175	20.2322	0.690884	0.0130568	54.839	*	2.07813	2.45159e-14	54.839	***	1.30777	4.12688e-06	54.839	***
ACIUZZ_RS04355	phage holin family protein	NA	117.739	88.8947	65.2499	50.1134	45.3722	31.749	17.5011	12.2053	9.90086	0.911084	0.0096683	48.7473	**	2.64083	1.00814e-12	48.7473	***	1.57649	4.42065e-05	48.7473	***
ACIUZZ_RS04360	PocR ligand-binding domain-containing protein	NA	4773.47	4600.3	4996.07	7182.05	7888.85	4152.07	5988.87	4540.36	4371.87	-0.362663	0.248671	5388.21		-0.0500186	0.881266	5388.21		0.337623	0.253217	5388.21
ACIUZZ_RS04365	RNA polymerase sigma factor	NA	4581.72	5242.45	5228.89	2628.32	3034.02	6699.05	3839.74	4933.15	4933.21	0.223346	0.578084	4568.95		0.125559	0.766575	4568.95		-0.129139	0.742719	4568.95
ACIUZZ_RS04370	anti-sigma-I factor RsgI family protein	NA	26057.3	24800.4	25520.1	16215.7	17127	28736.4	16394.1	16143.1	17580.9	0.265287	0.367805	20952.8		0.587211	0.028343	20952.8	*	0.288243	0.284287	20952.8
ACIUZZ_RS04375	hypothetical protein	NA	33843.2	40035.4	39723.9	22454.8	27477.8	40724.8	15831.5	17234.9	20128.9	0.286698	0.341697	28606.1		1.0566	9.23738e-05	28606.1	***	0.722481	0.00676822	28606.1	**
ACIUZZ_RS04380	hypothetical protein	NA	847703	850618	850938	512554	622185	838923	530801	617956	769143	0.330448	0.238108	715647		0.397399	0.132322	715647		0.0386703	0.895891	715647
ACIUZZ_RS04385	hypothetical protein	NA	3.36397	2.33933	0	0	1.9727	2.1166	0	1.66435	0.430472	0.101564	0.841949	1.32083		0.690297	0.398464	1.32083		0.432955	0.571918	1.32083
ACIUZZ_RS04390	tyrosine-type recombinase/integrase	NA	0	2.33933	1.48295	5.2751	3.94541	2.82214	4.37527	2.21914	1.29142	-0.498471	0.305511	2.63897		-0.503517	0.530846	2.63897		0.439213	0.492116	2.63897
ACIUZZ_RS04395	JAB domain-containing protein	NA	1.68198	3.509	1.48295	0	0	0	0	0	0.430472	0.642595	0.129071	0.789379		1.39631	0.0800305	0.789379		0.0268397	0.975336	0.789379
ACIUZZ_RS04400	hypothetical protein	NA	0	1.16967	0	0	0	0	0	0	0.430472	0.0529862	0.841715	0.177793		0.156781	0.792779	0.177793		0.0106651	0.987098	0.177793
ACIUZZ_RS04405	hypothetical protein	NA	28.5937	25.7327	31.142	43.5196	47.3449	7.05534	8.75054	13.8696	15.0665	-0.0894027	0.872813	24.5639		0.965636	0.0960425	24.5639		1.04718	0.0563214	24.5639
ACIUZZ_RS04410	hypothetical protein	NA	0	3.509	0	0	0	0.705534	0	0	0	0.105462	0.728496	0.468282		0.641167	0.32915	0.468282		0.35192	0.602345	0.468282
ACIUZZ_RS04415	hypothetical protein	NA	5.04595	15.2057	1.48295	6.59387	15.7816	7.76087	9.62559	7.76699	7.31802	-0.174078	0.741612	8.50906		-0.0818575	0.90136	8.50906		0.166333	0.770504	8.50906
ACIUZZ_RS04420	tyrosine-type recombinase/integrase	NA	5.04595	8.18767	5.93181	17.1441	21.6998	4.93874	5.25032	3.32871	6.02661	-0.590239	0.224167	8.61707		0.326288	0.623963	8.61707		1.18633	0.0345257	8.61707	*
ACIUZZ_RS04425	hypothetical protein	NA	74.0073	90.0643	94.909	121.327	118.362	73.3755	75.2546	68.7933	70.1669	-0.212541	0.51326	87.3623		0.269215	0.372125	87.3623		0.488632	0.0756442	87.3623
ACIUZZ_RS04430	Rpn family recombination-promoting nuclease/putative transposase	NA	1456.6	1490.16	1872.97	627.737	568.139	328.779	453.278	370.042	317.258	1.4824	4.24497e-07	831.662	***	1.99402	3.12769e-11	831.662	***	0.379546	0.220779	831.662
ACIUZZ_RS04435	hypothetical protein	NA	114044	120345	114589	64561.9	79756.5	119362	61450.6	93095.7	114004	0.338061	0.328714	97912		0.357985	0.296651	97912		-0.0237207	0.951195	97912
ACIUZZ_RS04440	IS3 family transposase	NA	210.248	245.63	259.517	134.515	110.471	146.751	140.009	200.277	201.461	0.773882	0.00224597	183.209	**	0.38529	0.123236	183.209		-0.433068	0.0792945	183.209
ACIUZZ_RS04445	transposase	NA	168.198	166.093	157.193	121.327	122.308	201.783	165.385	154.23	204.044	0.106044	0.75809	162.285		-0.0899448	0.777587	162.285		-0.19934	0.492116	162.285
ACIUZZ_RS04450	DDE-type integrase/transposase/recombinase	NA	193.428	168.432	179.437	269.03	309.715	374.639	436.652	376.699	407.657	-0.770161	0.000280537	301.743	***	-1.15266	1.22958e-08	301.743	***	-0.334826	0.095957	301.743
ACIUZZ_RS04455	ExeA family protein	NA	38.6856	38.599	25.2102	44.8383	49.3176	92.425	103.256	94.3134	105.466	-0.715588	0.051903	65.7901		-1.46402	5.60329e-05	65.7901	***	-0.595844	0.0797808	65.7901
ACIUZZ_RS04460	IS66 family transposase	tnpC	13.4559	14.036	10.3807	34.2881	25.6452	26.8103	26.2516	17.7531	30.133	-0.903936	0.0223016	22.0838	*	-0.884781	0.0346757	22.0838	*	0.197528	0.589819	22.0838
ACIUZZ_RS04465	AbrB/MazE/SpoVT family DNA-binding domain-containing protein	NA	166.516	174.28	198.716	116.052	110.471	66.3202	73.5045	51.595	48.2129	0.774189	0.01267	111.741	*	1.5806	1.9331e-07	111.741	***	0.688167	0.0253616	111.741	*
ACIUZZ_RS04470	putative toxin-antitoxin system toxin component, PIN family	NA	733.345	598.869	901.636	532.785	461.613	303.38	358.772	257.42	292.29	0.679271	0.0259347	493.346	*	1.24475	2.81926e-05	493.346	***	0.470214	0.116807	493.346
ACIUZZ_RS04475	hypothetical protein	NA	141.287	160.244	157.193	125.284	149.926	85.3696	75.2546	98.7517	104.605	0.325121	0.296646	121.99		0.686215	0.0160861	121.99	*	0.313766	0.275896	121.99
ACIUZZ_RS04480	hypothetical protein	NA	94.1911	92.4037	108.256	122.646	132.171	81.1364	76.1297	81.5534	76.1935	-0.142795	0.652494	96.0756		0.320992	0.246349	96.0756		0.463513	0.0736668	96.0756
ACIUZZ_RS04485	Rpn family recombination-promoting nuclease/putative transposase	NA	5404.21	4668.14	6097.9	1780.35	1676.8	1288.31	1611.85	1413.04	1277.64	1.68132	5.64713e-16	2802.03	***	1.8715	4.22134e-19	2802.03	***	0.133715	0.562535	2802.03
ACIUZZ_RS04490	hypothetical protein	NA	534.871	534.538	612.46	323.1	293.933	274.453	299.268	383.356	370.636	0.868748	3.17313e-06	402.957	***	0.660751	0.000280064	402.957	***	-0.238437	0.2145	402.957
ACIUZZ_RS04495	transposase	NA	112.693	104.1	94.909	29.013	43.3995	74.0811	92.7557	112.067	84.803	0.853952	0.0152625	83.0912	*	0.0989548	0.801108	83.0912		-0.853942	0.014283	83.0912	*
ACIUZZ_RS04500	IS3 family transposase	NA	353.217	305.283	342.562	158.253	132.171	182.733	152.259	199.723	172.619	0.985933	4.84946e-06	222.091	***	0.907123	1.50758e-05	222.091	***	-0.127914	0.580889	222.091
ACIUZZ_RS04505	hypothetical protein	NA	561.782	430.437	459.716	474.759	361.005	362.645	394.649	363.384	396.465	0.254958	0.27776	422.76		0.321781	0.127318	422.76		0.0517321	0.821115	422.76
ACIUZZ_RS04510	hypothetical protein	NA	5.04595	2.33933	0	3.95632	0	4.93874	0	4.43828	3.0133	-0.125712	0.809122	2.63688		-0.0666138	0.938301	2.63688		0.176483	0.814702	2.63688
ACIUZZ_RS04515	tyrosine-type recombinase/integrase	NA	1.68198	2.33933	1.48295	6.59387	11.8362	0.705534	2.62516	3.32871	2.15236	-0.561758	0.250936	3.63846		-0.327664	0.68753	3.63846		0.69794	0.29412	3.63846
ACIUZZ_RS04520	JAB domain-containing protein	NA	0	0	0	0	1.9727	0.705534	0	1.66435	0.430472	-0.203146	0.59324	0.530341		-0.486182	0.542401	0.530341		0.0331355	0.969502	0.530341
ACIUZZ_RS04525	type II toxin-antitoxin system RelE/ParE family toxin	NA	43.7316	61.9923	47.4545	52.751	51.2903	15.5217	8.75054	19.4175	8.60944	0.257956	0.590396	34.391		1.79151	0.000450367	34.391	***	1.4205	0.00533452	34.391	**
ACIUZZ_RS04530	helix-turn-helix domain-containing protein	NA	270.799	306.453	336.63	431.239	291.96	140.401	63.0039	139.806	105.896	0.0617869	0.905221	231.799		1.4168	0.00125388	231.799	**	1.31526	0.00238858	231.799	**
ACIUZZ_RS04535	hypothetical protein	NA	3.36397	1.16967	1.48295	3.95632	0	4.2332	0	4.99306	2.58283	-0.192477	0.698466	2.42022		-0.273357	0.743386	2.42022		0.109332	0.884976	2.42022
ACIUZZ_RS04540	hypothetical protein	NA	0	0	1.48295	1.31877	3.94541	0	0	4.43828	1.72189	-0.24143	0.54972	1.43415		-0.795839	0.318957	1.43415		-0.214482	0.787718	1.43415
ACIUZZ_RS04545	hypothetical protein	NA	18.5018	12.8663	28.1761	14.5065	7.89082	8.46641	34.1271	38.2802	17.2189	0.610541	0.176319	20.0038		-0.525475	0.283359	20.0038		-1.32108	0.00633091	20.0038	**
ACIUZZ_RS04550	leucine-rich repeat protein	NA	14798.1	12465.1	13795.9	2969.88	2925.52	4248.73	4197.63	5007.49	5222.92	1.92459	2.69594e-19	7292.37	***	1.47486	1.47734e-11	7292.37	***	-0.483689	0.0298916	7292.37	*
ACIUZZ_RS04555	Ig domain-containing protein	NA	14096.7	13485.1	13669.9	6607.06	6095.66	11200.4	8062.74	9613.87	10247.4	0.691402	0.0161026	10342.1	*	0.540922	0.0613826	10342.1		-0.206651	0.479623	10342.1
ACIUZZ_RS04560	hypothetical protein	NA	31984.6	30438.2	31836	7371.95	6638.15	15277.6	8996.43	11202.8	13107.4	1.43909	1.82706e-05	17428.1	***	1.41213	6.43723e-05	17428.1	***	-0.163369	0.657523	17428.1
ACIUZZ_RS04565	Ig-like domain-containing protein	NA	3658.31	4197.93	2523.99	2907.9	2862.39	10806.7	4542.4	9442.99	11383.8	-0.41859	0.37605	5814.05		-1.09818	0.0437902	5814.05	*	-0.474615	0.357896	5814.05
ACIUZZ_RS04570	IS66 family insertion sequence element accessory protein TnpA	tnpA	52.1415	53.8047	68.2159	46.1571	41.4268	83.9586	81.38	66.0194	90.8296	-0.0176173	0.971775	64.8815		-0.426173	0.238545	64.8815		-0.385599	0.260279	64.8815
ACIUZZ_RS04575	IS3 family transposase	NA	117.739	113.458	120.119	102.864	114.417	167.212	131.258	167.545	184.672	-0.130192	0.696376	135.476		-0.448786	0.116088	135.476		-0.294069	0.292148	135.476
ACIUZZ_RS04585	IS66 family insertion sequence element accessory protein TnpB	tnpB	50.4595	40.9383	38.5568	102.864	110.471	81.1364	81.38	47.7115	63.7099	-1.0034	0.00128827	68.5809	**	-0.536798	0.101213	68.5809		0.559931	0.055875	68.5809
ACIUZZ_RS04590	IS66 family transposase zinc-finger binding domain-containing protein	NA	1158.89	1015.27	1091.45	592.13	601.675	607.465	750.796	524.272	558.322	0.804943	5.12411e-05	766.697	***	0.819617	2.57874e-05	766.697	***	-0.0217396	0.926778	766.697
ACIUZZ_RS04595	transposase	NA	47.0955	47.9563	56.3522	54.0698	43.3995	45.8597	21.0013	22.7462	34.4378	0.0635019	0.874419	41.4354		0.880793	0.00553499	41.4354	**	0.784222	0.0105324	41.4354	*
ACIUZZ_RS04600	hypothetical protein	NA	185.018	154.396	179.437	135.834	140.062	117.824	84.8802	80.4438	122.685	0.36027	0.201092	133.398		0.81168	0.00141101	133.398	**	0.40684	0.114121	133.398
ACIUZZ_RS04605	Ig domain-containing protein	NA	1160.57	960.296	1165.6	937.649	832.481	897.439	630.914	604.161	786.903	0.281254	0.182777	886.224		0.686787	0.000219099	886.224	***	0.385905	0.0398962	886.224	*
ACIUZZ_RS04610	leucine-rich repeat protein	NA	1133.66	1230.49	1423.64	1382.08	1250.69	1447.05	1008.06	937.032	1278.5	-0.100906	0.682726	1232.36		0.227502	0.282165	1232.36		0.326955	0.106493	1232.36
ACIUZZ_RS04615	hypothetical protein	NA	216.976	202.352	215.028	155.615	142.035	179.911	165.385	179.75	191.991	0.365419	0.0857062	183.227		0.229889	0.233584	183.227		-0.150142	0.442683	183.227
ACIUZZ_RS04620	hypothetical protein	NA	1468.37	1322.89	1500.75	973.256	1019.89	1596.62	742.921	943.134	1087.8	0.224061	0.472364	1183.96		0.605555	0.0300914	1183.96	*	0.346853	0.211974	1183.96
ACIUZZ_RS04625	glutamate-5-semialdehyde dehydrogenase	NA	3897.16	3255.18	3711.83	2543.92	2426.43	2933.61	1990.75	1906.8	2115.77	0.438707	0.00845087	2753.49	**	0.843223	2.81952e-08	2753.49	***	0.386377	0.012489	2753.49	*
ACIUZZ_RS04630	tyrosine-protein phosphatase	NA	1969.6	1644.55	2126.56	859.841	793.027	654.736	610.787	796.671	655.609	1.23568	2.25201e-09	1123.49	***	1.44547	3.2499e-12	1123.49	***	0.151191	0.502898	1123.49
ACIUZZ_RS04635	radical SAM family heme chaperone HemW	hemW	238.842	194.165	240.238	155.615	142.035	130.524	168.01	108.183	111.062	0.583002	0.0338306	165.408	*	0.779282	0.00254371	165.408	**	0.140591	0.609772	165.408
ACIUZZ_RS04640	heat-inducible transcriptional repressor HrcA	hrcA	4832.34	4348.82	5163.64	5830.3	5030.4	2673.27	1888.37	2588.63	1930.67	0.0702726	0.863027	3809.6		1.10394	0.000693155	3809.6	***	0.999024	0.00175722	3809.6	**
ACIUZZ_RS04645	nucleotide exchange factor GrpE	grpE	4627.14	4829.55	4586.77	7875.72	6878.82	3594.7	425.276	944.799	1268.17	-0.282081	0.515877	3892.33		2.20599	2.17915e-07	3892.33	***	2.62727	2.11761e-09	3892.33	***
ACIUZZ_RS04650	molecular chaperone DnaK	dnaK	30448.9	27626.4	27055	51881.9	50349.3	25546.7	6618.03	10735.6	12436.8	-0.474748	0.187486	26966.5		1.42564	5.32594e-05	26966.5	***	2.00065	1.84164e-08	26966.5	***
ACIUZZ_RS04655	molecular chaperone DnaJ	dnaJ	3688.59	3368.64	3554.64	10973.5	10753.2	4908.4	2485.15	3067.96	3398.58	-1.12819	0.000464788	5133.19	***	0.231233	0.531207	5133.19		1.48327	8.09741e-06	5133.19	***
ACIUZZ_RS04660	cysteine synthase A	cysK	1158.89	1105.34	1084.04	815.003	871.935	777.499	896.93	581.415	600.078	0.406338	0.0989003	876.791		0.673305	0.00285071	876.791	**	0.234372	0.315332	876.791
ACIUZZ_RS04665	RrF2 family transcriptional regulator	NA	1126.93	1067.91	1241.23	859.841	915.335	666.024	635.289	489.875	488.586	0.459223	0.0474847	832.335	*	1.0689	4.1563e-07	832.335	***	0.570647	0.00720849	832.335	**
ACIUZZ_RS04670	MOSC domain-containing protein	NA	1587.79	1238.68	1911.53	1193.49	1199.4	359.822	318.52	225.797	281.959	0.571469	0.167426	924.11		2.29431	1.48693e-07	924.11	***	1.56816	0.000361524	924.11	***
ACIUZZ_RS04675	S-methyl-5-thioribose kinase	NA	220.34	194.165	204.648	518.278	550.385	477.647	349.146	319.556	331.463	-1.2726	1.89431e-16	351.736	***	-0.685873	1.32029e-05	351.736	***	0.61197	2.59589e-05	351.736	***
ACIUZZ_RS04680	EutP/PduV family microcompartment system protein	NA	121.103	119.306	129.017	320.462	333.387	183.439	56.0034	129.265	110.201	-0.946658	0.00886012	166.909	**	0.291815	0.476484	166.909		1.37725	0.000179296	166.909	***
ACIUZZ_RS04685	BMC domain-containing protein	NA	205.202	203.522	215.028	506.409	621.402	233.532	137.383	175.312	175.633	-0.911115	0.010184	274.825	*	0.327155	0.407296	274.825		1.36464	0.000143144	274.825	***
ACIUZZ_RS04690	50S ribosomal protein L11 methyltransferase	prmA	186.7	247.969	161.642	211.004	295.906	230.71	349.146	247.434	275.072	-0.25971	0.398239	245.065		-0.521266	0.0621704	245.065		-0.227544	0.413994	245.065
ACIUZZ_RS04695	RsmE family RNA methyltransferase	NA	240.524	271.363	246.17	309.912	347.196	273.747	525.907	292.372	382.259	-0.254842	0.408489	321.05		-0.635576	0.0215856	321.05	*	-0.343382	0.210391	321.05
ACIUZZ_RS04700	tRNA (N(6)-L-threonylcarbamoyladenosine(37)-C(2))-methylthiotransferase MtaB	mtaB	405.358	463.188	349.977	443.108	552.357	711.178	1368.58	952.566	999.556	-0.428468	0.144592	693.986		-1.39467	2.64668e-07	693.986	***	-0.903613	0.000728193	693.986	***
ACIUZZ_RS04705	histidine triad nucleotide-binding protein	NA	105.965	140.36	109.739	200.454	270.261	330.895	329.02	514.84	459.744	-1.01706	0.00063732	273.475	***	-1.79244	1.70168e-09	273.475	***	-0.647776	0.0252639	273.475	*
ACIUZZ_RS04710	30S ribosomal protein S21	rpsU	704.751	942.751	737.028	328.375	313.66	598.998	1118.32	1328.16	1067.57	0.799562	0.0108887	793.29	*	-0.531816	0.0983026	793.29		-1.41757	4.5043e-06	793.29	***
ACIUZZ_RS04715	GatB/YqeY domain-containing protein	NA	2951.88	3434.14	2710.84	1233.05	1296.07	2134.24	9792.73	9516.23	7739.89	0.850592	0.00229288	4534.34	**	-1.51645	3.41925e-08	4534.34	***	-2.4723	6.26946e-19	4534.34	***
ACIUZZ_RS04720	cation-translocating P-type ATPase	NA	2808.91	2608.36	3065.26	1562.75	1552.52	1296.07	3366.33	2571.98	2424.42	0.884792	1.1954e-05	2361.84	***	0.0204869	0.92927	2361.84		-0.894576	6.91942e-06	2361.84	***
ACIUZZ_RS04725	tRNA-Pro	NA	8.40992	9.35733	4.44886	3.95632	9.86352	2.82214	7.00043	11.6505	9.90086	0.349528	0.483838	7.48998		-0.313513	0.593137	7.48998		-0.787776	0.141875	7.48998
ACIUZZ_RS04730	tRNA-Ile	NA	0	0	1.48295	1.31877	0	0	0.875054	1.10957	0.430472	0.0277274	0.953608	0.579647		-0.241168	0.776482	0.579647		-0.30686	0.698013	0.579647
ACIUZZ_RS04735	tRNA-Phe	NA	0	0	0	1.31877	0	0	1.75011	0	0	-0.0447259	0.877592	0.340987		-0.157451	0.805182	0.340987		-0.0333304	0.964255	0.340987
ACIUZZ_RS04740	amidase domain-containing protein	NA	432.27	298.265	458.233	301.999	297.878	143.929	183.761	105.964	94.7038	0.527166	0.172008	257.445		1.51351	0.000116399	257.445	***	0.841133	0.0292197	257.445	*
ACIUZZ_RS04745	M23 family metallopeptidase	NA	51233.2	49486.3	47937.9	30901.5	33171	26868.9	25408.9	18694.6	17935.2	0.662885	0.00142745	33515.3	**	1.23738	4.16829e-10	33515.3	***	0.531017	0.00796013	33515.3	**
ACIUZZ_RS04750	hypothetical protein	NA	977.232	849.178	993.579	427.283	372.841	223.654	369.273	395.007	345.239	1.32598	6.34094e-07	550.365	***	1.29882	1.69628e-06	550.365	***	-0.11395	0.700742	550.365
ACIUZZ_RS04755	RecX family transcriptional regulator	NA	691.295	568.458	616.909	420.689	402.432	268.808	277.392	307.906	269.906	0.719832	0.00289936	424.866	**	1.10378	1.86229e-06	424.866	***	0.325444	0.176257	424.866
ACIUZZ_RS04760	pyridoxamine kinase	NA	1066.38	915.849	993.579	808.409	787.109	644.153	702.668	815.534	654.748	0.389288	0.0544133	820.936		0.445448	0.0162669	820.936	*	0.0387526	0.854031	820.936
ACIUZZ_RS04765	PLP-dependent aminotransferase family protein	NA	1734.12	1315.88	1503.71	2960.65	1994.4	1329.23	1103.44	1140.08	1021.51	-0.391825	0.241367	1567		0.455741	0.166821	1567		0.873558	0.00479038	1567	**
ACIUZZ_RS04770	competence type IV pilus major pilin ComGC	NA	62.2334	53.8047	69.6988	48.7947	45.3722	35.9822	41.1275	32.7323	32.2854	0.461866	0.134372	46.8924		0.786198	0.00537026	46.8924	**	0.260267	0.377181	46.8924
ACIUZZ_RS04775	prepilin-type N-terminal cleavage/methylation domain-containing protein	NA	65.5974	70.18	75.6306	46.1571	67.072	39.5099	42.8776	33.2871	31.4245	0.444389	0.163895	52.4151		0.951961	0.00128901	52.4151	**	0.434312	0.149334	52.4151
ACIUZZ_RS04780	prepilin-type N-terminal cleavage/methylation domain-containing protein	NA	72.3253	60.8227	65.2499	135.834	136.117	40.2154	30.6269	30.5132	27.5502	-0.458826	0.279807	66.5838		1.04511	0.0217773	66.5838	*	1.62985	0.000232518	66.5838	***
ACIUZZ_RS04785	prepilin-type N-terminal cleavage/methylation domain-containing protein	NA	183.336	125.154	151.261	265.074	244.615	77.6087	21.0013	36.6158	49.0738	-0.236112	0.614556	128.193		1.85829	0.000113194	128.193	***	2.22689	5.8026e-06	128.193	***
ACIUZZ_RS04790	hypothetical protein	NA	62.2334	49.126	66.7329	112.096	106.526	38.8044	10.5006	12.7601	15.497	-0.375696	0.375411	52.6974		1.96991	1.07487e-05	52.6974	***	2.51056	3.40609e-08	52.6974	***
ACIUZZ_RS04795	hypothetical protein	NA	63.9154	58.4833	74.1477	174.078	153.871	66.3202	21.0013	19.9723	31.4245	-0.760084	0.051903	73.6904		1.30535	0.00196886	73.6904	**	2.27426	5.30447e-08	73.6904	***
ACIUZZ_RS04800	PilN domain-containing protein	NA	58.8694	53.8047	60.8011	199.135	145.98	52.2095	24.5015	24.4105	35.7292	-0.852357	0.0436805	72.8268	*	0.912333	0.0572574	72.8268		2.02513	1.41826e-05	72.8268	***
ACIUZZ_RS04805	hypothetical protein	NA	201.838	167.262	191.301	454.977	420.186	184.144	125.133	109.847	145.069	-0.738687	0.0387198	222.195	*	0.520678	0.170928	222.195		1.3665	0.00012924	222.195	***
ACIUZZ_RS04810	HdeD family acid-resistance protein	NA	565.146	578.985	560.556	838.741	919.28	613.815	301.018	438.28	440.373	-0.424625	0.116241	584.022		0.51224	0.0461934	584.022	*	0.956142	9.36239e-05	584.022	***
ACIUZZ_RS04815	MarR family transcriptional regulator	NA	1838.41	1914.74	1625.32	830.828	733.846	1337.69	594.161	705.686	607.826	0.78507	0.00468375	1132.06	**	1.44377	9.97053e-08	1132.06	***	0.56827	0.0371835	1132.06	*
ACIUZZ_RS04820	BMP family ABC transporter substrate-binding protein	NA	13487.8	13772.8	13523.1	4619.67	4799.59	6386.49	6191	6249.1	6112.7	1.31106	8.48677e-15	8349.14	***	1.12038	6.31558e-11	8349.14	***	-0.223088	0.21913	8349.14
ACIUZZ_RS04825	ABC transporter ATP-binding protein	NA	605.514	478.394	588.732	680.488	512.903	455.069	965.184	600.832	616.005	0.018223	0.964259	611.458		-0.367173	0.223663	611.458		-0.372763	0.199344	611.458
ACIUZZ_RS04830	ABC transporter permease	NA	339.761	294.756	369.255	361.344	313.66	400.038	1198.82	899.306	876.871	-0.0975688	0.728496	561.535		-1.53313	1.87774e-12	561.535	***	-1.4243	6.86606e-11	561.535	***
ACIUZZ_RS04835	ABC transporter permease	NA	472.637	455	496.789	601.361	514.876	643.447	1282.83	1071.29	1208.33	-0.296492	0.12063	749.618		-1.30602	7.34875e-16	749.618	***	-0.99113	9.23636e-10	749.618	***
ACIUZZ_RS04840	3-dehydroquinate synthase	aroB	248.934	298.265	286.21	232.104	169.653	220.127	291.393	290.153	340.503	0.383851	0.0924281	264.149		-0.142123	0.516066	264.149		-0.537321	0.00714303	264.149	**
ACIUZZ_RS04845	3-phosphoshikimate 1-carboxyvinyltransferase	aroA	672.793	747.417	612.46	594.767	528.685	510.101	754.296	633.564	720.61	0.301973	0.11621	641.633		-0.0500284	0.793497	641.633		-0.358085	0.0351266	641.633	*
ACIUZZ_RS04850	chorismate synthase	aroC	1049.56	1099.49	1055.86	779.396	856.154	905.906	1622.35	1103.47	1242.34	0.311007	0.169096	1079.39		-0.300679	0.151974	1079.39		-0.617676	0.00196079	1079.39	**
ACIUZZ_RS04855	chorismate mutase	NA	122.785	136.851	152.744	63.3012	51.2903	170.739	70.0043	106.519	133.016	0.354229	0.428915	111.917		0.365355	0.460816	111.917		-0.0798172	0.8717	111.917
ACIUZZ_RS04860	hypothetical protein	NA	304.439	342.712	323.284	135.834	134.144	357	284.392	305.132	327.159	0.475221	0.225892	279.344		0.0756567	0.865953	279.344		-0.463613	0.234242	279.344
ACIUZZ_RS04865	pyruvate carboxylase	NA	2215.17	2310.09	2276.33	1155.25	1272.39	3082.48	3746.1	3367.54	3985.74	0.234967	0.563323	2601.23		-0.654429	0.0983026	2601.23		-0.901658	0.0162548	2601.23	*
ACIUZZ_RS04870	Ig-like domain-containing protein	NA	19906.3	17360.2	19994.7	8934.7	9831.96	10501.9	9374.45	10103.2	9516.88	0.940437	1.4108e-12	12836	***	0.973265	2.04378e-13	12836	***	0.0134469	0.934764	12836
ACIUZZ_RS04875	STAS domain-containing protein	NA	142.969	163.753	176.471	58.0261	51.2903	77.6087	88.3804	99.3065	85.6639	1.21644	6.41661e-07	104.83	***	0.802262	0.00059829	104.83	***	-0.477337	0.0558125	104.83
ACIUZZ_RS04880	GH3 auxin-responsive promoter family protein	NA	186.7	168.432	160.159	180.672	173.598	211.66	322.02	343.412	291.86	-0.141163	0.551086	226.501		-0.880024	2.16608e-06	226.501	***	-0.722387	6.81677e-05	226.501	***
ACIUZZ_RS04885	GH3 auxin-responsive promoter family protein	NA	296.029	284.229	309.937	381.126	315.633	442.37	816.425	663.523	690.047	-0.340462	0.134482	466.591		-1.26118	1.75276e-10	466.591	***	-0.890899	4.90737e-06	466.591	***
ACIUZZ_RS04890	ABC transporter ATP-binding protein	NA	336.397	279.55	323.284	543.335	465.558	555.961	1125.32	836.616	917.766	-0.693338	0.000958667	598.198	***	-1.58856	5.56588e-16	598.198	***	-0.847973	1.22484e-05	598.198	***
ACIUZZ_RS04895	ABC transporter ATP-binding protein	NA	181.654	202.352	186.852	245.292	226.861	669.552	756.921	747.295	824.784	-0.76285	0.0542671	449.063		-1.86376	6.38215e-06	449.063	***	-0.896347	0.0262189	449.063	*
ACIUZZ_RS04900	ATP-grasp domain-containing protein	NA	215.294	273.702	201.682	213.642	266.315	689.307	721.044	558.668	679.715	-0.559337	0.174355	424.374		-1.36566	0.00172343	424.374	**	-0.628548	0.136346	424.374
ACIUZZ_RS04905	ATP-grasp domain-containing protein	NA	375.082	456.17	373.704	494.541	560.248	1191.65	1141.95	1036.34	1189.82	-0.731727	0.0391364	757.722	*	-1.39208	0.0001029	757.722	***	-0.516321	0.144674	757.722
ACIUZZ_RS04910	metallophosphoesterase	NA	698.023	593.021	729.613	1330.64	1574.22	848.052	690.417	725.104	826.506	-0.789273	0.00445618	890.622	**	-0.145352	0.633616	890.622		0.693666	0.00996262	890.622	**
ACIUZZ_RS04915	DNA-deoxyinosine glycosylase	NA	48.7775	25.7327	35.5909	10.5502	19.727	22.5771	42.8776	43.828	40.0339	0.78623	0.037483	32.1883	*	-0.209166	0.58822	32.1883		-1.1177	0.00232655	32.1883	**
ACIUZZ_RS04920	GGDEF domain-containing protein	NA	95.8731	121.645	118.636	65.9387	76.9355	105.125	116.382	145.354	105.896	0.364883	0.241136	105.754		-0.119895	0.698265	105.754		-0.506954	0.0686279	105.754
ACIUZZ_RS04925	hypothetical protein	NA	1.68198	11.6967	0	3.95632	5.91811	6.34981	2.62516	4.43828	6.45708	-0.0768054	0.895692	4.79149		0.0314886	0.96985	4.79149		0.15012	0.824517	4.79149
ACIUZZ_RS04930	hypothetical protein	NA	1.68198	1.16967	1.48295	7.91265	11.8362	7.76087	2.62516	7.2122	5.59614	-1.18583	0.0260304	5.2531	*	-1.30257	0.0753282	5.2531		0.562601	0.277736	5.2531
ACIUZZ_RS04935	hypothetical protein	NA	3.36397	2.33933	0	1.31877	3.94541	9.17194	7.00043	4.43828	6.02661	-0.575556	0.244402	4.1783		-1.10374	0.131215	4.1783		-0.0806795	0.902377	4.1783
ACIUZZ_RS04940	helix-turn-helix domain-containing protein	NA	20.1838	35.09	44.4886	25.0567	19.727	72.67	9.62559	13.3148	30.5635	-0.152566	0.77216	30.08		0.726853	0.220545	30.08		0.894144	0.102686	30.08
ACIUZZ_RS04945	type II toxin-antitoxin system HicA family toxin	NA	223.704	253.818	293.625	94.9518	63.1266	158.04	126.883	124.272	173.05	1.0416	0.00245262	167.941	**	0.808018	0.0239525	167.941	*	-0.353499	0.326144	167.941
ACIUZZ_RS04950	type II toxin-antitoxin system HicB family antitoxin	NA	213.612	189.486	250.619	80.4453	57.2084	91.7194	60.3787	32.7323	55.9614	1.29336	2.55758e-05	114.685	***	2.04189	5.76377e-11	114.685	***	0.591335	0.0675566	114.685
ACIUZZ_RS04955	hypothetical protein	NA	37.0036	25.7327	51.9034	13.1877	13.8089	9.87748	7.00043	4.43828	14.2056	1.16951	0.00882443	19.6842	**	1.87489	0.000104556	19.6842	***	0.351558	0.484503	19.6842
ACIUZZ_RS04960	sigma-70 family RNA polymerase sigma factor	NA	16.8198	16.3753	28.1761	26.3755	17.7543	19.755	13.1258	22.1914	18.9408	-0.0519309	0.919891	19.946		0.136235	0.760534	19.946		0.188007	0.633985	19.946
ACIUZZ_RS04965	hypothetical protein	NA	16.8198	28.072	25.2102	21.1004	15.7816	11.9941	14.0009	18.8627	15.9275	0.439536	0.27872	18.641		0.49259	0.218819	18.641		-0.0445967	0.919953	18.641
ACIUZZ_RS04970	hypothetical protein	NA	25.2298	35.09	17.7954	21.1004	23.6725	27.5158	7.87548	26.6297	21.5236	0.0762949	0.883395	22.937		0.409439	0.40869	22.937		0.284898	0.532949	22.937
ACIUZZ_RS04975	hypothetical protein	NA	1.68198	1.16967	1.48295	2.63755	1.9727	2.1166	2.62516	1.66435	3.87425	-0.205662	0.682009	2.13614		-0.615868	0.432534	2.13614		-0.192518	0.776151	2.13614
ACIUZZ_RS04980	virulence-associated E family protein	NA	25.2298	38.599	25.2102	23.7379	43.3995	33.1601	22.7514	27.7392	30.133	-0.0995902	0.817085	29.9956		0.139817	0.722821	29.9956		0.244316	0.484683	29.9956
ACIUZZ_RS04985	helix-turn-helix domain-containing protein	NA	0	0	1.48295	1.31877	0	1.41107	0.875054	2.21914	1.72189	-0.202599	0.644816	1.00321		-0.806218	0.320367	1.00321		-0.319737	0.672476	1.00321
ACIUZZ_RS04990	helix-turn-helix transcriptional regulator	NA	0	0	0	0	0	0	0	0.554785	0.860944	0	1	0.157303		-0.106737	0.858067	0.157303		-0.139201	0.822865	0.157303
ACIUZZ_RS04995	helix-turn-helix domain-containing protein	NA	193.428	183.638	246.17	55.3885	63.1266	45.8597	18.3761	43.2732	34.8682	1.71295	1.28429e-07	98.2365	***	2.53494	1.223e-14	98.2365	***	0.650561	0.0599736	98.2365
ACIUZZ_RS05000	tyrosine-type recombinase/integrase	NA	1550.79	1380.21	1536.34	756.977	700.31	879.095	734.17	753.953	758.061	0.895422	1.94084e-09	1005.54	***	0.980607	1.98228e-11	1005.54	***	0.0609187	0.715167	1005.54
ACIUZZ_RS05005	tRNA-Ala	NA	20.1838	15.2057	16.3125	18.4628	1.9727	9.17194	59.5036	19.4175	24.1064	0.414744	0.397273	20.4819		-0.823072	0.15193	20.4819		-1.41924	0.0123656	20.4819	*
ACIUZZ_RS05010	sensor histidine kinase	NA	3895.47	4599.13	4253.11	1417.68	1315.79	2240.78	3518.59	2929.26	2666.34	1.22577	2.33196e-06	2981.8	***	0.467157	0.0914366	2981.8		-0.822176	0.00183329	2981.8	**
ACIUZZ_RS05015	response regulator transcription factor	NA	4484.17	5112.61	4542.29	1635.28	1451.91	3015.45	5171.57	4811.65	4071.83	1.0436	0.000657734	3810.75	***	0.00828619	0.983431	3810.75		-1.12503	0.000282683	3810.75	***
ACIUZZ_RS05020	propanediol utilization microcompartment protein PduA	pduA	566.828	498.278	551.659	2029.59	2256.77	704.123	248.515	281.276	455.009	-1.25275	0.00184916	843.562	**	0.64404	0.156349	843.562		2.17245	9.39543e-07	843.562	***
ACIUZZ_RS05025	propanediol utilization microcompartment protein PduB	pduB	2615.48	2345.18	2392	7776.81	9520.27	2522.28	1965.37	1383.63	1795.5	-1.08548	0.00712373	3590.73	**	0.464837	0.314788	3590.73		1.78258	4.70176e-05	3590.73	***
ACIUZZ_RS05030	propanediol/glycerol family dehydratase large subunit	NA	5032.49	4080.97	4460.72	12966.2	15391	4396.18	2894.68	2540.36	3899.65	-0.959725	0.0166215	6184.7	*	0.488555	0.282965	6184.7		1.65242	0.00012633	6184.7	***
ACIUZZ_RS05035	propanediol/glycerol family dehydratase medium subunit	NA	2602.03	2082.01	2265.95	5367.41	6472.44	1955.74	1037.81	1156.73	1694.77	-0.73942	0.0664673	2737.21		0.760151	0.083943	2737.21		1.67139	9.08587e-05	2737.21	***
ACIUZZ_RS05040	diol dehydratase small subunit	NA	4085.54	3266.88	3613.96	7112.15	8670.04	2565.32	1323.96	1272.12	1899.67	-0.551621	0.17331	3756.63		1.17279	0.0061586	3756.63	**	1.87577	1.11621e-05	3756.63	***
ACIUZZ_RS05045	diol dehydratase reactivase subunit alpha	NA	2963.65	2424.72	2716.77	5971.41	6934.06	2343.08	1681.85	1411.93	2102.86	-0.70739	0.0648675	3172.26		0.590099	0.152408	3172.26		1.4228	0.000291656	3172.26	***
ACIUZZ_RS05050	glycerol dehydratase reactivase beta/small subunit family protein	NA	588.694	502.957	594.664	1040.51	1266.48	441.664	245.015	159.778	262.157	-0.539253	0.166425	566.88		1.23422	0.00217258	566.88	**	1.90812	2.08005e-06	566.88	***
ACIUZZ_RS05055	BMC domain-containing protein	NA	223.704	225.746	298.074	648.837	668.747	226.476	86.6303	74.3412	141.195	-0.766855	0.0623413	288.194		1.17739	0.00852946	288.194	**	2.17604	1.18908e-06	288.194	***
ACIUZZ_RS05060	phosphate propanoyltransferase	pduL	1391	1352.13	1706.88	3008.13	3586.38	1271.37	513.657	470.458	607.826	-0.649323	0.0812948	1545.31		1.38119	0.000272091	1545.31	***	2.1848	1.17402e-08	1545.31	***
ACIUZZ_RS05065	ethanolamine utilization protein EutJ	eutJ	829.218	791.864	912.016	1947.83	2148.28	628.631	396.399	289.598	449.843	-0.664742	0.102879	932.631		1.05014	0.0165788	932.631	*	1.89611	1.27593e-05	932.631	***
ACIUZZ_RS05070	flavoprotein	NA	1315.31	1113.52	1491.85	2816.9	3422.64	979.281	741.17	485.992	735.677	-0.646995	0.114741	1455.82		0.90327	0.0422143	1455.82	*	1.71603	8.39329e-05	1455.82	***
ACIUZZ_RS05075	EutN/CcmL family microcompartment protein	NA	188.382	164.923	258.034	498.497	467.531	117.824	30.6269	42.7184	59.8356	-0.545342	0.225771	203.152		1.91913	0.000139351	203.152	***	2.75453	1.22804e-07	203.152	***
ACIUZZ_RS05080	cob(I)yrinic acid a,c-diamide adenosyltransferase	NA	1675.26	1341.61	1923.39	3759.83	4533.28	1107.69	716.669	565.326	769.253	-0.660934	0.118271	1821.37		1.13533	0.0145593	1821.37	*	2.00999	1.48677e-05	1821.37	***
ACIUZZ_RS05085	GlcG/HbpS family heme-binding protein	NA	1089.93	864.384	1199.71	2619.09	2925.52	679.429	313.269	285.714	418.419	-0.682465	0.114079	1155.05		1.45058	0.00236459	1155.05	**	2.40086	7.90589e-07	1155.05	***
ACIUZZ_RS05090	aldehyde dehydrogenase family protein	NA	3365.65	2719.48	3602.09	6975	8208.42	1901.41	1274.95	1040.22	1427.01	-0.573899	0.180951	3390.47		1.22455	0.00919419	3390.47	**	1.99746	2.2915e-05	3390.47	***
ACIUZZ_RS05095	4Fe-4S dicluster domain-containing protein	NA	39355	41519.7	40739.7	24059.7	26801.2	22000.7	15612.7	15188.9	17884.8	0.713977	9.71487e-07	27018	***	1.30811	1.49211e-20	27018	***	0.570019	7.06406e-05	27018	***
ACIUZZ_RS05100	hypothetical protein	NA	30095.7	32577.6	30195.9	19938.6	21662.3	18948.5	23559.9	17536.8	23519.7	0.585051	0.00166474	24226.1	**	0.515213	0.00415298	24226.1	**	-0.0907685	0.637835	24226.1
ACIUZZ_RS05105	BMC domain-containing protein	NA	22508.3	23427.3	23058.4	14869.2	15702.7	12484.4	8894.92	7225.52	8732.99	0.650176	0.000121172	15211.5	***	1.45508	1.17903e-19	15211.5	***	0.774573	1.92738e-06	15211.5	***
ACIUZZ_RS05110	hypothetical protein	NA	1821.59	1663.27	1783.99	1804.08	1479.53	1550.76	7589.34	2882.66	3591.43	0.0979805	0.820806	2685.18		-1.32444	0.0003335	2685.18	***	-1.4297	9.23776e-05	2685.18	***
ACIUZZ_RS05115	DNA polymerase III subunit gamma/tau	dnaX	401.994	345.052	390.017	255.842	286.042	225.771	300.143	289.043	275.502	0.548244	0.00309505	307.712	**	0.38854	0.0248326	307.712	*	-0.178033	0.326798	307.712
ACIUZZ_RS05120	YbaB/EbfC family nucleoid-associated protein	NA	55.5055	60.8227	51.9034	36.9257	21.6998	57.8538	80.5049	63.2455	54.2395	0.367977	0.34221	53.6334		-0.209667	0.59731	53.6334		-0.616414	0.0844773	53.6334
ACIUZZ_RS05125	recombination mediator RecR	recR	232.114	265.514	249.136	133.196	136.117	246.231	357.897	422.746	365.901	0.445509	0.152907	267.65		-0.592158	0.0462244	267.65	*	-1.0704	0.00018578	267.65	***
ACIUZZ_RS05130	phosphoenolpyruvate--protein phosphotransferase	ptsP	1014.24	1098.32	866.045	1018.09	911.39	2971	2043.25	2206.93	2351.67	-0.523481	0.210085	1608.99		-1.03846	0.0196911	1608.99	*	-0.357568	0.409782	1608.99
ACIUZZ_RS05135	HPr family phosphocarrier protein	NA	28.5937	35.09	31.142	27.6943	25.6452	102.302	24.5015	34.9515	67.1536	-0.439849	0.360422	41.8971		-0.352261	0.561872	41.8971		0.241185	0.654639	41.8971
ACIUZZ_RS05140	YtxH domain-containing protein	NA	2980.47	2519.46	2819.09	1953.11	1617.62	1887.3	259.016	341.193	450.704	0.547627	0.0365509	1647.55	*	2.90398	1.51487e-33	1647.55	***	2.32589	5.90378e-21	1647.55	***
ACIUZZ_RS05145	DUF948 domain-containing protein	NA	6327.62	5499.77	5529.93	3741.36	3623.86	4174.65	1393.96	1517.34	1797.22	0.56037	0.00154704	3733.97	**	1.85766	5.44779e-30	3733.97	***	1.27147	2.88659e-14	3733.97	***
ACIUZZ_RS05150	STAS domain-containing protein	NA	205.202	245.63	253.585	154.297	92.7171	210.955	77.0047	112.067	131.724	0.49113	0.168841	164.798		1.06276	0.00256796	164.798	**	0.46702	0.182936	164.798
ACIUZZ_RS05155	ATP-binding protein	NA	408.722	433.946	434.505	278.261	215.025	472.708	205.638	238.558	251.396	0.330758	0.330509	326.529		0.833377	0.00876767	326.529	**	0.439638	0.163257	326.529
ACIUZZ_RS05160	SigB/SigF/SigG family RNA polymerase sigma factor	NA	370.036	325.167	358.875	218.917	234.752	522.801	287.893	293.481	363.749	0.0803906	0.855919	330.63		0.145548	0.72273	330.63		0.0479859	0.90681	330.63
ACIUZZ_RS05165	elongation factor G	fusA	4785.24	4869.32	3888.3	2798.44	2939.33	8169.38	7520.21	7100.14	7892.7	-0.028815	0.956041	5551.45		-0.668698	0.121363	5551.45		-0.595939	0.144375	5551.45
ACIUZZ_RS05170	xanthine phosphoribosyltransferase	NA	65.5974	81.8767	53.3863	36.9257	37.4814	71.9645	139.134	144.244	110.631	0.333978	0.376233	82.3601		-0.908992	0.00871975	82.3601	**	-1.28559	0.000164651	82.3601	***
ACIUZZ_RS05175	glutamate racemase	NA	158.106	168.432	129.017	154.297	159.789	231.415	714.044	479.889	429.181	-0.227488	0.512908	291.574		-1.75307	5.46757e-09	291.574	***	-1.49011	6.26789e-07	291.574	***
ACIUZZ_RS05180	tryptophan--tRNA ligase	trpS	190.064	222.237	220.96	275.624	299.851	421.909	1254.83	987.517	817.897	-0.581042	0.0443357	521.21	*	-2.19618	1.66593e-16	521.21	***	-1.55453	5.74846e-09	521.21	***
ACIUZZ_RS05185	IS110 family transposase	NA	92.5091	83.0463	59.3181	59.3449	45.3722	93.1305	250.265	203.051	191.56	0.16936	0.659417	119.733		-1.38299	2.22658e-05	119.733	***	-1.57857	1.28872e-06	119.733	***
ACIUZZ_RS05190	PD-(D/E)XK nuclease family protein	NA	186.7	242.121	197.233	383.763	404.404	546.789	856.678	673.509	723.193	-1.00027	2.83766e-05	468.266	***	-1.79579	1.75325e-14	468.266	***	-0.714088	0.001959	468.266	**
ACIUZZ_RS05195	helicase-exonuclease AddAB subunit AddA	addA	242.206	290.077	293.625	506.409	566.166	998.331	903.055	809.431	1024.52	-1.15614	0.000121616	625.98	***	-1.65142	7.86857e-08	625.98	***	-0.363235	0.242342	625.98
ACIUZZ_RS05200	ABC transporter permease	NA	3855.11	3724.22	4101.85	3426.18	3398.97	3040.15	4400.64	3140.08	3592.29	0.230393	0.272719	3631.05		0.0685083	0.739438	3631.05		-0.168541	0.378965	3631.05
ACIUZZ_RS05205	S8 family serine peptidase	NA	7891.87	7166.55	9041.57	3870.6	3702.77	2241.48	4129.38	3534.53	3528.58	1.17424	4.4128e-06	5011.93	***	1.07042	4.48375e-05	5011.93	***	-0.177174	0.520955	5011.93
ACIUZZ_RS05210	ABC transporter substrate-binding protein	NA	333.033	444.473	299.557	667.3	546.439	582.771	2007.37	1360.89	1537.22	-0.660112	0.0128662	864.339	*	-2.12215	1.14379e-17	864.339	***	-1.39937	1.92499e-08	864.339	***
ACIUZZ_RS05215	ABC transporter permease	NA	87.4631	120.476	65.2499	68.5763	80.8809	182.733	637.039	484.882	506.666	-0.21818	0.619757	248.218		-2.36719	1.00369e-08	248.218	***	-2.12825	3.88241e-07	248.218	***
ACIUZZ_RS05220	ABC transporter ATP-binding protein	NA	378.446	357.918	336.63	439.152	489.231	399.332	1320.46	640.777	771.836	-0.25843	0.453494	570.42		-1.2875	2.8443e-05	570.42	***	-0.972238	0.00130771	570.42	**
ACIUZZ_RS05225	Cof-type HAD-IIB family hydrolase	NA	1949.42	1612.97	1902.63	2545.24	2605.94	1068.18	1386.09	1062.41	1164.86	-0.148936	0.708324	1699.75		0.558837	0.131604	1699.75		0.702289	0.0450081	1699.75	*
ACIUZZ_RS05230	RidA family protein	NA	555.055	524.011	584.284	706.863	708.201	313.257	603.787	409.431	412.392	-0.0412963	0.932018	535.253		0.209113	0.595457	535.253		0.242689	0.502898	535.253
ACIUZZ_RS05235	helix-turn-helix transcriptional regulator	NA	70.6433	61.9923	50.4204	75.1702	84.8263	62.087	212.638	149.792	132.155	-0.220503	0.531395	99.9694		-1.36982	4.52875e-06	99.9694	***	-1.10192	0.000137144	99.9694	***
ACIUZZ_RS05240	isoprenyl transferase	NA	613.924	578.985	696.988	180.672	216.998	194.022	495.28	374.48	313.384	1.56665	1.89156e-11	407.192	***	0.660662	0.00533407	407.192	**	-0.957967	5.26082e-05	407.192	***
ACIUZZ_RS05245	phosphatidate cytidylyltransferase	NA	464.227	462.018	453.784	176.716	207.134	210.249	455.903	454.924	447.26	1.17329	1.22311e-15	370.246	***	0.0232257	0.884271	370.246		-1.17326	5.47237e-16	370.246	***
ACIUZZ_RS05250	M50 family metallopeptidase	NA	1332.13	1305.35	1358.39	1040.51	1100.77	802.898	1744.86	975.867	1088.23	0.386325	0.201818	1194.33		0.0672733	0.833837	1194.33		-0.344401	0.22739	1194.33
ACIUZZ_RS05255	flavodoxin-dependent (E)-4-hydroxy-3-methylbut-2-enyl-diphosphate synthase	ispG	1941.01	1788.42	1978.26	1375.48	1530.82	1339.81	2310.14	1404.72	1614.27	0.388681	0.128967	1698.1		0.0969096	0.713379	1698.1		-0.310055	0.196572	1698.1
ACIUZZ_RS05260	PolC-type DNA polymerase III	NA	2319.46	2477.35	2415.73	2844.6	2998.51	4250.14	6203.26	4558.67	4890.16	-0.441737	0.0829659	3661.99		-1.08861	2.9463e-06	3661.99	***	-0.600918	0.009772	3661.99	**
ACIUZZ_RS05265	TetR/AcrR family transcriptional regulator	NA	142.969	160.244	96.392	83.0828	88.7717	457.186	702.668	515.395	651.735	-0.385936	0.430862	322.049		-1.86554	0.00097454	322.049	***	-1.26932	0.0223319	322.049	*
ACIUZZ_RS05270	MFS transporter	NA	62.2334	37.4293	50.4204	34.2881	31.5633	45.1542	40.2525	32.1775	38.312	0.315554	0.368857	41.3145		0.405203	0.213915	41.3145		0.0422523	0.906453	41.3145
ACIUZZ_RS05275	phosphotransferase enzyme family protein	NA	10.0919	11.6967	7.41477	6.59387	19.727	4.93874	2.62516	2.21914	5.59614	0.0257898	0.967587	7.87816		1.14949	0.0633175	7.87816		1.06288	0.0701652	7.87816
ACIUZZ_RS05280	DMT family transporter	NA	1.68198	11.6967	17.7954	15.8253	13.8089	13.4051	6.12538	5.54785	9.90086	-0.260827	0.598063	10.6431		0.45106	0.43621	10.6431		0.774064	0.124069	10.6431
ACIUZZ_RS05285	trimethylamine methyltransferase family protein	NA	20.1838	35.09	25.2102	32.9694	33.536	45.1542	17.5011	17.1983	23.2455	-0.381776	0.309576	27.7876		0.450523	0.236175	27.7876		0.875602	0.00955757	27.7876	**
ACIUZZ_RS05290	cobalamin B12-binding domain-containing protein	NA	28.5937	23.3933	19.2784	30.3318	37.4814	31.749	13.1258	13.8696	19.3712	-0.379054	0.310833	24.1327		0.544828	0.14715	24.1327		0.969549	0.00373409	24.1327	**
ACIUZZ_RS05295	methyltetrahydrofolate--corrinoid methyltransferase	NA	23.5478	30.4113	19.2784	31.6506	41.4268	45.1542	9.62559	21.6366	20.6627	-0.526171	0.178027	27.0438		0.431839	0.310487	27.0438		1.0442	0.00527829	27.0438	**
ACIUZZ_RS05300	EutN/CcmL family microcompartment protein	NA	0	0	0	2.63755	0	1.41107	0	1.66435	0.430472	-0.387903	0.327813	0.682605		-0.530714	0.51112	0.682605		0.379014	0.629643	0.682605
ACIUZZ_RS05305	4Fe-4S dicluster domain-containing protein	NA	20.1838	23.3933	11.8636	22.4192	37.4814	10.583	11.3757	9.43134	8.17897	-0.166617	0.736112	17.2123		0.836518	0.10626	17.2123		1.02164	0.0338513	17.2123	*
ACIUZZ_RS05310	BMC domain-containing protein	NA	1.68198	2.33933	4.44886	11.869	7.89082	5.64427	4.37527	4.43828	7.31802	-0.768212	0.120679	5.5562		-0.736902	0.272018	5.5562		0.435112	0.406886	5.5562
ACIUZZ_RS05315	cupin domain-containing protein	NA	16.8198	7.018	7.41477	13.1877	9.86352	7.76087	2.62516	4.43828	8.60944	0.00722399	0.990833	8.63751		0.735701	0.203614	8.63751		0.673196	0.204797	8.63751
ACIUZZ_RS05320	BMC domain-containing protein	NA	3.36397	14.036	7.41477	15.8253	17.7543	4.93874	2.62516	2.77392	6.02661	-0.264746	0.60734	8.30653		0.865788	0.182257	8.30653		1.25487	0.0382878	8.30653	*
ACIUZZ_RS05325	BMC domain-containing protein	NA	10.0919	5.84833	2.96591	11.869	15.7816	4.2332	6.12538	5.54785	4.30472	-0.355642	0.476344	7.41866		0.192092	0.775046	7.41866		0.686416	0.206742	7.41866
ACIUZZ_RS05330	EutP/PduV family microcompartment system protein	NA	5.04595	3.509	4.44886	7.91265	3.94541	2.82214	2.62516	3.32871	4.30472	-0.0631311	0.917724	4.21584		0.214115	0.758935	4.21584		0.28856	0.6208	4.21584
ACIUZZ_RS05335	ANTAR domain-containing response regulator	NA	8.40992	4.67867	4.44886	9.23142	19.727	9.87748	9.62559	4.99306	9.03991	-0.654497	0.164482	8.89244		-0.377203	0.533048	8.89244		0.51832	0.279822	8.89244
ACIUZZ_RS05340	histidine kinase N-terminal domain-containing protein	NA	23.5478	24.563	11.8636	25.0567	25.6452	25.3992	35.0021	28.294	31.4245	-0.261455	0.51164	25.644		-0.601825	0.0966245	25.644		-0.27721	0.409431	25.644
ACIUZZ_RS05350	ethanolamine ammonia-lyase subunit EutB	eutB	3.36397	1.16967	1.48295	7.91265	7.89082	4.2332	2.62516	0.554785	3.44378	-0.702704	0.155893	3.63078		-0.147639	0.856494	3.63078		1.10025	0.083043	3.63078
ACIUZZ_RS05355	ethanolamine ammonia-lyase subunit EutC	eutC	0	3.509	1.48295	13.1877	5.91811	2.1166	1.75011	2.21914	2.58283	-0.707243	0.150721	3.64072		-0.183239	0.825222	3.64072		1.11418	0.096769	3.64072
ACIUZZ_RS05360	ethanolamine utilization microcompartment protein EutL	eutL	1.68198	2.33933	0	6.59387	1.9727	2.1166	0	0	2.58283	-0.331865	0.471741	1.92081		0.232691	0.786674	1.92081		0.972056	0.209102	1.92081
ACIUZZ_RS05365	BMC domain-containing protein	NA	0	2.33933	0	7.91265	3.94541	2.82214	0.875054	1.10957	2.15236	-0.704097	0.139083	2.35072		-0.357592	0.671393	2.35072		1.14719	0.0979946	2.35072
ACIUZZ_RS05370	acetaldehyde dehydrogenase (acetylating)	NA	3.36397	2.33933	5.93181	22.4192	21.6998	9.87748	2.62516	7.76699	4.73519	-1.29631	0.0113621	8.97321	*	-0.34771	0.612955	8.97321		1.46971	0.00607708	8.97321	**
ACIUZZ_RS05375	ethanolamine utilization microcompartment protein EutM	eutM	0	0	0	5.2751	7.89082	1.41107	0	0	0.430472	-1.02846	0.0341136	1.6675	*	0.107449	0.898258	1.6675		2.30369	0.0108194	1.6675	*
ACIUZZ_RS05380	hypothetical protein	NA	3.36397	3.509	2.96591	22.4192	9.86352	7.05534	2.62516	2.21914	1.29142	-1.03775	0.0407818	6.14585	*	0.540174	0.459615	6.14585		2.27007	0.000486313	6.14585	***
ACIUZZ_RS05385	phosphate propanoyltransferase	pduL	5.04595	3.509	4.44886	13.1877	7.89082	7.05534	3.50021	1.66435	1.72189	-0.607061	0.212045	5.33602		0.76144	0.252425	5.33602		1.74593	0.00358638	5.33602	**
ACIUZZ_RS05390	hypothetical protein	NA	1.68198	1.16967	4.44886	13.1877	21.6998	4.2332	1.75011	2.77392	1.29142	-1.08617	0.0375692	5.80407	*	0.202961	0.801639	5.80407		2.11168	0.00246358	5.80407	**
ACIUZZ_RS05395	APC family permease	NA	5.04595	9.35733	16.3125	48.7947	53.263	11.2885	5.25032	6.65742	10.3313	-1.09358	0.0260485	18.4779	*	0.353445	0.595998	18.4779		1.93767	0.00115676	18.4779	**
ACIUZZ_RS05400	PocR ligand-binding domain-containing protein	NA	509.641	394.178	501.238	845.335	822.618	250.465	153.134	168.655	192.421	-0.32705	0.446269	426.409		1.31828	0.00229798	426.409	**	1.73833	5.45868e-05	426.409	***
ACIUZZ_RS05405	cobalamin B12-binding domain-containing protein	NA	94.1911	81.8767	81.5624	171.441	142.035	64.9091	112.007	122.607	89.5382	-0.423658	0.271871	106.685		-0.307428	0.452447	106.685		0.182859	0.633985	106.685
ACIUZZ_RS05410	1-deoxy-D-xylulose-5-phosphate reductoisomerase	NA	1081.52	995.386	1081.07	1188.22	1284.23	870.629	1058.81	866.574	720.61	-0.0721213	0.817085	1016.34		0.248802	0.331391	1016.34		0.317123	0.195554	1016.34
ACIUZZ_RS05415	iron-containing alcohol dehydrogenase	NA	265.753	215.219	253.585	1176.35	1461.77	388.044	322.02	277.392	284.972	-1.64842	4.58612e-05	516.123	***	-0.241857	0.614351	516.123		1.61381	0.000183411	516.123	***
ACIUZZ_RS05420	murein hydrolase activator EnvC family protein	NA	12947.9	14018.5	13788.5	6471.23	6085.79	5177.21	7011.81	6756.17	6320.62	1.16547	5.96262e-17	8730.85	***	1.01097	6.66455e-13	8730.85	***	-0.176402	0.241752	8730.85
ACIUZZ_RS05425	cell division ATP-binding protein FtsE	ftsE	7753.94	6868.28	9218.04	2352.69	2102.9	1328.52	1001.94	1305.41	1128.27	1.89847	1.36191e-12	3673.33	***	2.70256	1.34063e-23	3673.33	***	0.701495	0.0106316	3673.33	*
ACIUZZ_RS05430	permease-like cell division protein FtsX	ftsX	9366.97	7952.56	9784.53	8115.74	7014.94	4549.28	3362.83	3689.87	3495	0.412951	0.134372	6370.19		1.32022	1.92838e-07	6370.19	***	0.853603	0.000706175	6370.19	***
ACIUZZ_RS05435	murein hydrolase activator EnvC family protein	NA	17896.3	16183.5	17485.5	8146.07	8411.61	5791.73	11234.8	7727.6	7597.4	1.09936	7.32875e-06	11163.8	***	0.928505	0.000214252	11163.8	***	-0.233662	0.369725	11163.8
ACIUZZ_RS05440	S41 family peptidase	NA	4181.41	3679.77	4591.22	1727.59	1655.1	1231.16	1418.46	1222.75	1125.25	1.34869	8.4386e-11	2314.75	***	1.69052	5.6326e-16	2314.75	***	0.278222	0.208765	2314.75
ACIUZZ_RS05445	excinuclease ABC subunit UvrB	uvrB	1360.72	1169.67	1469.61	966.662	998.189	994.098	1719.48	1486.27	1327.15	0.411308	0.0338306	1276.87	*	-0.177468	0.345905	1276.87		-0.59715	0.000594196	1276.87	***
ACIUZZ_RS05450	excinuclease ABC subunit UvrA	uvrA	2660.9	2533.5	2746.43	1996.62	2310.04	3385.86	4939.68	4463.24	4567.31	0.0402322	0.903459	3289.29		-0.79265	0.000920421	3289.29	***	-0.82068	0.000466597	3289.29	***
ACIUZZ_RS05455	FeoA family protein	NA	3671.77	2892.59	3146.83	729.282	548.412	211.66	155.76	231.9	137.321	2.35995	2.09843e-08	1302.84	***	3.94332	7.66418e-20	1302.84	***	1.34242	0.00181494	1302.84	**
ACIUZZ_RS05460	ferrous iron transport protein B	feoB	3086.44	2584.96	3888.3	1635.28	1737.95	1128.15	1805.24	2790.57	1489	0.92145	0.00411619	2238.43	**	0.617024	0.0670534	2238.43		-0.393174	0.232484	2238.43
ACIUZZ_RS05465	FeoB-associated Cys-rich membrane protein	NA	48.7775	61.9923	102.324	79.1265	51.2903	55.7372	27.1267	66.5742	48.2129	0.142526	0.754829	60.129		0.52525	0.230899	60.129		0.323919	0.436558	60.129
ACIUZZ_RS05470	cold-shock protein	NA	874.631	1448.05	1340.59	585.536	672.692	719.645	2948.93	2588.63	1806.69	0.774662	0.00886012	1442.82	**	-0.961694	0.000982494	1442.82	***	-1.82688	3.59884e-10	1442.82	***
ACIUZZ_RS05475	hypothetical protein	NA	2428.78	2191.96	2558.09	4589.34	4945.57	1979.73	449.778	574.202	631.933	-0.548704	0.12848	2261.04		1.98962	2.59436e-08	2261.04	***	2.68227	2.2431e-13	2261.04	***
ACIUZZ_RS05480	excinuclease ABC subunit UvrC	uvrC	997.416	1269.09	1518.54	346.838	362.978	728.111	2693.42	2112.07	1981.03	1.16304	0.000583571	1334.39	***	-0.790333	0.0279008	1334.39	*	-2.13225	2.25787e-09	1334.39	***
ACIUZZ_RS05485	HPr(Ser) kinase/phosphatase	hprK	316.213	364.936	434.505	154.297	173.598	383.105	813.8	676.283	641.403	0.503984	0.180098	439.793		-0.868958	0.0224171	439.793	*	-1.45805	8.93815e-05	439.793	***
ACIUZZ_RS05490	phosphatase	NA	171.562	224.576	228.375	83.0828	74.9628	265.281	629.164	517.06	560.905	0.380381	0.389478	306.108		-1.30015	0.00479728	306.108	**	-1.80942	9.14823e-05	306.108	***
ACIUZZ_RS05495	DegV family protein	NA	925.091	906.492	910.533	750.383	656.911	747.161	1409.71	1051.32	1010.32	0.323654	0.135251	929.769		-0.332568	0.0953984	929.769		-0.662157	0.000505466	929.769	***
ACIUZZ_RS05500	peptide chain release factor 1	prfA	3915.66	4099.68	3689.59	3904.89	2797.3	2542.74	3588.6	2694.04	2912.14	0.309582	0.238115	3349.4		0.338973	0.16712	3349.4		0.0074634	0.978453	3349.4
ACIUZZ_RS05505	4Fe-4S binding protein	NA	109.329	247.969	74.1477	29.013	41.4268	619.459	1124.44	1421.36	1500.63	-0.264103		574.197		-2.26235		574.197		-1.81847		574.197
ACIUZZ_RS05510	glycine--tRNA ligase	NA	53.8235	88.8947	57.8352	83.0828	82.8536	289.975	960.809	793.342	644.417	-0.807945	0.0687642	339.448		-3.19761	9.98758e-11	339.448	***	-2.15884	1.55445e-05	339.448	***
ACIUZZ_RS05515	Na/Pi cotransporter family protein	NA	627.38	616.414	633.221	567.073	613.511	541.85	789.298	685.714	658.192	0.123334	0.501355	636.962		-0.180616	0.241642	636.962		-0.304097	0.0403737	636.962	*
ACIUZZ_RS05520	flagellar hook-length control protein FliK	NA	4294.1	4107.87	4104.81	4423.17	4543.14	1631.19	830.426	1036.89	1008.17	0.187067	0.650084	2886.64		1.97996	1.45561e-07	2886.64	***	1.76316	3.61879e-06	2886.64	***
ACIUZZ_RS05525	flagellar hook capping FlgD N-terminal domain-containing protein	NA	1416.23	1235.17	1113.7	1283.17	1319.74	454.364	284.392	358.391	321.563	0.231741	0.578084	865.19		1.82152	3.45879e-06	865.19	***	1.53264	9.69608e-05	865.19	***
ACIUZZ_RS05530	TIGR02530 family flagellar biosynthesis protein	NA	1406.14	1207.1	1116.66	1215.91	1234.91	447.309	142.634	237.448	256.131	0.273186	0.520981	807.138		2.34873	1.12651e-08	807.138	***	2.03703	1.22343e-06	807.138	***
ACIUZZ_RS05535	flagellar hook-basal body complex protein	NA	7449.5	7184.09	7451.84	9048.11	8778.54	3390.8	2563.91	2676.28	2801.51	0.0462795	0.923091	5704.95		1.36594	0.000172723	5704.95	***	1.29265	0.000319975	5704.95	***
ACIUZZ_RS05540	flagellar FlbD family protein	NA	95.8731	97.0823	99.3579	130.559	128.226	65.6147	92.7557	113.176	73.1802	-0.105609	0.795081	99.5361		0.0646239	0.867211	99.5361		0.176854	0.610691	99.5361
ACIUZZ_RS05545	motility protein A	NA	371.718	307.622	419.676	995.675	722.01	350.65	318.52	267.406	249.674	-0.72139	0.051903	444.772		0.366423	0.368885	444.772		1.19135	0.00142122	444.772	**
ACIUZZ_RS05550	OmpA/MotB family protein	NA	1073.11	1076.09	1089.97	1533.73	1755.71	1254.44	582.786	877.67	918.627	-0.438486	0.100241	1129.13		0.430222	0.0921817	1129.13		0.887422	0.000242138	1129.13	***
ACIUZZ_RS05555	flagellar motor switch protein FliM	NA	975.55	1097.15	912.016	1482.3	1497.28	1076.64	623.913	841.609	874.289	-0.400195	0.118433	1042.31		0.340677	0.165906	1042.31		0.754669	0.00108391	1042.31	**
ACIUZZ_RS05560	flagellar motor switch phosphatase FliY	fliY	1712.26	1884.33	1740.99	3051.64	3245.1	1692.58	830.426	1149.51	1136.45	-0.499223	0.111044	1827.03		0.741787	0.0148457	1827.03	*	1.28661	1.28912e-05	1827.03	***
ACIUZZ_RS05565	response regulator	NA	1014.24	1196.57	1207.12	2350.06	2312.01	988.453	525.032	704.577	667.232	-0.587909	0.0991519	1218.37		0.796435	0.0276295	1218.37	*	1.47204	2.78409e-05	1218.37	***
ACIUZZ_RS05570	FliO/MopB family protein	NA	672.793	622.263	751.857	1552.2	1528.85	495.285	258.141	362.275	396.895	-0.599326	0.136214	737.839		0.917383	0.0335921	737.839	*	1.65985	8.69503e-05	737.839	***
ACIUZZ_RS05575	flagellar type III secretion system pore protein FliP	fliP	2151.26	1845.73	2190.32	3878.52	4302.47	1358.15	1418.46	1404.72	1358.14	-0.478181	0.225771	2211.97		0.519597	0.213534	2211.97		1.0647	0.00643813	2211.97	**
ACIUZZ_RS05580	flagellar biosynthesis protein FliQ	fliQ	430.588	484.242	519.034	871.71	901.526	428.259	274.767	372.261	409.379	-0.508731	0.137737	521.307		0.414448	0.240895	521.307		0.970873	0.00312975	521.307	**
ACIUZZ_RS05585	flagellar biosynthetic protein FliR	NA	1197.57	1152.12	1146.32	2074.43	2252.83	900.967	615.163	868.793	979.324	-0.460322	0.219365	1243.06		0.469561	0.226338	1243.06		0.98092	0.00672098	1243.06	**
ACIUZZ_RS05590	flagellar biosynthesis protein FlhB	flhB	983.96	895.965	978.749	1752.65	1911.55	816.303	630.039	659.639	723.623	-0.538335	0.111796	1039.16		0.477547	0.166855	1039.16		1.06816	0.00100761	1039.16	**
ACIUZZ_RS05595	flagellar biosynthesis protein FlhA	flhA	2672.67	2374.42	2552.16	3935.22	3825.07	1695.4	1750.11	1648.27	1676.26	-0.260333	0.472364	2458.84		0.550492	0.109133	2458.84		0.821293	0.0116009	2458.84	*
ACIUZZ_RS05600	sigma-70 family RNA polymerase sigma factor	NA	819.126	786.016	882.357	1235.69	1337.49	649.091	399.024	414.979	417.988	-0.318399	0.325624	771.308		0.970386	0.00114095	771.308	**	1.31507	6.9805e-06	771.308	***
ACIUZZ_RS05605	flagellar hook-basal body protein	NA	1919.14	1827.02	1976.78	3067.47	3308.23	1693.99	678.167	924.827	920.349	-0.424402	0.180612	1812.88		1.13019	0.000165382	1812.88	***	1.60563	7.38399e-08	1812.88	***
ACIUZZ_RS05610	flagellar hook-basal body protein	NA	1448.19	1260.9	1481.47	2255.1	2529.01	1484.44	791.924	842.718	904.422	-0.523153	0.0453144	1444.24	*	0.700837	0.00479364	1444.24	**	1.25542	2.13287e-07	1444.24	***
ACIUZZ_RS05615	DUF342 domain-containing protein	NA	2176.49	2232.89	2449.84	3662.24	3925.68	2455.96	1341.46	1204.44	1503.21	-0.49975	0.0472301	2328.02	*	0.73987	0.00178786	2328.02	**	1.26711	4.85364e-08	2328.02	***
ACIUZZ_RS05620	chemotaxis protein CheC	NA	418.814	396.517	424.125	585.536	696.365	469.886	410.4	407.212	399.048	-0.45966	0.0319547	467.545	*	0.0258603	0.907119	467.545		0.499546	0.00995346	467.545	**
ACIUZZ_RS05625	chemotaxis protein CheD	NA	301.075	343.882	302.522	520.916	593.784	398.627	497.03	346.186	357.292	-0.600205	0.023687	406.813	*	-0.326755	0.219172	406.813		0.310967	0.22426	406.813
ACIUZZ_RS05630	chemotaxis protein CheW	NA	1522.2	1435.18	1494.82	2124.55	2394.86	1098.52	525.032	438.835	389.147	-0.280469	0.420697	1269.24		1.63886	2.19066e-07	1269.24	***	1.97419	6.89083e-10	1269.24	***
ACIUZZ_RS05635	protein-glutamate methylesterase/protein-glutamine glutaminase	NA	13116.1	10293.1	12768.2	21807.3	22557.9	5988.57	4335.89	3519	3446.36	-0.340601	0.438906	10870.3		1.5167	0.000690984	10870.3	***	1.98164	1.14839e-05	10870.3	***
ACIUZZ_RS05640	flagellar biosynthesis anti-sigma factor FlgM	NA	5617.82	5458.83	6800.82	758.295	660.856	445.192	417.401	444.383	561.766	3.17066	6.78619e-34	2351.71	***	3.55258	3.19629e-43	2351.71	***	0.357817	0.191001	2351.71
ACIUZZ_RS05645	flagellar export chaperone FlgN	flgN	4342.88	3634.15	4824.05	551.248	552.357	336.54	283.517	403.883	442.956	3.03682	9.12851e-26	1707.95	***	3.38122	2.27742e-32	1707.95	***	0.313882	0.300129	1707.95
ACIUZZ_RS05650	flagellar hook-associated protein FlgK	flgK	18792.8	15923.8	21063.9	3672.79	3199.73	2158.23	2752.04	3335.37	3474.34	2.51936	4.90684e-23	8263.67	***	2.46869	3.51427e-22	8263.67	***	-0.0775839	0.787718	8263.67
ACIUZZ_RS05655	hypothetical protein	NA	23690.7	19639.9	25220.6	4936.17	4633.88	4240.97	4204.63	4356.73	4835.49	2.26613	5.46546e-46	10639.9	***	2.32732	2.31662e-48	10639.9	***	0.0421757	0.82377	10639.9
ACIUZZ_RS05660	hypothetical protein	NA	22467.9	19635.2	23144.5	4876.83	4631.91	4662.87	2556.03	3627.74	3798.92	2.12918	6.48486e-27	9933.54	***	2.65964	3.52861e-41	9933.54	***	0.484757	0.0186781	9933.54	*
ACIUZZ_RS05665	flagellin	NA	309261	254173	310808	49236.5	47615.2	62847.6	58564.7	65337.6	68540.2	2.39475	7.18057e-39	136265	***	2.14913	2.44594e-31	136265	***	-0.259054	0.189258	136265
ACIUZZ_RS05670	hypothetical protein	NA	427.224	364.936	415.227	97.5893	92.7171	121.352	218.763	216.366	208.348	1.85251	1.03411e-22	240.28	***	0.892895	4.56953e-07	240.28	***	-0.989577	2.59019e-07	240.28	***
ACIUZZ_RS05675	motility associated factor glycosyltransferase family protein	NA	395.266	375.463	416.71	201.773	167.68	203.899	505.781	591.956	571.236	0.987971	1.01663e-08	381.085	***	-0.487484	0.00304622	381.085	**	-1.50863	2.05974e-19	381.085	***
ACIUZZ_RS05680	pseudaminic acid biosynthesis-associated methylase	NA	129.513	113.458	142.364	90.9955	67.072	146.751	373.648	260.194	246.23	0.251424	0.507624	174.469		-1.12508	0.000962039	174.469	***	-1.40809	2.99438e-05	174.469	***
ACIUZZ_RS05685	UDP-N-acetylglucosamine 4,6-dehydratase (inverting)	pseB	127.831	133.342	197.233	123.965	92.7171	153.806	386.774	285.159	308.218	0.245599	0.469218	201.005		-1.04993	0.000362373	201.005	***	-1.31498	6.37102e-06	201.005	***
ACIUZZ_RS05690	UDP-4-amino-4,6-dideoxy-N-acetyl-beta-L-altrosamine transaminase	pseC	307.803	304.113	360.358	212.323	222.916	326.662	616.038	605.825	622.893	0.307484	0.238115	397.659		-0.901789	6.68367e-05	397.659	***	-1.22273	5.30745e-08	397.659	***
ACIUZZ_RS05695	cytidylyltransferase domain-containing protein	NA	141.287	147.378	163.125	65.9387	88.7717	146.046	312.394	325.104	294.873	0.474432	0.150016	187.213		-0.997535	0.00121214	187.213	**	-1.5324	6.57931e-07	187.213	***
ACIUZZ_RS05700	PseG/SpsG family protein	NA	173.244	164.923	188.335	84.4016	92.7171	174.972	289.643	288.488	275.502	0.467752	0.155203	192.47		-0.664935	0.0346744	192.47	*	-1.17685	0.000118681	192.47	***
ACIUZZ_RS05705	methionyl-tRNA formyltransferase	NA	126.149	145.039	167.574	116.052	102.581	154.512	141.759	155.34	160.997	0.189677	0.51164	141.111		-0.0611509	0.823052	141.111		-0.258477	0.296117	141.111
ACIUZZ_RS05710	pseudaminic acid synthase	pseI	237.16	260.836	287.693	200.454	175.571	276.569	256.391	245.215	241.925	0.228192	0.393962	242.424		0.0791124	0.761393	242.424		-0.160716	0.506722	242.424
ACIUZZ_RS05715	hypothetical protein	NA	253.98	209.37	235.79	229.467	218.97	197.55	191.637	178.086	164.871	0.109348	0.634958	208.858		0.380764	0.0398877	208.858	*	0.261894	0.158239	208.858
ACIUZZ_RS05720	acetyltransferase	NA	262.389	285.399	287.693	168.803	201.216	338.656	104.131	149.792	163.149	0.189209	0.610146	217.914		0.946093	0.00424845	217.914	**	0.702265	0.0296539	217.914	*
ACIUZZ_RS05725	IS256 family transposase	NA	7523.51	9723.44	8595.2	611.911	1077.1	1598.74	1627.6	907.073	738.69	2.6818	8.5298e-11	3600.36	***	2.75228	2.33419e-11	3600.36	***	0.00671931	0.988159	3600.36
ACIUZZ_RS05730	IS3 family transposase	NA	201.838	229.255	250.619	130.559	110.471	139.696	136.508	192.51	185.533	0.755204	0.00184283	175.221	**	0.390658	0.0987628	175.221		-0.404804	0.0859679	175.221
ACIUZZ_RS05735	Mu transposase domain-containing protein	NA	5.04595	1.16967	0	0	0	4.2332	2.62516	2.77392	2.58283	0.0252022	0.965279	2.04786		-0.255317	0.761706	2.04786		-0.283707	0.702006	2.04786
ACIUZZ_RS05740	DUF4258 domain-containing protein	NA	275.845	240.951	358.875	159.572	118.362	102.302	76.1297	73.2316	83.942	1.08319	4.38313e-05	165.468	***	1.84298	3.0291e-12	165.468	***	0.650769	0.0169586	165.468	*
ACIUZZ_RS05745	type II toxin-antitoxin system MqsA family antitoxin	NA	176.608	197.674	272.863	130.559	96.6625	82.5475	35.8772	52.7046	56.3918	0.917728	0.00301621	122.432	**	2.05004	3.31541e-11	122.432	***	0.99841	0.00151787	122.432	**
ACIUZZ_RS05750	HI0074 family nucleotidyltransferase substrate-binding subunit	NA	1015.92	1050.36	1229.37	643.562	572.084	416.265	433.152	427.184	394.312	0.943816	1.74852e-05	686.912	***	1.3631	3.2495e-10	686.912	***	0.356965	0.113715	686.912
ACIUZZ_RS05755	transposase	NA	1094.97	1024.63	1291.65	965.343	694.392	624.398	208.263	320.111	356.861	0.501838	0.101257	731.18		1.86848	7.55856e-11	731.18	***	1.297	6.74474e-06	731.18	***
ACIUZZ_RS05760	RNA-binding domain-containing protein	NA	1079.83	865.553	1223.44	1072.16	860.099	728.111	311.519	403.883	485.572	0.22223	0.474342	781.13		1.34893	5.77583e-07	781.13	***	1.08768	4.92581e-05	781.13	***
ACIUZZ_RS05765	DUF3990 domain-containing protein	NA	418.814	389.499	404.846	497.178	506.985	325.251	156.635	164.771	193.282	-0.113108	0.697829	339.696		1.2	4.91279e-07	339.696	***	1.31424	3.00296e-08	339.696	***
ACIUZZ_RS05770	hypothetical protein	NA	314.531	279.55	366.289	394.314	315.633	290.68	203.012	229.126	260.866	-0.0536804	0.859044	294.889		0.453983	0.0487892	294.889	*	0.499914	0.0249355	294.889	*
ACIUZZ_RS05775	AlbA family DNA-binding domain-containing protein	NA	179.972	173.111	209.096	213.642	163.734	158.04	62.1288	77.1151	109.34	0.0614291	0.867196	149.575		1.11938	8.44782e-05	149.575	***	1.03242	0.000223851	149.575	***
ACIUZZ_RS05780	transposase	NA	1093.29	1014.1	1247.16	966.662	706.228	629.336	214.388	320.111	353.848	0.475959	0.108524	727.236		1.84594	2.15465e-11	727.236	***	1.30845	2.37244e-06	727.236	***
ACIUZZ_RS05785	hypothetical protein	NA	21.8658	35.09	56.3522	50.1134	21.6998	23.9882	5.25032	12.2053	12.9142	0.162187	0.740277	26.6088		1.63597	0.00106328	26.6088	**	1.3975	0.00487731	26.6088	**
ACIUZZ_RS05790	type II toxin-antitoxin system Phd/YefM family antitoxin	NA	23.5478	31.581	32.625	35.6069	25.6452	16.2273	3.50021	1.66435	7.31802	0.143368	0.770416	19.7462		2.40155	3.38836e-06	19.7462	***	2.27933	2.04205e-05	19.7462	***
ACIUZZ_RS05795	type II toxin-antitoxin system RelE/ParE family toxin	NA	168.198	133.342	206.131	187.266	181.489	110.769	32.377	51.595	57.2528	0.0742046	0.859497	125.38		1.7296	3.83299e-07	125.38	***	1.64455	1.53074e-06	125.38	***
ACIUZZ_RS05800	hypothetical protein	NA	206.884	182.468	265.449	233.423	220.943	122.057	46.3778	53.2594	49.9348	0.163577	0.651596	153.422		2.02705	1.68121e-10	153.422	***	1.85069	9.67182e-09	153.422	***
ACIUZZ_RS05805	DUF3990 domain-containing protein	NA	400.312	397.687	499.755	470.803	435.968	241.293	87.5054	133.148	142.917	0.150182	0.691218	312.154		1.73626	1.58767e-07	312.154	***	1.55938	2.74069e-06	312.154	***
ACIUZZ_RS05810	hypothetical protein	NA	672.793	570.797	793.38	698.951	534.603	424.732	173.261	203.051	242.356	0.26163	0.393962	479.325		1.65625	1.13176e-09	479.325	***	1.35804	6.3685e-07	479.325	***
ACIUZZ_RS05815	ATP-binding protein	NA	435.634	307.622	418.193	630.374	408.35	373.228	74.3796	106.519	149.374	-0.229994	0.542148	322.63		1.70442	8.05913e-07	322.63	***	1.992	1.17616e-08	322.63	***
ACIUZZ_RS05820	Fic family protein	NA	840.992	714.666	870.494	1267.34	909.417	630.747	115.507	182.524	181.229	-0.174873	0.634958	634.769		2.22444	4.38097e-12	634.769	***	2.45764	7.55894e-14	634.769	***
ACIUZZ_RS05825	hypothetical protein	NA	151.379	122.815	154.227	241.336	185.434	106.536	26.2516	38.2802	44.3386	-0.247356	0.524629	118.955		1.83646	5.30571e-07	118.955	***	2.15923	5.66619e-09	118.955	***
ACIUZZ_RS05830	ATP-binding protein	NA	222.022	196.504	203.165	337.606	299.851	316.079	200.387	175.867	195.434	-0.594114	0.000679749	238.546	***	0.117627	0.521657	238.546		0.726293	4.00965e-06	238.546	***
ACIUZZ_RS05835	nucleotide exchange factor GrpE	grpE	121.103	120.476	118.636	155.615	151.898	161.567	114.632	92.0943	102.022	-0.360415	0.10256	126.449		0.225442	0.276617	126.449		0.596165	0.00135857	126.449	**
ACIUZZ_RS05840	Hsp70 family protein	NA	555.055	536.877	573.903	1026.01	966.625	924.25	734.17	682.385	715.444	-0.786974	2.56288e-10	746.08	***	-0.353408	0.00487359	746.08	**	0.444987	0.000191784	746.08	***
ACIUZZ_RS05845	J domain-containing protein	NA	470.955	480.733	499.755	598.724	670.72	694.246	557.409	587.517	605.244	-0.422991	0.00474182	573.923	**	-0.268663	0.0566199	573.923		0.163099	0.245182	573.923
ACIUZZ_RS05850	EscU/YscU/HrcU family type III secretion system export apparatus switch protein	NA	253.98	279.55	210.579	213.642	270.261	254.698	243.265	238.558	250.104	0.0150938	0.958315	246.071		0.0257404	0.905944	246.071		0.00968342	0.966503	246.071
ACIUZZ_RS05855	hypothetical protein	NA	1517.15	1561.51	1628.28	842.697	875.881	657.558	599.412	632.455	554.448	0.946044	3.12343e-08	985.487	***	1.37961	2.12584e-16	985.487	***	0.394591	0.0240546	985.487	*
ACIUZZ_RS05860	chemotaxis protein CheA	NA	10900.9	10034.6	11670.8	13918.3	14276.5	7087.8	3689.23	3834.12	3999.08	-0.0975114	0.787896	8823.49		1.43988	9.32316e-07	8823.49	***	1.5462	1.4253e-07	8823.49	***
ACIUZZ_RS05865	CheR family methyltransferase	NA	4063.67	3530.05	3559.09	5222.35	5162.57	2201.97	1253.95	1523.44	1565.2	-0.141291	0.718767	3120.25		1.28272	0.00022025	3120.25	***	1.43788	2.90316e-05	3120.25	***
ACIUZZ_RS05870	flagellar filament capping protein FliD	fliD	26030.4	25266	30950.7	18292.7	17168.4	6203.06	4410.27	5143.97	5842.37	0.765364	0.0443024	15478.7	*	2.24566	9.28865e-09	15478.7	***	1.30821	0.000799127	15478.7	***
ACIUZZ_RS05875	flagellar export chaperone FliS	fliS	8625.21	8188.84	9576.91	3655.64	3742.22	1387.08	1254.83	1304.85	1664.2	1.30992	0.00024027	4377.75	***	2.47361	3.6694e-11	4377.75	***	0.948148	0.010715	4377.75	*
ACIUZZ_RS05880	flagellar protein FliT	NA	11698.2	11439.3	12348.6	4614.39	4657.56	1775.83	769.172	1059.64	1236.32	1.38978	0.000125616	5511	***	3.32007	2.21441e-18	5511	***	1.72632	7.89796e-06	5511	***
ACIUZZ_RS05885	flagellar basal body rod protein FlgB	flgB	2857.69	2641.11	3222.46	804.453	696.365	746.455	615.163	710.68	627.198	1.90864	4.46643e-36	1435.73	***	2.13505	1.35833e-45	1435.73	***	0.198038	0.236238	1435.73
ACIUZZ_RS05890	flagellar basal body rod protein FlgC	flgC	1791.31	1659.76	2022.75	505.091	457.667	603.937	950.308	832.732	770.975	1.72739	1.58044e-20	1066.06	***	1.08212	8.39844e-09	1066.06	***	-0.67463	0.000414539	1066.06	***
ACIUZZ_RS05895	flagellar hook-basal body complex protein FliE	fliE	2252.18	1866.79	2277.82	498.497	491.203	618.048	772.672	841.054	746.008	1.92582	2.22482e-28	1151.58	***	1.41763	3.39055e-16	1151.58	***	-0.530578	0.00331223	1151.58	**
ACIUZZ_RS05900	flagellar basal-body MS-ring/collar protein FliF	fliF	3256.32	3059.85	3315.88	1333.28	1193.49	1887.3	2644.41	1923.44	1894.08	1.01846	4.53532e-05	2278.67	***	0.558003	0.0313386	2278.67	*	-0.51482	0.0423618	2278.67	*
ACIUZZ_RS05905	flagellar motor switch protein FliG	fliG	1057.97	1115.86	1048.45	569.711	552.357	918.605	1038.69	944.799	881.607	0.587637	0.025924	903.116	*	0.164761	0.551449	903.116		-0.45497	0.0708685	903.116
ACIUZZ_RS05910	FliH/SctL family protein	NA	839.31	915.849	883.84	519.597	366.923	764.799	546.033	519.279	584.151	0.583201	0.0513325	659.976		0.650743	0.0258068	659.976	*	0.00779199	0.981713	659.976
ACIUZZ_RS05915	flagellar protein export ATPase FliI	fliI	1697.12	1732.28	1699.46	1482.3	1538.71	1675.64	1900.62	1570.04	1508.8	0.120834	0.522803	1645		0.043368	0.804631	1645		-0.0800907	0.6313	1645
ACIUZZ_RS05920	flagellar FliJ family protein	NA	274.163	254.987	261	145.065	140.062	253.992	168.01	154.785	180.798	0.4632	0.124734	203.651		0.623412	0.0301476	203.651	*	0.107436	0.724688	203.651
ACIUZZ_RS05925	thioredoxin-disulfide reductase	trxB	1628.16	1653.91	1420.67	911.273	816.7	1655.89	1722.11	1298.2	1268.6	0.396344	0.241367	1375.06		0.126389	0.726151	1375.06		-0.306188	0.347075	1375.06
ACIUZZ_RS05930	RNA polymerase factor sigma-54	rpoN	1047.88	866.723	1287.2	1085.35	1010.02	510.807	466.404	453.814	407.227	0.248417	0.491121	792.825		1.20513	0.000247534	792.825	***	0.893289	0.00565443	792.825	**
ACIUZZ_RS05935	sugar-binding transcriptional regulator	NA	1513.79	1418.81	1428.08	2893.39	2513.23	1822.39	1594.35	1473.51	1349.53	-0.67192	0.00318212	1778.56	**	-0.0179731	0.944255	1778.56		0.680372	0.00172482	1778.56	**
ACIUZZ_RS05940	type I glyceraldehyde-3-phosphate dehydrogenase	gap	14586.2	14203.3	14067.3	34310.6	36680.5	11532.7	5497.09	5827.46	5600.87	-0.732332	0.0568666	15811.8		1.2371	0.0020379	15811.8	**	2.15186	9.66887e-08	15811.8	***
ACIUZZ_RS05945	phosphoglycerate kinase	NA	6100.55	5003.83	6421.19	19511.3	20376.1	5616.05	4491.65	3769.76	4524.69	-1.03905	0.0102897	8423.9	*	0.410055	0.380811	8423.9		1.66777	0.000136374	8423.9	***
ACIUZZ_RS05950	triose-phosphate isomerase	tpiA	4886.16	4010.79	5080.6	13976.4	14481.6	4032.83	3147.57	2695.15	3336.16	-0.909898	0.0242938	6183.03	*	0.547625	0.230236	6183.03		1.661	0.000138516	6183.03	***
ACIUZZ_RS05955	2,3-bisphosphoglycerate-independent phosphoglycerate mutase	gpmI	8559.61	7449.61	8598.16	18833.4	20522	6717.39	4519.65	4677.95	5396.4	-0.703841	0.0653097	9474.92		0.694757	0.0878596	9474.92		1.52982	9.60727e-05	9474.92	***
ACIUZZ_RS05960	preprotein translocase subunit SecG	secG	950.321	1548.64	769.653	638.287	777.246	1670	799.799	1302.08	1213.07	0.0590509	0.910265	1074.34		-0.0181393	0.972395	1074.34		-0.0846349	0.856094	1074.34
ACIUZZ_RS05965	sodium-translocating pyrophosphatase	NA	1209.35	2273.83	1005.44	1591.76	1891.82	5901.79	12019.7	9586.68	10185	-0.707807	0.113316	5073.93		-2.4852	7.48415e-07	5073.93	***	-1.52794	0.00248082	5073.93	**
ACIUZZ_RS05970	hypothetical protein	NA	576.92	409.383	596.147	920.505	992.27	387.338	103.256	132.039	132.585	-0.421289	0.273159	472.272		1.96051	2.27452e-07	472.272	***	2.5132	8.15897e-11	472.272	***
ACIUZZ_RS05975	ATP-dependent chaperone ClpB	clpB	3737.37	2811.88	3645.1	11329.6	12167.6	2608.36	1058.81	1145.63	1251.38	-0.958398	0.0262825	4417.31	*	1.38189	0.00430155	4417.31	**	2.68972	5.5819e-08	4417.31	***
ACIUZZ_RS05980	glycerol dehydrogenase	NA	351.535	233.933	320.318	909.955	933.089	400.038	488.28	353.953	374.511	-1.06713	0.0025792	485.068	**	-0.396664	0.314788	485.068		0.788259	0.0290186	485.068	*
ACIUZZ_RS05985	aldo/keto reductase	NA	469.273	445.643	352.943	269.03	311.687	457.892	968.684	622.469	539.812	0.234423	0.520346	493.048		-0.708275	0.0342051	493.048	*	-0.951491	0.00309412	493.048	**
ACIUZZ_RS05990	glucose-6-phosphate isomerase	NA	746.801	770.81	843.8	519.597	449.777	620.87	721.044	634.119	569.514	0.526601	0.0131546	652.926	*	0.291011	0.156899	652.926		-0.25617	0.210459	652.926
ACIUZZ_RS05995	LiaF domain-containing protein	NA	867.903	856.196	923.88	328.375	299.851	977.87	1169.07	787.795	703.822	0.507807	0.237178	768.307		-0.00579172	0.992174	768.307		-0.603758	0.173843	768.307
ACIUZZ_RS06000	phosphohydrolase	NA	2630.62	2299.56	2759.78	913.911	856.154	552.433	1027.31	1264.35	852.335	1.58547	1.59978e-09	1461.83	***	1.24595	3.84044e-06	1461.83	***	-0.408935	0.137955	1461.83
ACIUZZ_RS06005	isocitrate/isopropylmalate family dehydrogenase	NA	7876.73	6897.52	8049.47	2673.16	2714.44	2314.86	8478.4	6075.45	4128.66	1.40661	4.34102e-07	5467.63	***	0.276819	0.373981	5467.63		-1.21321	2.13668e-05	5467.63	***
ACIUZZ_RS06010	polyphosphate:AMP phosphotransferase	pap	666.065	604.718	643.602	323.1	274.206	629.336	2233.14	1553.95	1486.42	0.512846	0.15374	934.948		-1.37489	0.00010405	934.948	***	-1.99547	2.39883e-08	934.948	***
ACIUZZ_RS06015	Lrp/AsnC family transcriptional regulator	NA	4901.3	3854.05	4429.58	1947.83	2154.19	14765.4	4682.41	11417.5	9153.56	-0.265087	0.60734	6367.31		-0.734406	0.256545	6367.31		-0.292434	0.626279	6367.31
ACIUZZ_RS06020	alanine dehydrogenase	ald	29904	21265.7	26254.2	16139.2	16497.7	75772.2	32860	55742	44643	-0.295736	0.543791	35453.1		-0.661307	0.240921	35453.1		-0.22563	0.672683	35453.1
ACIUZZ_RS06025	alanine/glycine:cation symporter family protein	NA	3920.7	3259.86	3582.82	4279.42	4661.5	18870.9	9654.47	13238.3	13098.8	-0.918159	0.0414029	8285.2	*	-1.5125	0.00336886	8285.2	**	-0.290401	0.56415	8285.2
ACIUZZ_RS06030	pyruvate:ferredoxin (flavodoxin) oxidoreductase	nifJ	9202.13	8871.92	6963.95	8558.85	8930.43	33382.3	46896.8	47816.4	49243.4	-0.69859	0.111271	24429.6		-2.23884	3.87022e-06	24429.6	***	-1.294	0.0071906	24429.6	**
ACIUZZ_RS06035	hypothetical protein	NA	43694.6	35769.6	51728.4	78099.2	71806.5	9622.07	1130.57	2126.49	2396.01	-0.158668	0.763524	32930.4		4.00239	3.45571e-11	32930.4	***	4.3339	3.24832e-12	32930.4	***
ACIUZZ_RS06040	DNA primase	dnaG	6066.91	5271.69	6062.31	4536.59	4387.3	2670.45	3100.32	2931.48	2264.28	0.518382	0.0696285	4143.48		1.03183	0.000129722	4143.48	***	0.449732	0.0968137	4143.48
ACIUZZ_RS06045	RNA polymerase sigma factor RpoD	rpoD	2924.97	2770.94	2615.93	1941.24	1885.91	1718.68	3059.19	2064.35	2068.42	0.539286	0.0191022	2338.85	*	0.204493	0.381028	2338.85		-0.357511	0.104386	2338.85
ACIUZZ_RS06050	tRNA (adenine(22)-N(1))-methyltransferase	NA	2639.03	2251.61	1846.28	1188.22	808.809	840.291	1550.6	1127.88	1302.18	1.12986	8.25066e-06	1506.1	***	0.734583	0.00498867	1506.1	**	-0.457033	0.0793137	1506.1
ACIUZZ_RS06055	Nif3-like dinuclear metal center hexameric protein	NA	1079.83	1244.53	1175.98	1037.88	1043.56	1051.95	1824.49	1251.59	1347.38	0.149185	0.538558	1228.58		-0.329314	0.113862	1228.58		-0.47734	0.0172512	1228.58	*
ACIUZZ_RS06060	RNase P RNA component class A	rnpB	263407	210580	264695	127979	154814	62444.7	28900.4	43976.1	40965.9	0.894626	0.0111775	133085	*	2.54085	1.13208e-12	133085	***	1.49391	3.36974e-05	133085	***
ACIUZZ_RS06065	sigma-54-dependent Fis family transcriptional regulator	NA	773.712	701.8	766.687	696.313	621.402	575.01	595.036	484.327	482.129	0.232733	0.246735	632.935		0.51618	0.00298877	632.935	**	0.269915	0.128138	632.935
ACIUZZ_RS06070	Tm-1-like ATP-binding domain-containing protein	NA	3086.44	2077.33	4009.91	10597.7	11642.9	3579.17	567.91	761.165	801.108	-1.12192	0.00629265	4124.85	**	1.9067	1.84144e-05	4124.85	***	3.38495	2.05255e-13	4124.85	***
ACIUZZ_RS06075	phosphoenolpyruvate hydrolase family protein	NA	2748.36	1674.96	3517.57	8409.83	9559.73	2934.32	756.921	849.376	801.108	-1.04415	0.0109109	3472.46	*	1.55709	0.000471364	3472.46	***	2.9228	1.56283e-10	3472.46	***
ACIUZZ_RS06080	FGGY-family carbohydrate kinase	NA	265.753	350.9	296.591	320.462	374.814	424.026	724.544	504.854	494.182	-0.261973	0.363172	417.347		-0.883815	0.000470268	417.347	***	-0.583606	0.018969	417.347	*
ACIUZZ_RS06085	2-hydroxyacyl-CoA dehydratase	NA	1192.53	1341.61	1223.44	1604.95	1688.64	2846.83	3473.09	3188.35	3047.74	-0.629093	0.0242938	2178.57	*	-1.32326	7.04523e-07	2178.57	***	-0.617758	0.0201828	2178.57	*
ACIUZZ_RS06090	winged helix-turn-helix domain-containing protein	NA	247.252	224.576	268.415	84.4016	78.9082	102.302	127.758	183.079	130.433	1.33616	6.18291e-08	160.792	***	0.721578	0.00308735	160.792	**	-0.67647	0.00692432	160.792	**
ACIUZZ_RS06095	sensor histidine kinase	NA	373.4	363.766	455.267	164.847	124.28	241.998	496.155	476.005	409.809	1.01277	0.000309983	345.059	***	-0.203998	0.506207	345.059		-1.29659	3.76507e-06	345.059	***
ACIUZZ_RS06100	Gx transporter family protein	NA	85.7812	87.725	77.1136	65.9387	57.2084	146.751	189.012	143.135	141.625	-0.104803	0.817085	110.477		-0.849306	0.0295677	110.477	*	-0.689049	0.0650549	110.477
ACIUZZ_RS06105	NusG domain II-containing protein	NA	28.5937	18.7147	28.1761	22.4192	23.6725	36.6878	45.5028	46.0472	32.2854	-0.155515	0.713476	31.3444		-0.674658	0.074227	31.3444		-0.463535	0.18897	31.3444
ACIUZZ_RS06110	FAD:protein FMN transferase	NA	42.0496	33.9203	48.9375	47.4759	51.2903	114.297	198.637	142.025	154.109	-0.612406	0.121207	92.5268		-1.84001	3.83438e-06	92.5268	***	-1.06367	0.00528079	92.5268	**
ACIUZZ_RS06115	M20 metallopeptidase family protein	NA	57.1874	71.3497	51.9034	81.764	61.1538	114.297	338.646	231.345	227.289	-0.436674	0.218214	137.215		-2.02916	4.92427e-10	137.215	***	-1.52019	1.92257e-06	137.215	***
ACIUZZ_RS06120	class I SAM-dependent DNA methyltransferase	NA	25.2298	46.7867	40.0397	15.8253	19.727	80.4309	385.024	255.201	211.792	-0.0504251	0.93445	120.006		-2.49359	5.34248e-06	120.006	***	-2.51713	9.78716e-06	120.006	***
ACIUZZ_RS06125	tRNA-Val	NA	20.1838	11.6967	16.3125	13.1877	1.9727	4.93874	49.003	13.8696	17.6494	0.647023	0.184662	16.5349		-0.599612	0.324131	16.5349		-1.57402	0.00977607	16.5349	**
ACIUZZ_RS06130	tRNA-Asp	NA	89.1451	54.9743	63.767	55.3885	23.6725	19.0494	138.258	78.7795	93.8429	0.789872	0.0587269	68.542		-0.52682	0.243226	68.542		-1.50322	0.000646811	68.542	***
ACIUZZ_RS06135	tRNA-Phe	NA	25.2298	19.8843	22.2443	23.7379	25.6452	19.0494	7.87548	67.6838	29.7026	-0.00796125	0.989807	26.7836		-0.53918	0.37962	26.7836		-0.479014	0.385172	26.7836
ACIUZZ_RS06140	tRNA-Gly	NA	8.40992	7.018	2.96591	2.63755	0	2.1166	23.6264	7.2122	15.0665	0.742222	0.135405	7.67257		-1.04894	0.0863436	7.67257		-2.39941	0.00106992	7.67257	**
ACIUZZ_RS06145	tRNA-Cys	NA	18.5018	24.563	19.2784	18.4628	9.86352	10.583	2.62516	4.43828	6.88755	0.491305	0.256194	12.8004		1.86052	8.23594e-05	12.8004	***	1.18623	0.0131511	12.8004	*
ACIUZZ_RS06150	16S ribosomal RNA	NA	29956.1	16898.2	24981.8	47337.4	74104.7	14230.6	8321.76	8104.85	2657.3	-0.548293	0.247364	25177		1.6067	0.00425575	25177	**	2.49627	1.77658e-05	25177	***
ACIUZZ_RS06155	tRNA-Ala	NA	80.7352	58.4833	54.8693	27.6943	13.8089	33.8656	167.135	82.1082	137.751	0.998747	0.0110112	72.939	*	-0.923399	0.019259	72.939	*	-2.15565	1.64803e-07	72.939	***
ACIUZZ_RS06160	tRNA-Ile	NA	257.343	438.625	274.346	187.266	167.68	265.281	240.64	739.528	643.556	0.463543	0.273863	357.141		-0.66946	0.141721	357.141		-1.22399	0.00479038	357.141	**
ACIUZZ_RS06165	23S ribosomal RNA	NA	32783.5	13088.6	21872.1	55219.7	104194	18691.7	7517.59	9824.69	2249.22	-0.787281	0.10404	29493.5		1.44638	0.0172007	29493.5	*	2.75404	1.42846e-05	29493.5	***
ACIUZZ_RS06170	5S ribosomal RNA	rrf	1456.6	295.926	966.886	1035.24	1803.05	105.125	230.139	166.99	79.6373	-0.0492028	0.937954	682.177		1.84741	0.00718546	682.177	**	2.01256	0.00490225	682.177	**
ACIUZZ_RS06175	tRNA-Asn	NA	58.8694	44.4473	66.7329	18.4628	1.9727	11.2885	86.6303	46.6019	63.7099	1.87006	2.00851e-05	44.3018	***	-0.192304	0.670939	44.3018		-2.34899	5.48678e-07	44.3018	***
ACIUZZ_RS06180	tRNA-Glu	NA	8.40992	16.3753	5.93181	7.91265	7.89082	7.76087	58.6286	94.3134	96.4257	0.274297	0.569467	33.7388		-2.71171	9.52193e-10	33.7388	***	-3.1942	1.2647e-11	33.7388	***
ACIUZZ_RS06185	tRNA-Asp	NA	97.555	84.216	59.3181	48.7947	35.5087	67.0257	262.516	350.069	369.775	0.516771	0.13501	152.753		-1.93792	6.55239e-10	152.753	***	-2.56971	4.12441e-15	152.753	***
ACIUZZ_RS06190	tRNA-Thr	NA	3.36397	3.509	2.96591	1.31877	0	11.2885	37.6273	59.9168	74.0412	-0.261634	0.613286	21.5591		-3.24325	2.76397e-06	21.5591	***	-2.96244	1.12467e-05	21.5591	***
ACIUZZ_RS06195	tRNA-Tyr	NA	10.0919	18.7147	2.96591	1.31877	1.9727	11.9941	140.884	124.827	169.175	0.426706	0.393128	53.5493		-3.13293	2.12962e-07	53.5493	***	-4.05006	1.62715e-09	53.5493	***
ACIUZZ_RS06200	tRNA-Lys	NA	171.562	123.985	109.739	498.497	226.861	122.057	85.7553	103.745	102.022	-0.751491	0.0791294	171.58		0.418383	0.404799	171.58		1.34939	0.00339523	171.58	**
ACIUZZ_RS06205	metal-sensing transcriptional repressor	NA	203.52	182.468	176.471	84.4016	76.9355	59.2649	245.015	275.173	262.588	1.28357	5.08523e-09	173.982	***	-0.471001	0.0217733	173.982	*	-1.82315	3.13485e-17	173.982	***
ACIUZZ_RS06210	heavy metal translocating P-type ATPase	NA	3437.97	3289.1	3345.54	1488.9	1607.75	1187.41	2320.64	3099.03	2434.75	1.16443	3.72992e-09	2467.9	***	0.351387	0.0920544	2467.9		-0.848766	1.96953e-05	2467.9	***
ACIUZZ_RS06215	hypothetical protein	NA	90.8271	147.378	117.153	274.305	321.551	143.223	48.128	50.4854	114.936	-0.763613	0.065509	145.332		0.654915	0.15953	145.332		1.60716	0.0002938	145.332	***
ACIUZZ_RS06220	V-type ATPase subunit	NA	1764.4	1934.63	1818.1	3054.28	3610.05	1865.43	877.679	1223.3	1609.53	-0.523501	0.12063	1973.05		0.540763	0.112962	1973.05		1.1156	0.000554745	1973.05	***
ACIUZZ_RS06225	V-type ATP synthase subunit I	NA	2531.39	2641.11	2540.3	4759.46	5766.22	2057.34	1509.47	1732.04	1902.26	-0.563982	0.123387	2826.62		0.544564	0.154694	2826.62		1.18253	0.00107387	2826.62	**
ACIUZZ_RS06230	ATP synthase subunit C	NA	396.948	465.527	556.107	967.981	1130.36	360.528	611.663	459.917	454.578	-0.598134	0.130879	600.401		-0.0954635	0.838906	600.401		0.590933	0.142511	600.401
ACIUZZ_RS06235	V-type ATP synthase subunit F	NA	319.577	335.694	369.255	662.025	840.372	301.263	187.261	240.222	264.74	-0.642522	0.0840399	391.157		0.523368	0.184374	391.157		1.26113	0.00068365	391.157	***
ACIUZZ_RS06240	V-type ATP synthase subunit E	NA	775.394	828.124	869.011	1417.68	1629.45	541.145	414.775	422.746	499.778	-0.415051	0.287728	822.012		0.819896	0.0388761	822.012	*	1.29886	0.000696294	822.012	***
ACIUZZ_RS06245	V-type ATP synthase subunit A	NA	4657.41	4462.28	5025.73	8595.77	9995.69	3574.94	4717.41	3642.16	4034.38	-0.514014	0.166279	5411.75		0.177212	0.669778	5411.75		0.747469	0.040298	5411.75	*
ACIUZZ_RS06250	V-type ATP synthase subunit B	NA	5705.29	5242.45	5865.08	9393.63	10514.5	3794.36	4255.39	3467.96	4121.77	-0.392403	0.301319	5817.83		0.470139	0.226784	5817.83		0.900629	0.013072	5817.83	*
ACIUZZ_RS06255	V-type ATP synthase subunit D	NA	2958.61	2839.95	2761.26	5145.86	5856.96	2410.81	2251.51	1973.37	2142.89	-0.537447	0.114849	3149.02		0.402856	0.251955	3149.02		0.990853	0.00249502	3149.02	**
ACIUZZ_RS06260	amino acid-binding protein	NA	262.389	313.471	249.136	516.96	564.194	737.989	1377.33	941.47	1144.63	-1.03607	3.26533e-05	678.619	***	-2.00908	3.36727e-16	678.619	***	-0.881539	0.000291921	678.619	***
ACIUZZ_RS06265	phenylacetate--CoA ligase family protein	NA	815.762	862.044	814.141	887.535	958.734	1432.94	2597.16	2155.89	2348.22	-0.361502	0.167312	1430.27		-1.47156	3.3558e-10	1430.27	***	-1.06917	4.57817e-06	1430.27	***
ACIUZZ_RS06270	glutamine--tRNA ligase/YqeY domain fusion protein	NA	169.88	196.504	157.193	183.31	187.407	531.267	1498.09	1217.2	1072.74	-0.583371	0.152907	579.287		-2.61762	7.08773e-10	579.287	***	-1.90675	9.25097e-06	579.287	***
ACIUZZ_RS06275	aminopeptidase	NA	164.834	177.789	197.233	250.567	280.124	222.243	182.886	234.674	221.693	-0.434549	0.0570783	214.672		-0.241941	0.266255	214.672		0.212375	0.310725	214.672
ACIUZZ_RS06280	zinc-ribbon domain-containing protein	NA	7871.68	11605.4	6364.84	1233.05	974.516	3852.92	16958.5	10880.4	7442.86	1.49441	0.00136418	7464.92	**	-0.383976	0.497383	7464.92		-2.2724	2.35479e-05	7464.92	***
ACIUZZ_RS06285	GIY-YIG nuclease family protein	NA	28.5937	23.3933	51.9034	13.1877	17.7543	14.1107	66.5041	67.129	43.4777	0.915746	0.0232748	36.2282	*	-0.714427	0.0713435	36.2282		-1.8502	9.25097e-06	36.2282	***
ACIUZZ_RS06290	potassium channel family protein	NA	89.1451	80.707	93.4261	85.7204	82.8536	117.824	296.643	275.728	240.203	-0.136323	0.654818	151.361		-1.5847	1.87874e-11	151.361	***	-1.43225	7.68381e-10	151.361	***
ACIUZZ_RS06295	MurT ligase domain-containing protein	NA	136.241	155.566	129.017	129.24	149.926	196.138	574.035	542.025	437.36	-0.165465	0.585697	272.172		-1.82824	5.2306e-14	272.172	***	-1.64899	1.22266e-11	272.172	***
ACIUZZ_RS06300	type 1 glutamine amidotransferase	NA	55.5055	51.4653	47.4545	36.9257	45.3722	134.051	408.65	356.727	323.284	-0.358726	0.423821	162.16		-2.5475	2.06556e-08	162.16	***	-2.11908	3.96878e-06	162.16	***
ACIUZZ_RS06305	tRNA 2-thiouridine(34) synthase MnmA	mnmA	181.654	190.656	206.131	390.357	361.005	201.783	603.787	328.433	408.948	-0.58429	0.097278	319.195		-1.14192	0.00100148	319.195	**	-0.444569	0.194588	319.195
ACIUZZ_RS06310	phosphoglucosamine mutase	glmM	294.347	286.568	299.557	150.34	144.007	191.2	1135.82	634.674	558.753	0.714988	0.0295625	410.585	*	-1.33452	2.93297e-05	410.585	***	-2.17069	2.49724e-11	410.585	***
ACIUZZ_RS06315	glutamine--fructose-6-phosphate transaminase (isomerizing)	glmS	1732.44	1738.12	1554.14	4407.35	4771.97	1764.54	2066	1744.24	1869.11	-0.911862	0.0102897	2405.32	*	-0.164425	0.688756	2405.32		0.850801	0.017764	2405.32	*
ACIUZZ_RS06320	PucR family transcriptional regulator	NA	267.435	302.944	283.244	149.022	149.926	385.927	365.772	352.288	340.073	0.236235	0.565082	288.515		-0.285605	0.497397	288.515		-0.537403	0.158239	288.515
ACIUZZ_RS06325	uroporphyrinogen decarboxylase family protein	NA	10.0919	14.036	13.3466	17.1441	5.91811	7.05534	8.75054	12.2053	9.90086	0.221662	0.645304	10.9387		0.250625	0.627851	10.9387		-0.0453433	0.930549	10.9387
ACIUZZ_RS06330	uroporphyrinogen decarboxylase family protein	NA	11.7739	11.6967	11.8636	11.869	5.91811	11.2885	10.5006	6.65742	15.9275	0.137146	0.790533	10.8328		0.0640614	0.905944	10.8328		-0.113916	0.820561	10.8328
ACIUZZ_RS06335	methyltetrahydrofolate cobalamin methyltransferase	NA	94.1911	72.5193	100.841	366.619	301.824	272.336	155.76	119.279	118.81	-1.69116	1.00114e-11	178.02	***	-0.54048	0.0415669	178.02	*	1.21562	3.37831e-07	178.02	***
ACIUZZ_RS06340	corrinoid protein	NA	35.3217	53.8047	19.2784	21.1004	19.727	40.2154	70.0043	31.068	34.4378	0.253496	0.597746	36.1064		-0.261566	0.627515	36.1064		-0.557309	0.243424	36.1064
ACIUZZ_RS06345	hypothetical protein	NA	3.36397	5.84833	5.93181	6.59387	1.9727	6.34981	8.75054	9.98613	3.87425	-0.0323508	0.958315	5.85238		-0.419318	0.514608	5.85238		-0.334757	0.549429	5.85238
ACIUZZ_RS06350	methyl-accepting chemotaxis protein	NA	8.40992	0	2.96591	13.1877	11.8362	7.76087	6.12538	8.32177	8.17897	-0.871437	0.0790279	7.42075		-0.91066	0.155471	7.42075		0.363018	0.478819	7.42075
ACIUZZ_RS06355	MFS transporter	NA	8.40992	8.18767	10.3807	23.7379	31.5633	22.5771	14.8759	13.8696	14.2056	-1.13206	0.00528451	16.4231	**	-0.606507	0.181249	16.4231		0.739207	0.0336306	16.4231	*
ACIUZZ_RS06360	Hsp20 family protein	NA	3298.37	3299.63	3505.7	10873.3	8239.99	1375.79	211.763	303.467	375.802	-0.617644	0.187797	3498.2		3.00873	6.65961e-08	3498.2	***	4.10452	3.65169e-12	3498.2	***
ACIUZZ_RS06365	DEAD/DEAH box helicase	NA	407.04	520.502	524.965	683.125	597.73	368.289	582.786	502.635	459.744	-0.154151	0.646652	516.313		-0.083673	0.798288	516.313		0.083439	0.788707	516.313
ACIUZZ_RS06370	NUDIX hydrolase	NA	80.7352	98.252	103.807	125.284	124.28	129.113	242.39	214.147	206.627	-0.386657	0.100241	147.182		-1.19647	1.6171e-09	147.182	***	-0.776646	3.72085e-05	147.182	***
ACIUZZ_RS06375	HD domain-containing protein	NA	79.0532	122.815	130.5	114.733	134.144	99.4803	252.015	184.189	128.281	-0.0437177	0.924283	138.357		-0.711682	0.040229	138.357	*	-0.633954	0.0570667	138.357
ACIUZZ_RS06380	ABC transporter substrate-binding protein	NA	3.36397	11.6967	2.96591	3.95632	9.86352	6.34981	2780.05	657.975	359.875	-0.0316881	0.958599	426.232		-7.31548	1.8519e-17	426.232	***	-6.79568	3.13485e-17	426.232	***
ACIUZZ_RS06385	ABC transporter permease	NA	48.7775	32.7507	56.3522	11.869	11.8362	2.82214	4097	1132.32	1007.3	1.51873	0.00396198	711.226	**	-5.17697	5.6326e-16	711.226	***	-7.47887	1.4456e-26	711.226	***
ACIUZZ_RS06390	ABC transporter permease	NA	3.36397	12.8663	7.41477	6.59387	5.91811	4.2332	2410.77	566.99	352.557	0.235994	0.650084	374.523		-6.80435	1.4884e-17	374.523	***	-6.93933	1.04465e-18	374.523	***
ACIUZZ_RS06395	ABC transporter ATP-binding protein	NA	3.36397	4.67867	10.3807	10.5502	7.89082	5.64427	2553.41	620.25	341.795	-0.152281	0.778478	395.329		-7.25278	1.23203e-18	395.329	***	-6.47798	9.66668e-18	395.329	***
ACIUZZ_RS06400	ABC transporter ATP-binding protein	NA	40.3676	24.563	56.3522	19.7816	9.86352	10.583	4674.54	1164.49	833.824	0.872902	0.0762454	759.374		-5.4887	2.07009e-16	759.374	***	-6.82025	2.14888e-23	759.374	***
ACIUZZ_RS06405	phosphate ABC transporter substrate-binding protein	NA	1.68198	5.84833	1.48295	5.2751	7.89082	4.2332	201.262	83.7725	75.3326	-0.344034	0.499925	42.9755		-4.65495	4.87105e-11	42.9755	***	-3.99305	8.22326e-11	42.9755	***
ACIUZZ_RS06410	phosphate ABC transporter permease subunit PstC	pstC	11.7739	8.18767	19.2784	11.869	11.8362	3.52767	71.7544	37.1706	38.7425	0.368381	0.452762	23.7934		-1.66675	0.00118445	23.7934	**	-2.2718	2.99438e-05	23.7934	***
ACIUZZ_RS06415	phosphate ABC transporter permease PstA	pstA	1.68198	2.33933	1.48295	5.2751	15.7816	3.52767	67.3791	33.2871	41.3253	-0.840207	0.0971392	19.12		-3.68947	6.33829e-07	19.12	***	-2.38708	2.93232e-05	19.12	***
ACIUZZ_RS06420	phosphate ABC transporter ATP-binding protein PstB	pstB	3.36397	0	0	7.91265	1.9727	1.41107	14.8759	10.5409	19.3712	-0.561333	0.237479	6.60538		-2.48233	0.00169436	6.60538	**	-1.60431	0.0131021	6.60538	*
ACIUZZ_RS06425	phosphate signaling complex protein PhoU	phoU	1.68198	3.509	1.48295	6.59387	3.94541	2.82214	39.3774	22.1914	38.312	-0.37181	0.463392	13.324		-3.07727	2.36145e-06	13.324	***	-2.655	2.917e-06	13.324	***
ACIUZZ_RS06430	diguanylate cyclase	NA	1468.37	1219.96	1496.3	1850.24	1591.97	765.504	392.899	423.301	429.611	-0.00539002	0.990833	1070.91		1.65584	7.37247e-07	1070.91	***	1.66406	7.38115e-07	1070.91	***
ACIUZZ_RS06435	hypothetical protein	NA	627.38	784.846	741.477	513.003	368.896	397.921	289.643	306.796	294.012	0.702779	0.000583571	480.442	***	1.25235	1.19225e-10	480.442	***	0.50496	0.0112391	480.442	*
ACIUZZ_RS06440	GGDEF domain-containing protein	NA	671.111	598.869	625.806	648.837	708.201	506.573	336.021	355.062	334.907	0.0290444	0.914766	531.71		0.870129	2.29987e-06	531.71	***	0.830246	5.38006e-06	531.71	***
ACIUZZ_RS06445	GNAT family N-acetyltransferase	NA	169.88	136.851	145.329	127.921	151.898	117.119	71.7544	72.122	74.4717	0.186397	0.459498	118.594		1.02054	1.0641e-06	118.594	***	0.810285	9.68951e-05	118.594	***
ACIUZZ_RS06450	response regulator transcription factor	NA	378.446	334.525	332.182	354.75	394.541	305.496	245.89	238.558	236.76	-0.00370759	0.988818	313.461		0.526413	0.00240302	313.461	**	0.523214	0.00213391	313.461	**
ACIUZZ_RS06455	HAMP domain-containing sensor histidine kinase	NA	534.871	525.18	495.306	598.724	658.883	640.625	500.531	428.294	418.419	-0.275443	0.106756	533.426		0.208309	0.182293	533.426		0.486883	0.000879942	533.426	***
ACIUZZ_RS06460	methyltransferase family protein	NA	1.68198	5.84833	16.3125	6.59387	7.89082	20.4605	22.7514	14.9792	8.17897	-0.295875	0.562872	11.6331		-0.710174	0.28241	11.6331		-0.213755	0.72202	11.6331
ACIUZZ_RS06465	methyl-accepting chemotaxis protein	NA	1633.21	1481.97	1312.41	5370.05	5726.76	1511.25	738.545	761.72	888.064	-1.14274	0.005046	2158.22	**	0.802008	0.0784644	2158.22		2.22669	7.45552e-07	2158.22	***
ACIUZZ_RS06470	hypothetical protein	NA	19551.4	16668.9	20917.1	4949.36	4823.26	3320.24	4256.26	3277.11	3464.44	2.02442	8.23943e-19	9025.34	***	2.31956	6.70771e-24	9025.34	***	0.237018	0.336642	9025.34
ACIUZZ_RS06475	hypothetical protein	NA	1000.78	1235.17	1334.66	122.646	100.608	90.3084	70.0043	90.4299	79.6373	3.44867	1.27972e-51	458.249	***	3.82037	7.04649e-68	458.249	***	0.349686	0.161729	458.249
ACIUZZ_RS06480	GGDEF domain-containing protein	NA	28.5937	26.9023	16.3125	46.1571	59.1811	51.504	63.0039	58.8072	53.3785	-0.946426	0.00283046	44.8712	**	-1.21984	7.9884e-05	44.8712	***	-0.153955	0.585949	44.8712
ACIUZZ_RS06485	HD-GYP domain-containing protein	NA	10.0919	12.8663	5.93181	21.1004	29.5906	19.755	47.2529	41.0541	31.4245	-0.88529	0.0333559	24.3408	*	-1.83706	1.6411e-05	24.3408	***	-0.715312	0.0434133	24.3408	*
ACIUZZ_RS06490	FeoA family protein	NA	1.68198	1.16967	1.48295	2.63755	5.91811	1.41107	5.25032	4.99306	6.02661	-0.327855	0.509667	3.39681		-1.30275	0.0779507	3.39681		-0.678416	0.267053	3.39681
ACIUZZ_RS06495	complex I subunit 5 family protein	NA	47.0955	36.2597	44.4886	166.166	173.598	72.67	49.003	82.663	65.0013	-1.35063	0.000387183	81.8827	***	-0.578763	0.173348	81.8827		0.935113	0.0144174	81.8827	*
ACIUZZ_RS06500	NADH-quinone oxidoreductase subunit K	NA	87.4631	60.8227	60.8011	183.31	197.27	31.0435	16.626	24.4105	18.5103	-0.592467	0.205761	75.5842		1.51917	0.00669408	75.5842	**	2.45453	1.86974e-05	75.5842	***
ACIUZZ_RS06505	MnhB domain-containing protein	NA	60.5514	61.9923	71.1818	162.209	165.707	45.1542	16.626	31.068	25.8283	-0.64375	0.13675	71.1465		1.22328	0.0127059	71.1465	*	2.10892	1.54248e-05	71.1465	***
ACIUZZ_RS06510	hypothetical protein	NA	25.2298	24.563	14.8295	59.3449	74.9628	21.166	9.62559	11.0957	10.7618	-0.848181	0.0526561	27.9532		0.897564	0.0828852	27.9532		2.0463	3.22805e-05	27.9532	***
ACIUZZ_RS06515	Na(+)/H(+) antiporter subunit B	NA	58.8694	54.9743	57.8352	196.497	218.97	47.9763	27.1267	38.2802	30.5635	-0.988954	0.0241672	81.2326	*	0.727399	0.159054	81.2326		2.03517	4.54607e-05	81.2326	***
ACIUZZ_RS06520	monovalent cation/H(+) antiporter subunit G	mnhG	598.786	426.928	554.625	1630.01	1296.07	210.249	112.882	132.594	130.003	-0.60451	0.195852	565.793		1.75599	0.0014506	565.793	**	2.73189	1.92829e-06	565.793	***
ACIUZZ_RS06525	monovalent cation/H+ antiporter complex subunit F	NA	222.022	168.432	152.744	375.851	349.169	56.4427	15.751	20.527	15.9275	-0.314271	0.520346	152.985		2.88972	2.17151e-07	152.985	***	3.51157	2.31254e-09	152.985	***
ACIUZZ_RS06530	Na+/H+ antiporter subunit E	NA	117.739	105.27	90.4602	345.519	368.896	88.8973	14.8759	28.8488	30.133	-0.928324	0.0358687	132.293	*	1.8102	0.000356197	132.293	***	3.14679	1.83601e-09	132.293	***
ACIUZZ_RS06535	methyl-accepting chemotaxis protein	NA	9075.98	7332.64	7835.93	19107.7	20636.5	2606.24	560.909	923.162	888.494	-0.474161	0.322904	7663.06		2.85333	4.25555e-07	7663.06	***	3.74272	4.06379e-10	7663.06	***
ACIUZZ_RS06540	methyl-accepting chemotaxis protein	NA	22363.7	16245.5	21972.9	44226.4	44310.9	6750.55	2869.3	3236.62	3687.42	-0.401746	0.397273	18407		2.2575	2.6643e-05	18407	***	2.96003	1.44857e-07	18407	***
ACIUZZ_RS06545	hypothetical protein	NA	2094.07	1589.58	2064.27	3366.83	3783.65	826.18	117.257	280.166	310.37	-0.296283	0.538558	1603.6		2.62738	5.24551e-07	1603.6	***	3.17915	7.29669e-09	1603.6	***
ACIUZZ_RS06550	PspA/IM30 family protein	NA	713.161	684.255	860.113	491.903	499.094	396.51	329.895	409.986	291.86	0.649812	0.00524377	519.642	**	1.10356	5.20468e-07	519.642	***	0.402898	0.0739743	519.642
ACIUZZ_RS06555	GIDE domain-containing protein	NA	2548.2	2073.82	2372.73	2624.36	1986.51	1529.6	1434.21	1535.64	1333.6	0.169488	0.558491	1937.63		0.679845	0.00636233	1937.63	**	0.483264	0.0502455	1937.63
ACIUZZ_RS06560	S8 family serine peptidase	NA	1382.59	1412.96	1477.02	1619.46	1664.96	1024.44	1163.82	1170.6	1149.79	-0.00862615	0.979036	1340.63		0.286573	0.236209	1340.63		0.28796	0.222126	1340.63
ACIUZZ_RS06565	bifunctional diguanylate cyclase/phosphodiesterase	NA	2561.66	2368.58	2249.64	6849.72	7320.71	4539.41	623.038	1090.15	1356.42	-1.1771	0.000250125	3217.7	***	1.15875	0.000584623	3217.7	***	2.51224	1.26451e-13	3217.7	***
ACIUZZ_RS06570	DUF4153 domain-containing protein	NA	1478.46	1418.81	1462.19	5906.79	6537.54	1416.01	400.775	543.134	614.284	-1.21155	0.00521343	2197.56	**	1.3126	0.00685443	2197.56	**	2.91526	4.53476e-09	2197.56	***
ACIUZZ_RS06575	TetR/AcrR family transcriptional regulator	NA	21.8658	22.2237	28.1761	35.6069	21.6998	14.8162	7.87548	23.301	12.4837	0.0167049	0.977449	20.8943		0.619691	0.218425	20.8943		0.554897	0.233738	20.8943
ACIUZZ_RS06580	methyltetrahydrofolate cobalamin methyltransferase	NA	5542.14	4910.26	5962.96	15118.4	16120.9	7435.62	9461.96	7666.57	8235.79	-1.06254	0.000599971	8939.41	***	-0.595889	0.0707538	8939.41		0.554224	0.0797341	8939.41
ACIUZZ_RS06585	corrinoid protein	NA	153.06	146.208	204.648	180.672	138.089	186.261	258.141	178.086	203.183	-0.0133936	0.973438	183.15		-0.329508	0.231836	183.15		-0.304543	0.253217	183.15
ACIUZZ_RS06590	uroporphyrinogen decarboxylase family protein	NA	561.782	473.715	532.38	345.519	289.988	623.692	678.167	459.917	566.501	0.254184	0.487725	503.518		-0.113605	0.764514	503.518		-0.38521	0.251769	503.518
ACIUZZ_RS06595	EcsC family protein	NA	1241.3	981.35	1416.22	498.497	566.166	374.639	307.144	480.999	404.644	1.20043	1.00677e-05	696.774	***	1.54966	2.06556e-08	696.774	***	0.244258	0.40151	696.774
ACIUZZ_RS06600	MerR family transcriptional regulator	NA	57.1874	54.9743	48.9375	27.6943	33.536	41.6265	115.507	64.3551	66.7232	0.498574	0.175295	56.7268		-0.567127	0.108881	56.7268		-1.13082	0.00102669	56.7268	**
ACIUZZ_RS06605	ABC transporter permease	NA	43.7316	37.4293	72.6647	10.5502	23.6725	28.2214	45.5028	50.4854	34.0073	0.955498	0.0175008	38.4739	*	0.222341	0.617897	38.4739		-0.894643	0.0309382	38.4739	*
ACIUZZ_RS06610	ABC transporter ATP-binding protein	NA	40.3676	38.599	43.0056	17.1441	19.727	14.8162	33.252	25.5201	24.5369	1.06643	0.00170152	28.5521	**	0.543051	0.0860042	28.5521		-0.643903	0.0565094	28.5521
ACIUZZ_RS06615	CsbD family protein	NA	11.7739	8.18767	11.8636	22.4192	13.8089	4.2332	0	3.32871	1.29142	-0.154878	0.77388	8.54518		1.97538	0.00392672	8.54518	**	2.36655	0.000987103	8.54518	***
ACIUZZ_RS06620	GBS Bsp-like repeat-containing protein	NA	45263.9	35616.4	49837.6	29242.5	26406.6	16265.4	10730.8	11362	12047.6	0.761812	0.00667603	26308.1	**	1.87063	6.05073e-12	26308.1	***	1.01753	0.000179305	26308.1	***
ACIUZZ_RS06625	inorganic phosphate transporter	NA	218.658	246.8	225.409	308.593	386.65	281.508	690.417	479.889	425.306	-0.434973	0.128967	362.581		-1.16436	9.30538e-06	362.581	***	-0.670483	0.00946085	362.581	**
ACIUZZ_RS06630	DUF47 domain-containing protein	NA	287.619	308.792	304.005	913.911	879.826	459.303	174.136	235.784	184.242	-1.14565	0.000147531	416.402	***	0.569583	0.0799481	416.402		1.8436	3.16938e-09	416.402	***
ACIUZZ_RS06635	hypothetical protein	NA	353.217	370.784	286.21	352.113	463.586	318.901	1573.35	1075.17	842.434	-0.137607	0.700422	626.196		-1.71182	1.38557e-08	626.196	***	-1.55312	2.70712e-07	626.196	***
ACIUZZ_RS06640	universal stress protein	NA	743.437	740.399	797.829	2052.01	2053.59	766.21	85.7553	176.422	287.125	-0.762743	0.0785182	855.864		1.82413	0.000134493	855.864	***	2.91153	3.70649e-09	855.864	***
ACIUZZ_RS06645	GGDEF domain-containing protein	NA	114.375	128.663	106.773	59.3449	67.072	93.1305	261.641	267.961	182.951	0.560811	0.0703053	142.435		-0.982702	0.000479386	142.435	***	-1.60872	1.70624e-08	142.435	***
ACIUZZ_RS06650	HD domain-containing phosphohydrolase	NA	238.842	233.933	173.506	358.707	473.449	421.909	92.7557	133.148	166.162	-0.837073	0.00358723	254.712	**	0.683807	0.0203597	254.712	*	1.60518	1.48516e-08	254.712	***
ACIUZZ_RS06655	DUF4391 domain-containing protein	NA	2531.39	2621.22	3599.13	340.244	303.797	153.806	194.262	236.893	321.563	3.27894	1.00347e-19	1144.7	***	3.3534	2.59957e-21	1144.7	***	0.0656786	0.87099	1144.7
ACIUZZ_RS06660	response regulator	NA	375.082	329.846	452.301	90.9955	76.9355	132.64	64.754	110.957	89.1077	1.72333	1.5719e-08	191.402	***	2.02779	4.00207e-11	191.402	***	0.178737	0.592171	191.402
ACIUZZ_RS06665	hypothetical protein	NA	131.195	92.4037	123.085	46.1571	33.536	43.0376	17.5011	32.7323	22.815	1.27708	3.73445e-05	60.2736	***	2.12214	1.16792e-11	60.2736	***	0.67962	0.0395985	60.2736	*
ACIUZZ_RS06670	DEAD/DEAH box helicase	NA	830.9	669.049	1027.69	895.448	796.973	879.095	721.919	624.688	594.482	-0.0248977	0.938801	782.249		0.371995	0.0985166	782.249		0.389368	0.0754079	782.249
ACIUZZ_RS06675	SWIM zinc finger family protein	NA	137.923	126.324	108.256	105.502	114.417	181.322	149.634	153.121	157.553	-0.113301	0.737339	137.117		-0.295596	0.31174	137.117		-0.164268	0.565398	137.117
ACIUZZ_RS06680	metallophosphoesterase	NA	174.926	170.771	210.579	204.41	224.888	285.741	423.526	343.412	317.688	-0.33598	0.210071	261.771		-0.935882	7.50392e-05	261.771	***	-0.560576	0.0156731	261.771	*
ACIUZZ_RS06685	MarR family transcriptional regulator	NA	74.0073	98.252	114.187	73.8514	57.2084	207.427	161.885	136.477	111.923	-0.178041	0.7058	115.024		-0.456751	0.358451	115.024		-0.20741	0.657523	115.024
ACIUZZ_RS06690	ArsA family ATPase	NA	62.2334	42.108	45.9716	30.3318	35.5087	47.9763	29.7518	28.8488	36.5901	0.29263	0.413332	39.9245		0.605274	0.0646773	39.9245		0.256268	0.435207	39.9245
ACIUZZ_RS06695	hypothetical protein	NA	3.36397	8.18767	11.8636	6.59387	5.91811	3.52767	2.62516	3.88349	11.1923	0.298247	0.559907	6.35065		0.278755	0.683212	6.35065		-0.18354	0.768558	6.35065
ACIUZZ_RS06700	ArsA family ATPase	NA	60.5514	63.162	66.7329	39.5632	49.3176	35.2767	74.3796	57.6976	73.1802	0.57527	0.0535137	57.7624		-0.100516	0.731482	57.7624		-0.71769	0.00681621	57.7624	**
ACIUZZ_RS06705	butyrate kinase	buk	370.036	321.658	390.017	418.052	380.732	259.637	298.393	251.318	240.203	0.0334645	0.925617	325.561		0.440745	0.0868284	325.561		0.39279	0.117621	325.561
ACIUZZ_RS06710	aminopeptidase	NA	154.742	169.602	148.295	212.323	254.479	385.927	641.414	495.978	529.911	-0.750391	0.0105022	332.519	*	-1.7499	4.51098e-10	332.519	***	-0.901594	0.00102149	332.519	**
ACIUZZ_RS06715	phosphate/phosphite/phosphonate ABC transporter substrate-binding protein	phnD	336.397	333.355	335.147	611.911	477.395	1341.22	919.681	1198.89	1425.72	-1.00601	0.00787431	775.524	**	-1.68258	2.31815e-05	775.524	***	-0.467716	0.233997	775.524
ACIUZZ_RS06720	hypothetical protein	NA	267.435	309.962	277.312	854.566	1079.07	321.018	78.7548	118.724	111.492	-1.07624	0.00629174	379.815	**	1.33701	0.0017437	379.815	**	2.69553	4.48268e-10	379.815	***
ACIUZZ_RS06725	lectin like domain-containing protein	NA	1855.23	1540.45	1628.28	5376.64	5876.69	1548.65	752.546	888.765	1063.7	-1.00391	0.0142016	2281.22	*	0.80292	0.0802826	2281.22		2.06809	4.70634e-06	2281.22	***
ACIUZZ_RS06730	cation-translocating P-type ATPase	NA	444.044	570.797	363.324	817.64	891.663	900.967	892.555	819.972	892.368	-0.854934	5.60673e-05	732.592	***	-0.896115	1.95623e-05	732.592	***	0.00306276	0.989729	732.592
ACIUZZ_RS06735	VOC family protein	NA	3315.19	2789.66	3183.9	4565.6	4768.03	1098.52	342.146	414.424	506.666	-0.113707	0.820806	2331.57		2.57931	4.50393e-08	2331.57	***	2.81941	8.60512e-09	2331.57	***
ACIUZZ_RS06740	glycoside hydrolase family 16 protein	NA	2847.6	2645.79	2961.46	4926.94	4779.86	1277.02	341.271	494.868	560.905	-0.263078	0.562369	2315.08		2.34007	3.14011e-07	2315.08	***	2.76653	5.38272e-09	2315.08	***
ACIUZZ_RS06745	response regulator	NA	5981.13	5017.87	5540.31	11287.4	11278	1883.07	404.275	704.577	871.706	-0.341577	0.480908	4774.25		2.62911	1.33752e-06	4774.25	***	3.27401	1.1248e-08	4774.25	***
ACIUZZ_RS06750	glycosyltransferase	NA	7071.06	5560.6	6757.82	15085.5	15724.4	1120.39	692.167	965.326	1126.55	-0.372226	0.459498	6011.53		2.23891	0.000326101	6011.53	***	3.01869	5.53232e-06	6011.53	***
ACIUZZ_RS06755	hypothetical protein	NA	4035.08	3008.38	4233.83	12434.7	11834.3	764.799	422.651	553.675	508.818	-0.593252	0.227395	4199.58		2.31777	0.000253928	4199.58	***	3.50601	2.82086e-07	4199.58	***
ACIUZZ_RS06760	hypothetical protein	NA	440.68	316.98	461.198	1499.45	1532.79	160.156	143.509	123.162	97.7171	-0.806074	0.0946476	530.627		1.42377	0.0167784	530.627	*	2.72927	1.0512e-05	530.627	***
ACIUZZ_RS06765	hypothetical protein	NA	366.672	319.319	385.568	822.915	860.099	280.097	41.1275	64.9098	79.2068	-0.640096	0.118501	357.768		2.29873	1.39632e-07	357.768	***	3.19722	1.39201e-12	357.768	***
ACIUZZ_RS06770	hypothetical protein	NA	521.415	422.25	613.943	1510	1471.64	344.301	28.8768	54.3689	88.6772	-0.69198	0.131301	561.718		2.74242	3.19042e-07	561.718	***	3.89475	6.46108e-12	561.718	***
ACIUZZ_RS06775	hypothetical protein	NA	565.146	455	628.772	1706.49	1631.43	245.526	49.003	34.3967	60.6966	-0.681596	0.143803	597.385		3.01251	7.88198e-08	597.385	***	4.20446	1.61523e-12	597.385	***
ACIUZZ_RS06780	RNA polymerase sigma factor	NA	1232.89	1339.27	1264.96	1648.47	1913.52	972.226	833.926	791.678	761.075	-0.208607	0.510929	1195.34		0.659687	0.0192385	1195.34	*	0.869927	0.0013715	1195.34	**
ACIUZZ_RS06785	hypothetical protein	NA	297.711	281.89	259.517	468.165	467.531	207.427	112.007	186.408	128.281	-0.349455	0.361222	267.66		0.908174	0.0156946	267.66	*	1.30461	0.000333919	267.66	***
ACIUZZ_RS06790	polymer-forming cytoskeletal protein	NA	1229.53	1203.59	1149.29	2394.89	2428.4	1332.75	1120.07	1434.12	1182.51	-0.685101	0.0171093	1497.24	*	-0.0586219	0.856317	1497.24		0.671011	0.0151086	1497.24	*
ACIUZZ_RS06795	methyl-accepting chemotaxis protein	NA	8865.73	7777.11	7748.43	6208.79	7072.15	1607.21	844.427	1184.47	1130.42	0.495488	0.25688	4715.42		2.65389	1.13075e-08	4715.42	***	2.0391	1.80067e-05	4715.42	***
ACIUZZ_RS06800	methyl-accepting chemotaxis protein	NA	6963.41	5345.38	6293.65	12403.1	13814.9	3350.58	977.435	1312.62	1603.94	-0.463594	0.289632	5784.99		2.02	1.49673e-05	5784.99	***	2.71003	1.95388e-08	5784.99	***
ACIUZZ_RS06805	ABC transporter substrate-binding protein	NA	13733.4	12803.2	13843.4	15991.5	17397.3	7445.5	938.933	2064.35	2776.11	-0.0115227	0.982626	9665.95		2.55897	4.09671e-09	9665.95	***	2.6404	4.3024e-09	9665.95	***
ACIUZZ_RS06810	bifunctional diguanylate cyclase/phosphodiesterase	NA	12137.2	9941	11653	24680.9	25747.7	3808.47	1074.57	1448.54	1826.49	-0.416293	0.382635	10257.5		2.53337	3.17483e-06	10257.5	***	3.28743	1.01305e-08	10257.5	***
ACIUZZ_RS06825	EAL domain-containing protein	NA	142.969	202.352	149.778	254.524	347.196	378.872	585.411	523.717	490.738	-0.886351	0.00049124	341.729	***	-1.63711	3.29205e-11	341.729	***	-0.666883	0.00573251	341.729	**
ACIUZZ_RS06830	EAL domain-containing protein	NA	131.195	120.476	182.403	349.475	282.097	213.071	327.27	235.229	276.794	-0.831775	0.00524554	235.334	**	-0.911462	0.00214528	235.334	**	0.00573605	0.986424	235.334
ACIUZZ_RS06835	hypothetical protein	NA	5856.67	3703.16	5865.08	15487.7	15174	1150.02	238.89	336.754	357.292	-0.547053	0.265854	5352.18		3.34528	1.58767e-07	5352.18	***	4.47597	4.86252e-11	5352.18	***
ACIUZZ_RS06840	flavodoxin family protein	NA	5096.41	3410.75	5524	12639.1	13195.4	989.864	217.888	243.551	306.927	-0.490921	0.319475	4624.88		3.50101	4.26121e-08	4624.88	***	4.51776	2.39485e-11	4624.88	***
ACIUZZ_RS06845	ABC transporter permease	NA	497.867	431.607	495.306	1548.24	1696.53	524.212	91.8806	108.738	126.128	-1.09122	0.00498722	613.39	**	1.94822	2.77366e-06	613.39	***	3.34354	5.176e-15	613.39	***
ACIUZZ_RS06850	glycine betaine ABC transporter substrate-binding protein	NA	1705.53	1412.96	1439.95	3933.9	4294.58	1047.01	178.511	274.619	282.39	-0.721496	0.0930337	1618.83		2.35985	4.1879e-07	1618.83	***	3.41224	2.20558e-12	1618.83	***
ACIUZZ_RS06855	ABC transporter ATP-binding protein	NA	1601.25	1510.04	1466.64	4696.16	5144.81	911.55	201.262	296.255	312.953	-0.814569	0.0711474	1793.44		2.17687	2.26052e-05	1793.44	***	3.42024	2.13818e-10	1793.44	***
ACIUZZ_RS06860	cation:proton antiporter	NA	383.492	419.91	403.363	505.091	540.521	515.04	760.422	661.304	640.542	-0.352797	0.0358888	536.632	*	-0.760914	1.99507e-07	536.632	***	-0.393274	0.0068429	536.632	**
ACIUZZ_RS06865	P-II family nitrogen regulator	NA	57.1874	93.5733	96.392	38.2445	53.263	45.8597	184.636	129.82	132.585	0.730987	0.02475	92.3957	*	-0.804107	0.00823338	92.3957	**	-1.63306	1.40897e-07	92.3957	***
ACIUZZ_RS06870	amino acid ABC transporter ATP-binding protein	NA	38.6856	49.126	48.9375	29.013	29.5906	19.755	140.009	49.9306	67.5841	0.593056	0.161607	52.5146		-0.815277	0.0656698	52.5146		-1.56559	0.000390109	52.5146	***
ACIUZZ_RS06875	amino acid ABC transporter permease	NA	77.3712	92.4037	103.807	25.0567	15.7816	28.2214	118.132	82.663	66.7232	1.66611	1.4148e-06	67.7955	***	0.0429695	0.905944	67.7955		-1.78475	5.47509e-07	67.7955	***
ACIUZZ_RS06880	ABC transporter substrate-binding protein	NA	726.617	705.309	615.426	117.371	147.953	136.168	868.053	342.857	428.75	2.08872	5.94729e-09	454.278	***	0.300472	0.447264	454.278		-1.91824	2.69285e-07	454.278	***
ACIUZZ_RS06885	CPBP family intramembrane glutamic endopeptidase	NA	95.8731	101.761	111.221	152.978	140.062	110.063	82.255	94.3134	95.5648	-0.33382	0.200555	109.344		0.173072	0.494505	109.344		0.519906	0.0199744	109.344	*
ACIUZZ_RS06890	helix-turn-helix domain-containing protein	NA	222.022	182.468	250.619	280.899	270.261	144.634	99.7561	88.2108	91.6905	-0.0658049	0.867196	181.173		1.17137	0.00017309	181.173	***	1.23009	6.06858e-05	181.173	***
ACIUZZ_RS06895	cupin domain-containing protein	NA	4161.23	3457.53	4588.26	10521.2	11737.6	2942.08	292.268	607.49	702.1	-0.704997	0.111317	4334.41		2.59332	1.52332e-07	4334.41	***	3.68264	1.24261e-12	4334.41	***
ACIUZZ_RS06900	D-2-hydroxyacid dehydrogenase	NA	13674.5	10727	13536.4	28235	30667.7	5755.04	1134.07	1711.51	2080.9	-0.494484	0.282363	11946.9		2.57576	5.40931e-07	11946.9	***	3.40421	2.97659e-10	11946.9	***
ACIUZZ_RS06905	putative bifunctional diguanylate cyclase/phosphodiesterase	NA	1088.24	980.181	1319.83	3477.61	3247.07	672.374	462.028	513.176	552.296	-0.760899	0.0863494	1368.09		1.00335	0.0485122	1368.09	*	2.04431	5.56816e-05	1368.09	***
ACIUZZ_RS06910	fluoride efflux transporter CrcB	crcB	148.015	125.154	173.506	392.995	402.432	70.5534	49.003	62.6907	64.5708	-0.607499	0.183814	165.435		1.14752	0.0319802	165.435	*	2.02379	0.00015794	165.435	***
ACIUZZ_RS06915	fluoride efflux transporter FluC	NA	148.015	157.905	180.92	505.091	453.722	87.4862	108.507	106.519	102.452	-0.723054	0.108524	205.624		0.531259	0.327926	205.624		1.47842	0.00373394	205.624	**
ACIUZZ_RS06920	dynamin family protein	NA	90.8271	97.0823	86.0113	199.135	213.052	79.0198	64.754	89.3204	75.7631	-0.643859	0.0927794	110.552		0.231567	0.593137	110.552		0.966537	0.0105476	110.552	*
ACIUZZ_RS06925	bifunctional glutamate--cysteine ligase GshA/glutathione synthetase GshB	gshAB	420.496	377.802	435.988	808.409	775.273	250.465	338.646	281.276	264.31	-0.425339	0.298516	439.185		0.439092	0.319327	439.185		0.922295	0.0227759	439.185	*
ACIUZZ_RS06930	DUF2252 domain-containing protein	NA	405.358	380.142	471.579	1759.25	1860.26	297.03	93.6307	135.368	123.976	-1.08969	0.0178464	614.065	*	1.56869	0.00342771	614.065	**	3.14794	1.58972e-08	614.065	***
ACIUZZ_RS06935	FAD-dependent oxidoreductase	NA	18639.7	14874.7	20395.1	31204.8	32555.5	5174.39	1820.99	1914.56	2623.73	-0.218431	0.659417	14355.9		2.67046	5.19666e-07	14355.9	***	3.11549	2.45934e-08	14355.9	***
ACIUZZ_RS06940	phytoene desaturase family protein	NA	9104.58	7014.49	9536.87	15758	15619.9	1634.02	703.543	859.362	981.476	-0.202336	0.693155	6801.36		2.78666	2.01546e-06	6801.36	***	3.26705	1.43963e-07	6801.36	***
ACIUZZ_RS06945	hypothetical protein	NA	11339.9	8174.8	13001.1	14530.3	13599.8	857.929	491.78	497.087	447.26	0.0821037	0.886936	6993.33		3.77966	1.53311e-08	6993.33	***	3.73672	6.09754e-08	6993.33	***
ACIUZZ_RS06950	glycosyltransferase	NA	6874.27	4958.22	7303.54	13409.3	12964.6	801.487	518.907	484.882	583.72	-0.252206	0.626427	5322.1		2.88096	6.86192e-06	5322.1	***	3.51893	2.95657e-07	5322.1	***
ACIUZZ_RS06955	hypothetical protein	NA	1190.84	1009.42	1259.03	3726.86	4341.92	307.613	231.014	203.606	182.951	-0.692606	0.152508	1383.7		1.99573	0.00118454	1383.7	**	3.26201	7.05243e-07	1383.7	***
ACIUZZ_RS06960	GGDEF domain-containing protein	NA	1925.87	1631.69	2301.54	5259.27	5413.1	558.077	557.409	495.978	442.525	-0.534077	0.268176	2065.05		1.62075	0.00577134	2065.05	**	2.52749	3.49483e-05	2065.05	***
ACIUZZ_RS06965	TetR/AcrR family transcriptional regulator	NA	70.6433	80.707	96.392	104.183	136.117	29.6324	27.1267	59.9168	38.312	-0.0666531	0.905221	71.4478		0.846343	0.106388	71.4478		0.886426	0.0720836	71.4478
ACIUZZ_RS06970	uroporphyrinogen decarboxylase family protein	NA	38.6856	60.8227	91.9431	44.8383	74.9628	118.53	492.655	219.14	308.648	-0.221038	0.639456	161.136		-2.16025	3.52067e-06	161.136	***	-1.89252	5.79561e-05	161.136	***
ACIUZZ_RS06975	hypothetical protein	NA	10.0919	1.16967	4.44886	0	1.9727	4.2332	4.37527	6.65742	14.2056	0.394956	0.42881	5.2394		-0.554581	0.448709	5.2394		-1.24902	0.0797948	5.2394
ACIUZZ_RS06980	DUF1097 family protein	NA	13.4559	15.2057	14.8295	13.1877	3.94541	9.87748	49.003	32.1775	48.6433	0.420854	0.343801	22.2584		-1.44625	0.000342225	22.2584	***	-2.0276	2.06204e-06	22.2584	***
ACIUZZ_RS06985	cobalamin B12-binding domain-containing protein	NA	31.9577	38.599	54.8693	22.4192	17.7543	45.1542	253.766	77.6699	143.778	0.327013	0.490943	76.2185		-1.68372	0.000727127	76.2185	***	-2.19074	2.05266e-05	76.2185	***
ACIUZZ_RS06990	methyltetrahydrofolate cobalamin methyltransferase	NA	47.0955	57.3137	87.4942	44.8383	51.2903	73.3755	274.767	117.06	187.255	0.121011	0.795081	104.499		-1.46284	0.000338552	104.499	***	-1.61424	7.4493e-05	104.499	***
ACIUZZ_RS06995	Crp/Fnr family transcriptional regulator	NA	43.7316	74.8587	54.8693	44.8383	55.2357	37.3933	41.1275	41.6089	37.8815	0.329556	0.331155	47.9494		0.520242	0.0945243	47.9494		0.140362	0.662943	47.9494
ACIUZZ_RS07000	hypothetical protein	NA	5606.05	4052.9	6444.91	15833.2	14602	2338.85	1446.46	1653.26	1522.15	-0.638986	0.166618	5944.42		1.53419	0.00475408	5944.42	**	2.52255	6.73086e-06	5944.42	***
ACIUZZ_RS07005	methyltetrahydrofolate cobalamin methyltransferase	NA	8253.49	5840.15	9692.58	20965.9	17931.9	2872.93	931.932	1103.47	1365.89	-0.489323	0.302086	7662.02		2.38855	1.46248e-05	7662.02	***	3.25448	2.23292e-08	7662.02	***
ACIUZZ_RS07010	sensor domain-containing diguanylate cyclase	NA	17607	13909.7	19996.1	33785.7	31525.8	7676.21	1528.72	2062.69	2785.58	-0.334208	0.471606	14541.9		2.67833	4.39641e-08	14541.9	***	3.25042	2.04002e-10	14541.9	***
ACIUZZ_RS07015	DUF4386 family protein	NA	401.994	388.329	348.494	230.786	228.834	413.443	325.52	339.528	316.397	0.323067	0.298558	332.592		0.205954	0.504952	332.592		-0.144542	0.628881	332.592
ACIUZZ_RS07020	LysR family transcriptional regulator	NA	183.336	145.039	206.131	639.606	485.285	436.02	579.286	695.146	455.009	-1.39714	2.45821e-07	424.984	***	-1.63641	3.20493e-09	424.984	***	-0.137549	0.634432	424.984
ACIUZZ_RS07025	4Fe-4S binding protein	NA	312.849	291.247	357.392	603.999	572.084	325.957	439.277	367.822	303.052	-0.547369	0.0833034	397.075		-0.196632	0.557305	397.075		0.396595	0.192046	397.075
ACIUZZ_RS07030	CobW family GTP-binding protein	NA	10.0919	3.509	8.89772	17.1441	9.86352	4.93874	14.8759	12.2053	5.16566	-0.257309	0.617009	9.63242		-0.421774	0.515802	9.63242		-0.02246	0.971306	9.63242
ACIUZZ_RS07035	hypothetical protein	NA	3.36397	4.67867	2.96591	3.95632	9.86352	4.93874	6.12538	2.77392	3.87425	-0.310869	0.542004	4.72674		-0.1014	0.886026	4.72674		0.369911	0.507759	4.72674
ACIUZZ_RS07040	hypothetical protein	NA	3.36397	4.67867	4.44886	6.59387	0	2.1166	0.875054	5.54785	2.58283	0.185175	0.723915	3.35641		0.306398	0.684412	3.35641		-0.0295328	0.968342	3.35641
ACIUZZ_RS07045	methyltetrahydrofolate cobalamin methyltransferase	NA	3.36397	9.35733	8.89772	14.5065	13.8089	11.2885	31.5019	13.8696	11.6227	-0.47694	0.321252	13.1353		-1.11903	0.0436537	13.1353	*	-0.402143	0.412458	13.1353
ACIUZZ_RS07050	corrinoid protein	NA	35.3217	28.072	57.8352	34.2881	29.5906	33.1601	63.0039	47.1567	27.1197	0.224674	0.612724	39.5053		-0.15534	0.738133	39.5053		-0.406853	0.322581	39.5053
ACIUZZ_RS07055	uroporphyrinogen decarboxylase family protein	NA	48.7775	29.2417	45.9716	40.882	39.4541	35.9822	22.7514	27.7392	27.1197	0.0684653	0.865604	35.3244		0.61129	0.0572024	35.3244		0.51271	0.0953556	35.3244
ACIUZZ_RS07060	hypothetical protein	NA	1.68198	9.35733	11.8636	6.59387	5.91811	12.6996	7.00043	9.43134	10.7618	-0.1137	0.835576	8.36757		-0.193515	0.751547	8.36757		-0.0244443	0.966279	8.36757
ACIUZZ_RS07065	PocR ligand-binding domain-containing protein	NA	364.99	292.417	379.636	288.812	293.933	239.176	161.885	201.942	182.951	0.315343	0.17606	267.305		0.898505	1.23636e-05	267.305	***	0.554003	0.00730319	267.305	**
ACIUZZ_RS07070	cobalamin B12-binding domain-containing protein	NA	225.386	183.638	191.301	209.685	226.861	220.832	302.769	215.811	212.653	-0.121418	0.666946	220.993		-0.27494	0.250058	220.993		-0.14119	0.554674	220.993
ACIUZZ_RS07075	type II toxin-antitoxin system prevent-host-death family antitoxin	NA	237.16	180.129	231.341	88.3579	112.444	82.5475	56.0034	46.6019	65.4317	1.09748	1.4313e-05	122.224	***	1.88421	4.81485e-14	122.224	***	0.685422	0.0087251	122.224	**
ACIUZZ_RS07080	type II toxin-antitoxin system RelE/ParE family toxin	NA	277.527	271.363	266.932	129.24	169.653	120.646	128.633	100.416	120.102	0.911026	2.71596e-05	176.057	***	1.20263	8.59373e-09	176.057	***	0.234302	0.302011	176.057
ACIUZZ_RS07085	GGDEF domain-containing protein	NA	1096.65	1140.43	1235.3	1350.43	1615.65	1432.94	1190.95	1074.06	1099.43	-0.327242	0.0390004	1248.43	*	0.0460256	0.776895	1248.43		0.377899	0.00745024	1248.43	**
ACIUZZ_RS07090	DMT family transporter	NA	896.497	941.582	869.011	1189.53	1128.39	1257.97	1101.69	955.34	936.277	-0.389584	0.0110112	1030.7	*	-0.141341	0.345055	1030.7		0.255325	0.0704945	1030.7
ACIUZZ_RS07095	4Fe-4S binding protein	NA	289.301	236.273	358.875	300.681	244.615	103.714	42.8776	49.3759	56.8223	0.345552	0.39387	186.948		2.37272	3.20493e-09	186.948	***	1.97195	1.42714e-06	186.948	***
ACIUZZ_RS07100	cupin domain-containing protein	NA	67.2793	71.3497	105.29	65.9387	47.3449	31.749	7.87548	6.10263	13.3446	0.584239	0.136424	46.2527		2.86912	1.87339e-11	46.2527	***	2.19003	8.52029e-07	46.2527	***
ACIUZZ_RS07105	Crp/Fnr family transcriptional regulator	NA	3.36397	3.509	2.96591	6.59387	3.94541	9.17194	8.75054	11.0957	12.4837	-0.585764	0.232318	6.87556		-1.40895	0.0190986	6.87556	*	-0.493525	0.304961	6.87556
ACIUZZ_RS07110	type II toxin-antitoxin system prevent-host-death family antitoxin	NA	15.1379	23.3933	16.3125	19.7816	11.8362	16.9328	12.2508	11.0957	15.9275	0.121863	0.793685	15.852		0.448513	0.289418	15.852		0.27751	0.488524	15.852
ACIUZZ_RS07120	helix-turn-helix domain-containing protein	NA	990.688	838.651	1035.1	659.387	465.558	191.905	253.766	290.153	340.073	0.863397	0.0264476	562.809	*	1.55842	0.000150121	562.809	***	0.488446	0.229959	562.809
ACIUZZ_RS07125	ImmA/IrrE family metallo-endopeptidase	NA	317.895	319.319	449.335	151.659	183.462	89.6028	234.514	231.9	222.554	1.19898	6.47229e-05	244.471	***	0.627047	0.0450318	244.471	*	-0.660191	0.0313516	244.471	*
ACIUZZ_RS07130	hypothetical protein	NA	0	0	1.48295	1.31877	0	0	0.875054	2.77392	1.29142	0.0308803	0.949277	0.860236		-0.756325	0.352247	0.860236		-0.846208	0.283588	0.860236
ACIUZZ_RS07135	glycerol-3-phosphate responsive antiterminator	NA	171.562	146.208	131.983	308.593	317.605	96.6582	19.2512	27.1845	20.6627	-0.492009	0.241094	137.745		2.48373	2.90244e-08	137.745	***	3.20704	4.08874e-12	137.745	***
ACIUZZ_RS07140	SGNH/GDSL hydrolase family protein	NA	383.492	349.73	401.88	804.453	937.035	314.668	147.009	148.128	137.321	-0.670866	0.0747055	402.635		1.29228	0.000857655	402.635	***	2.12303	4.95173e-08	402.635	***
ACIUZZ_RS07145	amidohydrolase	NA	464.227	387.16	433.022	1144.7	1335.52	492.463	168.01	197.503	231.594	-0.977223	0.00658321	539.355	**	1.02669	0.00693314	539.355	**	2.19571	6.54563e-09	539.355	***
ACIUZZ_RS07150	glycerol kinase GlpK	glpK	558.419	469.036	618.392	1049.74	1193.49	534.089	226.639	219.14	264.74	-0.628624	0.0605929	570.41		1.14722	0.000543854	570.41	***	1.87764	1.34455e-08	570.41	***
ACIUZZ_RS07155	DJ-1 family glyoxalase III	NA	933.501	858.535	928.329	648.837	690.447	764.799	1158.57	775.035	901.839	0.34149	0.141345	851.099		-0.0574942	0.808765	851.099		-0.409406	0.0515535	851.099
ACIUZZ_RS07160	hypothetical protein	NA	50.4595	65.5013	66.7329	39.5632	25.6452	64.2036	63.0039	64.9098	56.3918	0.353246	0.343801	55.1568		-0.00529536	0.990064	55.1568		-0.396589	0.251617	55.1568
ACIUZZ_RS07165	hypothetical protein	NA	13.4559	12.8663	19.2784	13.1877	13.8089	25.3992	14.0009	19.9723	15.9275	-0.20351	0.655404	16.433		-0.132449	0.785723	16.433		0.118607	0.782003	16.433
ACIUZZ_RS07170	IS4 family transposase	NA	1688.71	1734.62	1537.82	1189.53	1122.47	2005.83	5181.19	3414.7	3810.11	0.169292	0.627123	2409.44		-1.26573	2.50194e-05	2409.44	***	-1.44933	1.21888e-06	2409.44	***
ACIUZZ_RS07175	LysE family translocator	NA	5.04595	11.6967	17.7954	5.2751	0	2.82214	0.875054	2.77392	0.860944	0.991864	0.0518708	5.23836		2.22133	0.000916078	5.23836	***	0.588615	0.382718	5.23836
ACIUZZ_RS07180	PLP-dependent aminotransferase family protein	NA	63.9154	49.126	71.1818	27.6943	31.5633	35.9822	68.2542	48.2663	44.3386	0.775141	0.0187525	48.9247	*	0.19431	0.564139	48.9247		-0.659675	0.0371371	48.9247	*
ACIUZZ_RS07185	hypothetical protein	NA	507.959	398.856	544.244	731.92	727.928	1114.04	916.181	851.04	951.343	-0.749988	0.00357665	749.279	**	-0.87975	0.00047889	749.279	***	-0.0704253	0.798415	749.279
ACIUZZ_RS07190	response regulator	NA	31.9577	40.9383	66.7329	134.515	136.117	165.095	133.008	156.449	137.321	-1.47417	2.73937e-07	111.348	***	-1.5468	1.08326e-07	111.348	***	0.0344953	0.910545	111.348
ACIUZZ_RS07195	7TM diverse intracellular signaling domain-containing protein	NA	94.1911	72.5193	77.1136	84.4016	104.553	225.065	127.758	172.538	178.646	-0.599128	0.125008	126.31		-0.901555	0.0268877	126.31	*	-0.168077	0.678869	126.31
ACIUZZ_RS07200	DUF3788 domain-containing protein	NA	70.6433	59.653	63.767	44.8383	63.1266	99.4803	72.6295	93.2039	72.3193	-0.103362	0.803417	71.0735		-0.282582	0.443895	71.0735		-0.153945	0.662108	71.0735
ACIUZZ_RS07205	IS4 family transposase	NA	1470.05	1418.81	1530.41	1176.35	1012	1540.18	2013.5	1743.13	2069.28	0.223423	0.360466	1552.63		-0.390038	0.0723962	1552.63		-0.61504	0.00312975	1552.63	**
ACIUZZ_RS07210	phosphatase PAP2 family protein	NA	198.474	207.031	234.307	163.528	203.189	232.121	168.01	190.846	226.428	0.0810571	0.787272	202.659		0.120722	0.638536	202.659		0.0328132	0.903102	202.659
ACIUZZ_RS07215	diacylglycerol/lipid kinase family protein	NA	756.893	667.88	793.38	738.514	601.675	444.486	334.271	312.899	343.517	0.287464	0.278783	554.835		1.13199	1.29191e-06	554.835	***	0.807683	0.000509764	554.835	***
ACIUZZ_RS07220	MerR family transcriptional regulator	NA	390.22	307.622	369.255	213.642	224.888	229.299	169.76	181.415	173.05	0.636412	0.00043789	251.017	***	1.00601	2.28168e-09	251.017	***	0.339132	0.0556049	251.017
ACIUZZ_RS07225	FAD-dependent oxidoreductase	NA	516.369	426.928	505.687	389.039	467.531	553.139	645.79	454.924	538.52	0.0318208	0.92568	499.77		-0.172941	0.501377	499.77		-0.201241	0.411316	499.77
ACIUZZ_RS07230	PucR family transcriptional regulator	NA	316.213	309.962	277.312	98.9081	84.8263	266.692	206.513	214.702	222.984	0.745248	0.061193	222.012		0.44467	0.312386	222.012		-0.42363	0.305395	222.012
ACIUZZ_RS07235	uroporphyrinogen decarboxylase family protein	NA	25.2298	30.4113	14.8295	27.6943	25.6452	45.8597	35.8772	66.0194	55.1004	-0.38316	0.365545	36.2963		-1.05571	0.0120585	36.2963	*	-0.545212	0.164425	36.2963
ACIUZZ_RS07240	TetR/AcrR family transcriptional regulator	NA	33.6397	45.617	50.4204	34.2881	39.4541	43.0376	39.3774	39.9445	37.4511	0.125614	0.720375	40.3589		0.157455	0.613862	40.3589		0.0159301	0.962832	40.3589
ACIUZZ_RS07245	TetR/AcrR family transcriptional regulator	NA	146.333	118.136	118.636	224.192	130.199	100.186	17.5011	52.1498	44.3386	-0.177357	0.694609	105.741		1.57023	0.000362552	105.741	***	1.81148	4.05141e-05	105.741	***
ACIUZZ_RS07250	uroporphyrinogen decarboxylase family protein	NA	42.0496	36.2597	35.5909	31.6506	49.3176	35.2767	62.1288	24.9653	31.4245	-0.00843959	0.987081	38.7404		-0.0347842	0.941257	38.7404		-0.0226375	0.962125	38.7404
ACIUZZ_RS07255	methyltetrahydrofolate cobalamin methyltransferase	NA	190.064	180.129	179.437	743.789	690.447	567.955	287.893	224.688	233.316	-1.78121	5.89581e-19	366.413	***	-0.42782	0.0464744	366.413	*	1.39581	1.26183e-12	366.413	***
ACIUZZ_RS07260	corrinoid protein	NA	67.2793	72.5193	43.0056	56.7073	39.4541	79.7253	124.258	49.3759	64.5708	0.0246295	0.964195	66.3217		-0.334342	0.478373	66.3217		-0.338903	0.430848	66.3217
ACIUZZ_RS07265	MFS transporter	NA	37.0036	32.7507	34.1079	56.7073	74.9628	40.921	27.1267	30.5132	34.4378	-0.572503	0.0954283	40.9479		0.148267	0.691247	40.9479		0.781995	0.0114482	40.9479	*
ACIUZZ_RS07270	methyl-accepting chemotaxis protein	NA	21.8658	18.7147	16.3125	26.3755	23.6725	22.5771	9.62559	17.1983	15.9275	-0.269721	0.511144	19.141		0.339844	0.411126	19.141		0.639607	0.0739362	19.141
ACIUZZ_RS07275	SLC13 family permease	NA	79.0532	86.5553	86.0113	212.323	266.315	57.8538	14.0009	23.8558	27.9807	-0.725645	0.102955	94.8832		1.6732	0.00105271	94.8832	**	2.74037	1.62541e-07	94.8832	***
ACIUZZ_RS07280	methyl-accepting chemotaxis protein	NA	442.362	398.856	507.17	907.317	952.816	395.099	125.133	115.395	157.122	-0.595964	0.0991507	444.586		1.65158	4.75962e-06	444.586	***	2.38925	6.83267e-11	444.586	***
ACIUZZ_RS07285	sigma 54-interacting transcriptional regulator	NA	657.656	697.121	566.488	571.029	544.466	630.042	651.04	623.578	699.087	0.128782	0.514799	626.723		-0.0378654	0.835324	626.723		-0.168655	0.313452	626.723
ACIUZZ_RS07290	hypothetical protein	NA	0	0	0	1.31877	0	0	3.50021	2.21914	2.15236	-0.121657	0.778368	1.02117		-1.57598	0.0497543	1.02117	*	-1.23522	0.12749	1.02117
ACIUZZ_RS07295	acetyl-CoA decarbonylase/synthase complex subunit alpha/beta	acsB	4908.03	4137.11	4841.84	4361.19	4383.35	5017.76	12863.3	6234.67	5466.99	0.0104223	0.981458	5801.58		-0.773685	0.0291432	5801.58	*	-0.755919	0.0266647	5801.58	*
ACIUZZ_RS07300	DUF2284 domain-containing protein	NA	23.5478	32.7507	25.2102	15.8253	15.7816	66.3202	56.8785	64.9098	52.9481	-0.197754	0.690264	39.3525		-0.942016	0.0757727	39.3525		-0.619314	0.209703	39.3525
ACIUZZ_RS07305	winged helix-turn-helix transcriptional regulator	NA	62.2334	108.779	81.5624	31.6506	37.4814	79.7253	73.5045	78.2247	56.3918	0.550382	0.167312	67.7281		0.264536	0.550277	67.7281		-0.377465	0.351898	67.7281
ACIUZZ_RS07310	nitroreductase family protein	NA	13487.8	11045.2	14745	13835.3	14282.4	2976.65	1934.74	1685.44	1936.69	0.225366	0.636026	8436.57		2.5101	2.12781e-07	8436.57	***	2.26226	5.65482e-06	8436.57	***
ACIUZZ_RS07315	MFS transporter	NA	990.688	1097.15	1131.49	1026.01	1008.05	452.247	373.648	335.09	368.484	0.311904	0.37907	753.651		1.49952	4.91422e-06	753.651	***	1.11869	0.000582624	753.651	***
ACIUZZ_RS07320	TetR/AcrR family transcriptional regulator	NA	282.573	322.828	266.932	443.108	512.903	368.994	489.155	414.424	425.306	-0.550708	0.0123376	391.803	*	-0.590969	0.00428955	391.803	**	-0.0104737	0.966101	391.803
ACIUZZ_RS07325	corrinoid protein	NA	131.195	148.548	124.568	89.6767	72.9901	249.759	233.639	143.135	165.732	-0.031339	0.954579	151.027		-0.376057	0.445028	151.027		-0.309411	0.492646	151.027
ACIUZZ_RS07330	MFS transporter	NA	334.715	325.167	347.011	366.619	357.06	500.224	318.52	244.105	281.959	-0.266471	0.287735	341.709		0.24929	0.28581	341.709		0.521639	0.0163895	341.709	*
ACIUZZ_RS07335	ketopantoate reductase family protein	NA	1338.86	1153.29	1259.03	1033.92	842.345	543.967	518.032	489.32	427.028	0.559614	0.0514783	845.088		1.33947	7.54144e-07	845.088	***	0.705659	0.00901573	845.088	**
ACIUZZ_RS07340	hypothetical protein	NA	50.4595	71.3497	96.392	50.1134	39.4541	25.3992	17.5011	20.527	10.7618	0.727808	0.0630169	42.4398		2.00794	8.85087e-07	42.4398	***	1.08621	0.0085605	42.4398	**
ACIUZZ_RS07345	MerR family transcriptional regulator	NA	82.4172	76.0283	72.6647	50.1134	49.3176	55.7372	33.252	53.8141	45.1996	0.488884	0.101643	57.616		0.757957	0.0054069	57.616	**	0.209224	0.466091	57.616
ACIUZZ_RS07350	3-isopropylmalate dehydratase large subunit	NA	963.777	994.217	877.908	1002.27	984.38	1221.28	2301.39	1858.53	1843.28	-0.169848	0.442501	1338.56		-1.06404	4.12169e-09	1338.56	***	-0.877172	1.09399e-06	1338.56	***
ACIUZZ_RS07355	3-isopropylmalate dehydratase small subunit	NA	396.948	410.553	381.119	338.925	343.251	675.902	1853.36	1229.96	1319.83	-0.162389	0.671306	772.205		-1.79042	8.28614e-08	772.205	***	-1.60065	1.75773e-06	772.205	***
ACIUZZ_RS07360	BTAD domain-containing putative transcriptional regulator	NA	724.935	625.772	926.846	801.815	820.645	289.975	120.757	171.429	161.427	0.191923	0.656552	515.956		2.14687	1.18477e-07	515.956	***	1.9305	2.83354e-06	515.956	***
ACIUZZ_RS07365	methyl-accepting chemotaxis protein	NA	156.424	143.869	136.432	137.153	138.089	165.095	479.529	334.535	314.675	-0.0193347	0.958315	222.867		-1.32796	8.58683e-08	222.867	***	-1.29812	1.29735e-07	222.867	***
ACIUZZ_RS07370	alpha/beta fold hydrolase	NA	163.152	162.584	197.233	548.61	542.494	184.85	335.146	284.05	277.224	-1.00192	0.00893775	299.482	**	-0.712785	0.0881178	299.482		0.434426	0.274984	299.482
ACIUZZ_RS07375	chitobiase/beta-hexosaminidase C-terminal domain-containing protein	NA	3796.24	3024.76	4324.29	8928.1	9058.66	1613.56	129.508	220.804	398.617	-0.478853	0.31817	3499.39		3.35918	4.47255e-09	3499.39	***	4.2605	1.72769e-12	3499.39	***
ACIUZZ_RS07380	sensor domain-containing diguanylate cyclase	NA	1049.56	920.528	1058.83	449.702	404.404	334.423	367.523	352.843	377.524	1.29713	6.78655e-14	590.593	***	1.44276	3.33128e-17	590.593	***	0.104148	0.589774	590.593
ACIUZZ_RS07385	hypothetical protein	NA	161.47	108.779	109.739	84.4016	82.8536	96.6582	105.006	79.3342	94.7038	0.448664	0.116241	102.55		0.427447	0.108881	102.55		-0.0603439	0.835915	102.55
ACIUZZ_RS07390	permease	NA	137.923	121.645	143.846	261.117	252.506	110.063	110.257	64.9098	85.2335	-0.485485	0.203098	143.056		0.588092	0.139314	143.056		1.14084	0.00224193	143.056	**
ACIUZZ_RS07395	permease	NA	67.2793	58.4833	71.1818	102.864	72.9901	40.921	30.6269	35.5062	34.4378	-0.0951213	0.825614	57.1434		0.897523	0.0169454	57.1434	*	0.981392	0.00630627	57.1434	**
ACIUZZ_RS07400	Crp/Fnr family transcriptional regulator	NA	62.2334	73.689	77.1136	89.6767	138.089	67.0257	109.382	114.286	94.2734	-0.361622	0.291441	91.7521		-0.544307	0.095125	91.7521		-0.127495	0.696867	91.7521
ACIUZZ_RS07405	diguanylate cyclase domain-containing protein	NA	803.988	828.124	753.34	648.837	708.201	938.36	793.674	764.494	779.154	0.0476609	0.857623	779.797		0.0292707	0.895085	779.797		-0.0203037	0.929753	779.797
ACIUZZ_RS07410	alpha/beta fold hydrolase	NA	677.839	647.995	682.159	650.156	603.648	673.785	559.159	543.689	585.442	0.0515711	0.756447	624.875		0.246736	0.0532334	624.875		0.192448	0.132632	624.875
ACIUZZ_RS07415	family 16 glycosylhydrolase	NA	1323.72	1028.14	1391.01	576.305	530.658	430.376	631.789	429.404	414.545	1.16325	5.64411e-06	750.66	***	1.30179	5.22534e-07	750.66	***	0.0547811	0.854266	750.66
ACIUZZ_RS07425	type I restriction-modification enzyme R subunit C-terminal domain-containing protein	NA	31.9577	43.2777	31.142	51.4322	49.3176	74.0811	82.255	83.2177	54.2395	-0.596664	0.0924281	55.6578		-0.968927	0.00474526	55.6578	**	-0.265445	0.419757	55.6578
ACIUZZ_RS07430	restriction endonuclease	NA	20.1838	23.3933	17.7954	32.9694	41.4268	67.7313	56.8785	84.3273	55.1004	-0.955096	0.0138581	44.4229	*	-1.54327	0.00011841	44.4229	***	-0.380868	0.301797	44.4229
ACIUZZ_RS07435	KAP family P-loop NTPase fold protein	NA	30.2757	45.617	20.7613	23.7379	21.6998	124.174	46.3778	80.4438	71.8888	-0.457015	0.351905	51.664		-0.836433	0.172999	51.664		-0.145318	0.805452	51.664
ACIUZZ_RS07440	Ig domain-containing protein	NA	55.5055	70.18	50.4204	59.3449	61.1538	153.806	77.0047	103.19	93.4124	-0.492137	0.228343	80.4465		-0.57782	0.182238	80.4465		0.0231965	0.961619	80.4465
ACIUZZ_RS07445	carboxymuconolactone decarboxylase family protein	NA	129.513	131.003	126.051	143.746	120.335	274.453	119.007	164.771	148.513	-0.401039	0.271311	150.821		-0.153285	0.694954	150.821		0.294652	0.401967	150.821
ACIUZZ_RS07450	MerR family transcriptional regulator	NA	72.3253	76.0283	66.7329	54.0698	76.9355	153.806	76.1297	56.5881	63.2794	-0.324055	0.432115	77.3217		0.127367	0.778784	77.3217		0.489964	0.208704	77.3217
ACIUZZ_RS07455	hypothetical protein	NA	13.4559	8.18767	8.89772	9.23142	15.7816	39.5099	7.00043	26.6297	15.9275	-0.621756	0.200707	16.0691		-0.583451	0.359906	16.0691		0.302339	0.587941	16.0691
ACIUZZ_RS07460	ABC transporter ATP-binding protein	NA	18.5018	21.054	14.8295	27.6943	31.5633	45.1542	15.751	32.1775	35.7292	-0.705797	0.0862242	26.9394		-0.578824	0.196045	26.9394		0.275652	0.493488	26.9394
ACIUZZ_RS07465	ABC transporter permease	NA	79.0532	104.1	68.2159	113.415	138.089	265.281	102.381	196.949	165.301	-0.797793	0.0424449	136.976	*	-0.810116	0.0554673	136.976		0.136838	0.746184	136.976
ACIUZZ_RS07470	ThiF family adenylyltransferase	NA	25.2298	26.9023	17.7954	40.882	25.6452	112.885	140.884	130.374	125.698	-0.948102	0.0337476	71.8107	*	-2.20544	8.43387e-06	71.8107	***	-0.932492	0.0449662	71.8107	*
ACIUZZ_RS07475	hypothetical protein	NA	3.36397	10.527	14.8295	10.5502	21.6998	40.921	75.2546	71.5673	71.0279	-0.876364	0.0589235	35.5268		-2.52227	1.29191e-06	35.5268	***	-1.32649	0.00500385	35.5268	**
ACIUZZ_RS07480	DegV family protein	NA	0	9.35733	8.89772	11.869	11.8362	21.166	77.8798	73.7864	64.5708	-0.847472	0.0621947	31.0404		-3.11576	1.4973e-10	31.0404	***	-2.05013	4.93582e-07	31.0404	***
ACIUZZ_RS07485	ThiF family adenylyltransferase	NA	43.7316	46.7867	45.9716	125.284	163.734	106.536	143.509	113.176	107.618	-1.35073	1.38019e-06	99.5941	***	-1.35395	1.72887e-06	99.5941	***	0.09696	0.72862	99.5941
ACIUZZ_RS07490	acyl-homoserine-lactone synthase	NA	11.7739	4.67867	1.48295	1.31877	3.94541	11.9941	11.3757	23.301	18.0798	-0.0529195	0.933879	9.77225		-1.22409	0.0639893	9.77225		-1.09423	0.0786968	9.77225
ACIUZZ_RS07495	hypothetical protein	NA	1.68198	1.16967	4.44886	1.31877	0	2.82214	10.5006	12.2053	6.02661	0.149129	0.778368	4.46377		-1.47219	0.0311982	4.46377	*	-1.82123	0.0103152	4.46377	*
ACIUZZ_RS07500	acyl-homoserine-lactone synthase	NA	5.04595	5.84833	1.48295	9.23142	1.9727	13.4051	32.377	38.2802	20.6627	-0.584143	0.233684	14.2563		-2.34748	7.74954e-05	14.2563	***	-1.4866	0.00423809	14.2563	**
ACIUZZ_RS07505	SDR family oxidoreductase	NA	3.36397	2.33933	2.96591	5.2751	9.86352	3.52767	7.87548	4.99306	6.02661	-0.454537	0.363172	5.13674		-0.863005	0.191032	5.13674		-0.112088	0.845349	5.13674
ACIUZZ_RS07510	class I SAM-dependent methyltransferase	NA	3.36397	1.16967	0	0	7.89082	1.41107	0.875054	2.77392	1.72189	-0.22685	0.636418	2.13404		-0.187678	0.827058	2.13404		0.282271	0.702006	2.13404
ACIUZZ_RS07515	class I SAM-dependent methyltransferase	NA	1.68198	5.84833	2.96591	9.23142	11.8362	5.64427	4.37527	3.88349	4.73519	-0.617254	0.206746	5.57801		-0.181147	0.793336	5.57801		0.732318	0.16239	5.57801
ACIUZZ_RS07520	methyl-accepting chemotaxis protein	NA	57.1874	67.8407	77.1136	117.371	140.062	73.3755	98.006	94.8682	83.5116	-0.577249	0.074356	89.9262		-0.424161	0.189061	89.9262		0.214799	0.48742	89.9262
ACIUZZ_RS07525	GDSL-type esterase/lipase family protein	NA	79.0532	100.591	87.4942	68.5763	49.3176	46.5652	51.6282	59.362	42.6167	0.621014	0.0381988	65.0228	*	0.779297	0.00537026	65.0228	**	0.0875393	0.777591	65.0228
ACIUZZ_RS07530	CAP domain-containing protein	NA	595.422	488.921	529.414	549.929	534.603	311.141	396.399	315.673	279.807	0.184956	0.579609	444.59		0.674532	0.0223732	444.59	*	0.451604	0.120336	444.59
ACIUZZ_RS07535	hypothetical protein	NA	161.47	114.627	118.636	110.777	126.253	87.4862	82.255	95.423	83.5116	0.265273	0.363334	108.938		0.568727	0.0276295	108.938	*	0.270704	0.302011	108.938
ACIUZZ_RS07540	GNAT family N-acetyltransferase	NA	373.4	325.167	330.699	357.388	268.288	215.188	258.141	198.613	202.752	0.262971	0.366134	281.071		0.623629	0.0167949	281.071	*	0.32677	0.212333	281.071
ACIUZZ_RS07545	CGGC domain-containing protein	NA	287.619	270.193	284.727	212.323	278.151	186.967	154.009	142.025	126.128	0.30422	0.217561	215.794		0.97846	5.69487e-06	215.794	***	0.641855	0.00299628	215.794	**
ACIUZZ_RS07550	prenyltransferase	NA	800.624	724.024	769.653	747.745	820.645	543.967	819.05	571.983	591.038	0.110279	0.715207	709.859		0.205703	0.445784	709.859		0.0837933	0.757255	709.859
ACIUZZ_RS07555	tyramine oxidase subunit B	NA	30.2757	28.072	37.0738	69.8951	78.9082	28.2214	35.8772	33.8419	26.6893	-0.637007	0.116241	40.9838		-0.00973776	0.986024	40.9838		0.736803	0.0659898	40.9838
ACIUZZ_RS07560	helix-turn-helix domain-containing protein	NA	6.72793	0	7.41477	10.5502	17.7543	5.64427	9.62559	6.65742	6.45708	-0.62887	0.201818	7.87018		-0.577215	0.392025	7.87018		0.370117	0.50925	7.87018
ACIUZZ_RS07565	NAD(P)/FAD-dependent oxidoreductase	NA	8.40992	2.33933	5.93181	7.91265	7.89082	2.1166	10.5006	4.99306	5.59614	-0.00879063	0.988818	6.18789		-0.276595	0.684391	6.18789		-0.236137	0.689265	6.18789
ACIUZZ_RS07570	(2Fe-2S)-binding protein	NA	1.68198	0	1.48295	0	1.9727	0	2.62516	1.10957	0.860944	0.199601	0.641666	1.08148		-0.273642	0.75015	1.08148		-0.755967	0.334845	1.08148
ACIUZZ_RS07575	FAD-dependent oxidoreductase	NA	13.4559	4.67867	1.48295	14.5065	19.727	11.2885	9.62559	7.2122	8.60944	-0.745505	0.11186	10.0652		-0.358041	0.551934	10.0652		0.645134	0.175944	10.0652
ACIUZZ_RS07580	(2Fe-2S)-binding protein	NA	3.36397	2.33933	1.48295	10.5502	17.7543	2.1166	2.62516	0.554785	0.430472	-0.765673	0.123559	4.57976		0.693735	0.385723	4.57976		2.27842	0.00426549	4.57976	**
ACIUZZ_RS07585	Rid family hydrolase	NA	0	1.16967	1.48295	3.95632	1.9727	2.82214	1.75011	0.554785	0.860944	-0.460442	0.325951	1.61885		-0.032599	0.971684	1.61885		0.997263	0.165806	1.61885
ACIUZZ_RS07590	zinc ribbon domain-containing protein	NA	2965.34	2563.91	3301.05	4821.44	5154.68	2082.03	204.763	469.903	666.801	-0.31221	0.488382	2469.99		2.44626	1.11626e-07	2469.99	***	2.94846	7.29186e-10	2469.99	***
ACIUZZ_RS07595	hypothetical protein	NA	1811.5	1554.49	1849.24	2724.59	3095.17	1412.48	132.133	451.595	614.284	-0.310098	0.50898	1516.16		1.86414	0.00017916	1516.16	***	2.35378	4.24801e-06	1516.16	***
ACIUZZ_RS07600	GNAT family N-acetyltransferase	NA	412.086	476.054	489.375	967.981	1057.37	684.368	350.897	444.383	575.972	-0.860617	0.00195646	606.498	**	0.00482805	0.989555	606.498		0.922722	0.00067164	606.498	***
ACIUZZ_RS07605	hypothetical protein	NA	111.011	116.967	130.5	274.305	266.315	104.419	70.0043	70.4577	105.466	-0.645488	0.0966835	138.827		0.495545	0.238709	138.827		1.24951	0.00141552	138.827	**
ACIUZZ_RS07610	MFS transporter	NA	435.634	508.805	562.039	1156.57	1392.73	412.737	424.401	392.788	436.929	-0.741787	0.0594833	635.848		0.241561	0.595719	635.848		1.10309	0.00621361	635.848	**
ACIUZZ_RS07615	ABC-F family ATP-binding cassette domain-containing protein	NA	72.3253	133.342	87.4942	65.9387	86.799	131.229	1539.22	958.668	708.987	0.0300159	0.954362	420.445		-3.20159	3.04846e-15	420.445	***	-3.31222	3.48764e-15	420.445	***
ACIUZZ_RS07620	class I SAM-dependent methyltransferase	NA	37.0036	53.8047	38.5568	44.8383	43.3995	46.5652	107.632	123.162	123.545	-0.0413451	0.916744	68.7231		-1.39335	5.19821e-08	68.7231	***	-1.34142	6.42134e-08	68.7231	***
ACIUZZ_RS07625	MBL fold metallo-hydrolase	NA	50.4595	35.09	32.625	30.3318	37.4814	71.2589	273.017	182.524	155.831	-0.204088	0.644824	96.5132		-2.19206	7.05671e-08	96.5132	***	-1.96129	1.42452e-06	96.5132	***
ACIUZZ_RS07630	hypothetical protein	NA	0	0	1.48295	0	0	5.64427	10.5006	9.43134	10.3313	-0.540358	0.229411	4.1545		-2.37374	0.00402082	4.1545	**	-1.40435	0.0477654	4.1545	*
ACIUZZ_RS07635	TetR/AcrR family transcriptional regulator	NA	104.283	90.0643	130.5	36.9257	35.5087	51.504	178.511	127.601	130.433	1.17394	9.62364e-05	98.37	***	-0.407254	0.17027	98.37		-1.70281	1.66971e-08	98.37	***
ACIUZZ_RS07640	ATP-dependent zinc metalloprotease FtsH	ftsH	1120.2	1179.02	1463.67	462.89	447.804	320.312	311.519	266.297	287.555	1.51985	4.35789e-12	651.031	***	2.07443	3.31876e-21	651.031	***	0.478298	0.0370756	651.031	*
ACIUZZ_RS07645	hypothetical protein	NA	176.608	233.933	203.165	179.353	207.134	251.876	126.883	160.333	120.963	-0.0542133	0.868021	184.472		0.574403	0.0216211	184.472	*	0.618117	0.0104555	184.472	*
ACIUZZ_RS07650	FAD-dependent oxidoreductase	NA	2055.38	1548.64	1812.17	4053.91	4132.82	6972.09	5920.61	4081.55	5214.74	-1.31781	4.43168e-06	3976.88	***	-1.42904	1.41827e-06	3976.88	***	-0.0044605	0.989462	3976.88
ACIUZZ_RS07655	group II intron reverse transcriptase/maturase	ltrA	4674.23	4623.69	4858.15	4514.17	4726.6	2905.39	2429.15	2531.48	2495.45	0.202973	0.442501	3750.92		0.902371	6.22579e-05	3750.92	***	0.671936	0.00264615	3750.92	**
ACIUZZ_RS07660	LPXTG cell wall anchor domain-containing protein	NA	1237.94	1091.3	1161.15	650.156	684.529	649.797	749.046	679.057	654.748	0.791561	3.54372e-09	839.747	***	0.739474	1.32928e-08	839.747	***	-0.0684204	0.640334	839.747
ACIUZZ_RS07665	MBL fold metallo-hydrolase	NA	238.842	200.013	209.096	125.284	104.553	227.182	176.761	225.797	200.6	0.400612	0.246374	189.792		0.0953775	0.795783	189.792		-0.343388	0.297567	189.792
ACIUZZ_RS07670	thymidylate synthase	NA	877.995	688.934	739.994	2182.57	1234.91	890.384	944.183	762.829	695.212	-0.735603	0.0358888	1001.89	*	-0.054576	0.893215	1001.89		0.759728	0.0285333	1001.89	*
ACIUZZ_RS07675	response regulator	NA	415.45	368.445	502.721	234.742	205.161	147.457	190.762	165.881	177.354	1.03636	2.88332e-05	267.553	***	1.2329	5.18958e-07	267.553	***	0.119945	0.657523	267.553
ACIUZZ_RS07680	ATP-binding protein	NA	1495.28	1357.98	1634.21	694.994	690.447	417.676	562.66	377.809	393.882	1.17166	2.6565e-05	847.216	***	1.68605	2.75293e-09	847.216	***	0.398581	0.171097	847.216
ACIUZZ_RS07685	2-keto-3-deoxygluconate permease	NA	5.04595	0	1.48295	2.63755	1.9727	7.76087	5.25032	12.2053	6.45708	-0.448755	0.363172	4.75697		-1.38479	0.058011	4.75697		-0.544891	0.379449	4.75697
ACIUZZ_RS07690	NAD(P)-dependent malic enzyme	NA	1.68198	0	0	0	0	2.1166	7.00043	6.10263	3.87425	-0.201638	0.651596	2.30843		-1.84712	0.0210982	2.30843	*	-1.53354	0.0489684	2.30843	*
ACIUZZ_RS07695	TetR/AcrR family transcriptional regulator	NA	48.7775	57.3137	34.1079	13.1877	19.727	21.8716	18.3761	16.0888	10.7618	1.06533	0.00442499	26.6902	**	1.55941	3.25159e-05	26.6902	***	0.281334	0.48844	26.6902
ACIUZZ_RS07700	ABC transporter ATP-binding protein	NA	21.8658	25.7327	22.2443	19.7816	33.536	31.0435	31.5019	28.294	41.3253	-0.204385	0.615788	28.3695		-0.501987	0.174005	28.3695		-0.245639	0.478989	28.3695
ACIUZZ_RS07705	ABC transporter permease	NA	57.1874	28.072	25.2102	38.2445	47.3449	74.7866	43.7527	69.9029	81.3592	-0.413367	0.334043	51.7623		-0.763064	0.0874107	51.7623		-0.226192	0.595342	51.7623
ACIUZZ_RS07710	hypothetical protein	NA	8.40992	15.2057	10.3807	6.59387	7.89082	37.3933	21.8763	27.1845	18.9408	-0.368771	0.460277	17.0973		-0.796542	0.19052	17.0973		-0.220905	0.693628	17.0973
ACIUZZ_RS07715	glycerophosphodiester phosphodiesterase	NA	53.8235	72.5193	69.6988	38.2445	61.1538	112.18	176.761	169.209	160.997	-0.101759	0.821762	101.621		-1.2684	0.00102573	101.621	**	-1.11717	0.0029454	101.621	**
ACIUZZ_RS07720	NAD(P)H-dependent oxidoreductase	NA	21.8658	16.3753	13.3466	27.6943	15.7816	71.9645	70.8793	80.4438	82.2202	-0.811311	0.072324	44.5079		-1.91809	0.000134304	44.5079	***	-0.800437	0.0837841	44.5079
ACIUZZ_RS07725	L-threonylcarbamoyladenylate synthase	NA	1.68198	14.036	14.8295	17.1441	5.91811	33.1601	51.6282	42.1637	27.9807	-0.490653	0.318055	23.1714		-1.59121	0.00802824	23.1714	**	-0.797828	0.148034	23.1714
ACIUZZ_RS07730	2-hydroxyacid dehydrogenase	NA	55.5055	78.3677	63.767	79.1265	92.7171	132.64	266.016	198.058	210.931	-0.538596	0.0954315	130.792		-1.68779	1.31372e-08	130.792	***	-1.06287	0.000189224	130.792	***
ACIUZZ_RS07735	hypothetical protein	NA	5976.09	5361.75	6465.68	2479.3	2217.32	1235.39	1848.11	1483.49	1573.81	1.41836	5.91592e-07	3182.33	***	1.7864	9.34748e-10	3182.33	***	0.250023	0.412458	3182.33
ACIUZZ_RS07740	hypothetical protein	NA	430.588	357.918	404.846	309.912	291.96	277.275	125.133	108.183	95.9953	0.414924	0.042216	266.868	*	1.83633	1.22822e-23	266.868	***	1.39771	1.25782e-13	266.868	***
ACIUZZ_RS07745	CHAP domain-containing protein	NA	104.283	73.689	88.9772	189.904	167.68	80.4309	519.782	316.227	208.348	-0.514319	0.220468	194.369		-1.79208	3.62997e-05	194.369	***	-1.11082	0.00857345	194.369	**
ACIUZZ_RS07750	EAL domain-containing protein	NA	2573.43	2175.58	2697.49	1825.18	1874.07	1279.13	724.544	873.232	833.394	0.535739	0.0232748	1650.67	*	1.57806	4.7557e-13	1650.67	***	0.994816	5.60142e-06	1650.67	***
ACIUZZ_RS07755	16S rRNA (adenine(1518)-N(6)/adenine(1519)-N(6))-dimethyltransferase RsmA	rsmA	20.1838	25.7327	14.8295	58.0261	49.3176	68.4368	394.649	323.44	241.925	-1.26992	0.000325054	132.949	***	-3.78315	5.38433e-27	132.949	***	-2.34731	7.41395e-14	132.949	***
ACIUZZ_RS07760	ABC transporter ATP-binding protein	NA	23.5478	54.9743	17.7954	77.8077	47.3449	91.0139	748.171	558.668	413.684	-0.829599	0.0504508	225.89		-3.83299	3.33128e-17	225.89	***	-2.79183	5.10296e-10	225.89	***
ACIUZZ_RS07765	hypothetical protein	NA	99.237	128.663	97.8749	65.9387	98.6352	262.459	728.045	769.487	698.226	-0.279841	0.538489	327.618		-2.48384	5.02908e-08	327.618	***	-2.16113	3.38576e-06	327.618	***
ACIUZZ_RS07770	fumarylacetoacetate hydrolase family protein	NA	3141.95	2891.42	3606.54	1490.22	1325.66	1392.02	1484.09	1405.27	1493.31	1.15807	3.43014e-16	2025.61	***	1.12592	1.89237e-15	2025.61	***	-0.0566101	0.727718	2025.61
ACIUZZ_RS07775	aspartate carbamoyltransferase	pyrB	380.128	300.604	333.664	298.043	333.387	361.233	438.402	448.266	369.345	0.0229286	0.937954	362.564		-0.30452	0.123874	362.564		-0.322605	0.0944788	362.564
ACIUZZ_RS07780	aspartate carbamoyltransferase regulatory subunit	NA	89.1451	56.144	77.1136	51.4322	35.5087	81.842	76.1297	103.745	109.34	0.274358	0.486511	75.6		-0.365926	0.340588	75.6		-0.660294	0.0636763	75.6
ACIUZZ_RS07785	dihydroorotase	NA	486.093	435.116	496.789	363.982	331.414	539.028	637.914	589.182	549.713	0.171245	0.547437	492.137		-0.316184	0.20858	492.137		-0.48775	0.0416972	492.137	*
ACIUZZ_RS07790	orotidine-5'-phosphate decarboxylase	pyrF	282.573	262.005	302.522	164.847	155.844	325.251	494.405	433.287	513.553	0.313444	0.369731	326.032		-0.728467	0.0258042	326.032	*	-1.06407	0.000749659	326.032	***
ACIUZZ_RS07795	dihydroorotate dehydrogenase electron transfer subunit	NA	339.761	428.098	370.738	259.799	305.769	428.965	784.923	613.592	704.683	0.168323	0.58109	470.703		-0.85518	0.000863016	470.703	***	-1.02346	4.7701e-05	470.703	***
ACIUZZ_RS07800	dihydroorotate dehydrogenase	NA	585.33	608.227	599.113	288.812	301.824	724.583	1050.94	860.471	957.37	0.346565	0.371032	664.074		-0.630631	0.10268	664.074		-1.0117	0.00578425	664.074	**
ACIUZZ_RS07805	orotate phosphoribosyltransferase	pyrE	983.96	1225.81	929.812	300.681	246.588	946.121	747.296	649.098	799.817	0.75182	0.0797994	758.798		0.456709	0.360693	758.798		-0.450936	0.327097	758.798
ACIUZZ_RS07810	type 1 glutamine amidotransferase domain-containing protein	NA	728.299	849.178	659.914	272.986	313.66	637.097	1101.69	653.537	822.202	0.686086	0.0641206	670.952		-0.18855	0.65225	670.952		-0.96187	0.0092281	670.952	**
ACIUZZ_RS07815	hypothetical protein	NA	780.44	859.705	656.948	619.824	548.412	868.512	729.795	711.234	857.931	0.151805	0.60734	736.978		-0.00107619	0.997312	736.978		-0.159714	0.538523	736.978
ACIUZZ_RS07820	diguanylate cyclase domain-containing protein	NA	1880.46	1862.11	1924.87	1190.85	1122.47	1436.47	1085.07	1077.39	1153.23	0.569338	0.000258208	1414.77	***	0.764735	2.23649e-07	1414.77	***	0.177043	0.260276	1414.77
ACIUZZ_RS07825	methyl-accepting chemotaxis protein	NA	930.137	964.975	892.738	664.662	650.993	852.991	728.92	800	918.197	0.335723	0.114849	822.624		0.183707	0.366787	822.624		-0.164335	0.412158	822.624
ACIUZZ_RS07830	hypothetical protein	NA	2156.3	2280.85	2392	1527.14	1623.54	1478.8	1253.95	1337.59	1109.76	0.544282	0.000156214	1684.44	***	0.876473	1.07456e-10	1684.44	***	0.315588	0.0245555	1684.44	*
ACIUZZ_RS07835	low-specificity L-threonine aldolase	ltaE	156.424	141.53	188.335	133.196	102.581	136.874	252.015	164.216	175.202	0.323537	0.287728	161.153		-0.268779	0.352241	161.153		-0.606954	0.0237701	161.153	*
ACIUZZ_RS07840	HD-GYP domain-containing protein	NA	112.693	175.45	117.153	59.3449	55.2357	143.223	369.273	301.803	295.734	0.473575	0.240906	181.101		-1.15117	0.00457642	181.101	**	-1.74136	1.81321e-05	181.101	***
ACIUZZ_RS07845	methyl-accepting chemotaxis protein	NA	104.283	138.021	86.0113	245.292	240.67	269.514	366.647	341.748	290.999	-1.0958	4.4128e-06	231.465	***	-1.55314	4.02965e-11	231.465	***	-0.377751	0.10032	231.465
ACIUZZ_RS07850	MCP four helix bundle domain-containing protein	NA	20.1838	19.8843	7.41477	21.1004	21.6998	22.5771	28.0017	51.0402	29.7026	-0.321531	0.472364	24.6227		-1.08267	0.0141892	24.6227	*	-0.634047	0.117462	24.6227
ACIUZZ_RS07855	methyl-accepting chemotaxis protein	NA	881.359	1085.45	794.863	1374.16	1248.72	2431.27	5712.35	4391.12	4881.55	-0.743318	0.0187525	2533.43	*	-2.33261	4.2828e-14	2533.43	***	-1.4885	1.76589e-06	2533.43	***
ACIUZZ_RS07860	sensor domain-containing diguanylate cyclase	NA	632.426	676.067	766.687	345.519	376.787	334.423	427.901	375.589	374.941	0.939271	6.37339e-09	478.927	***	0.809469	2.65936e-07	478.927	***	-0.155941	0.365006	478.927
ACIUZZ_RS07865	diguanylate cyclase	NA	211.93	238.612	225.409	113.415	124.28	151.69	138.258	178.086	180.798	0.719761	0.00196034	173.609	**	0.42888	0.0551965	173.609		-0.327376	0.149523	173.609
ACIUZZ_RS07870	EFR1 family ferrodoxin	NA	543.281	416.401	502.721	780.715	678.61	330.895	406.025	309.57	336.629	-0.235315	0.53247	478.316		0.446405	0.218505	478.316		0.690037	0.0418658	478.316	*
ACIUZZ_RS07875	diguanylate cyclase domain-containing protein	NA	3641.49	2403.67	4001.01	8351.8	8123.6	2700.78	1065.82	1728.16	1919.04	-0.673167	0.107538	3770.6		0.980963	0.0320904	3770.6	*	1.84824	4.4852e-05	3770.6	***
ACIUZZ_RS07880	MBL fold metallo-hydrolase	NA	7375.5	5974.66	8265.98	17042.5	18022.6	5750.81	501.406	1290.98	1350.39	-0.626648	0.150848	7286.1		2.47755	2.59935e-07	7286.1	***	3.43501	8.40241e-12	7286.1	***
ACIUZZ_RS07885	phosphoribosylformylglycinamidine synthase	NA	1836.73	1727.6	1898.18	2069.16	2022.02	1684.82	3039.06	2352.84	2389.12	-0.0748821	0.749892	2113.28		-0.501683	0.00669658	2113.28	**	-0.416589	0.023103	2113.28	*
ACIUZZ_RS07890	IS4 family transposase	NA	1473.42	1417.64	1518.54	1172.39	1006.08	1541.59	2012.62	1754.78	2072.29	0.223366	0.362205	1552.15		-0.396413	0.0688664	1552.15		-0.621329	0.00294965	1552.15	**
ACIUZZ_RS07895	5-(carboxyamino)imidazole ribonucleotide mutase	purE	109.329	93.5733	100.841	59.3449	47.3449	117.119	147.009	160.888	137.751	0.320325	0.393252	108.133		-0.521615	0.14726	108.133		-0.86703	0.0110772	108.133	*
ACIUZZ_RS07900	phosphoribosylaminoimidazolesuccinocarboxamide synthase	purC	57.1874	53.8047	69.6988	68.5763	59.1811	81.842	161.01	161.997	164.01	-0.225545	0.44159	97.4786		-1.39932	1.61653e-09	97.4786	***	-1.14469	2.38949e-07	97.4786	***
ACIUZZ_RS07905	amidophosphoribosyltransferase	purF	179.972	178.959	222.443	129.24	96.6625	262.459	639.664	492.649	585.442	0.182114	0.659188	309.721		-1.45939	9.48481e-05	309.721	***	-1.68203	6.95339e-06	309.721	***
ACIUZZ_RS07910	phosphoribosylformylglycinamidine cyclo-ligase	purM	210.248	228.085	188.335	265.074	165.707	249.054	681.667	537.032	603.952	-0.114694	0.702013	347.684		-1.49707	3.1808e-10	347.684	***	-1.36608	8.643e-09	347.684	***
ACIUZZ_RS07915	phosphoribosylglycinamide formyltransferase	purN	100.919	121.645	106.773	61.9824	63.1266	188.378	418.276	397.781	451.996	0.0352303	0.947469	212.32		-1.77576	3.03007e-05	212.32	***	-1.83725	1.86671e-05	212.32	***
ACIUZZ_RS07920	bifunctional phosphoribosylaminoimidazolecarboxamide formyltransferase/IMP cyclohydrolase	purH	783.804	928.715	751.857	553.885	568.139	967.993	1794.74	1489.04	1687.45	0.203859	0.524629	1058.4		-0.974256	0.000471364	1058.4	***	-1.18549	1.51803e-05	1058.4	***
ACIUZZ_RS07925	phosphoribosylamine--glycine ligase	purD	178.29	187.147	174.988	116.052	124.28	503.046	1354.58	890.43	1088.23	-0.299241	0.530449	513.006		-2.29453	6.75625e-06	513.006	***	-1.91053	0.000234659	513.006	***
ACIUZZ_RS07930	EamA family transporter RarD	rarD	225.386	280.72	195.75	183.31	144.007	459.303	597.662	670.18	831.672	-0.125341	0.79163	398.665		-1.43771	0.000891201	398.665	***	-1.25272	0.00320877	398.665	**
ACIUZZ_RS07935	pyrroline-5-carboxylate reductase	proC	3249.59	2687.89	3344.06	6924.89	7099.76	2400.23	1092.07	1048.54	1238.47	-0.637226	0.0986172	3231.72		1.3479	0.000681212	3231.72	***	2.14943	7.94653e-08	3231.72	***
ACIUZZ_RS07940	glycoside hydrolase family 3 C-terminal domain-containing protein	NA	18278.1	15385.8	17065.8	43825.5	47372.5	9394.89	2836.92	3248.27	3547.52	-0.670991	0.126452	17883.9		2.12191	1.34978e-05	17883.9	***	3.12678	7.70056e-10	17883.9	***
ACIUZZ_RS07945	tRNA (adenosine(37)-N6)-threonylcarbamoyltransferase complex dimerization subunit type 1 TsaB	tsaB	1094.97	851.517	1138.91	2865.7	2970.89	540.439	435.777	397.781	382.69	-0.691132	0.123256	1186.52		1.16576	0.0240617	1186.52	*	2.14336	3.84062e-05	1186.52	***
ACIUZZ_RS07950	ribosomal protein S18-alanine N-acetyltransferase	rimI	316.213	315.81	304.005	1200.08	1371.03	220.832	151.384	182.524	162.718	-1.06357	0.0188168	469.4	*	0.784782	0.144411	469.4		2.22716	2.90537e-05	469.4	***
ACIUZZ_RS07955	TIGR01906 family membrane protein	NA	770.348	781.337	906.084	2727.23	3150.41	508.69	375.398	469.903	409.809	-0.914577	0.0435696	1122.13	*	0.833409	0.119017	1122.13		2.08836	8.2235e-05	1122.13	***
ACIUZZ_RS07960	tRNA (adenosine(37)-N6)-threonylcarbamoyltransferase complex transferase subunit TsaD	tsaD	994.052	892.456	1027.69	3129.45	3191.84	601.821	694.793	704.022	617.297	-0.845676	0.0572089	1317.05		0.461306	0.388417	1317.05		1.55189	0.00196218	1317.05	**
ACIUZZ_RS07965	co-chaperone GroES	groES	613.924	683.085	716.266	1194.81	889.69	745.044	144.384	286.269	205.335	-0.414625	0.210085	608.756		1.58377	3.90939e-07	608.756	***	2.0728	4.87865e-11	608.756	***
ACIUZZ_RS07970	chaperonin GroEL	groL	13711.5	13976.3	13662.4	20216.8	19474.5	23209.2	13167.8	14663.5	14283.9	-0.588862	6.17081e-06	16262.9	***	-0.0262824	0.858402	16262.9		0.570082	6.16864e-06	16262.9	***
ACIUZZ_RS07975	hypothetical protein	NA	50.4595	46.7867	57.8352	34.2881	35.5087	57.8538	181.136	133.148	134.307	0.189784	0.613286	81.2582		-1.46307	1.86318e-06	81.2582	***	-1.68634	4.95173e-08	81.2582	***
ACIUZZ_RS07980	ABC-F family ATP-binding cassette domain-containing protein	NA	481.047	527.52	554.625	497.178	505.012	447.309	719.294	690.707	689.616	0.112183	0.521023	568.034		-0.419728	0.00236292	568.034	**	-0.530294	9.06548e-05	568.034	***
ACIUZZ_RS07985	redox-sensing transcriptional repressor Rex	NA	259.025	273.702	250.619	250.567	232.779	217.304	414.775	441.054	354.278	0.157011	0.47758	299.345		-0.614922	0.000499	299.345	***	-0.770582	9.08972e-06	299.345	***
ACIUZZ_RS07990	helix-turn-helix domain-containing protein	NA	31727.3	34940.3	29306.1	5777.55	6085.79	14006.3	9138.19	9276.56	9799.26	1.62706	2.30461e-06	16673	***	1.65823	4.13221e-06	16673	***	-0.109368	0.776151	16673
ACIUZZ_RS07995	FMN-binding protein	NA	201.838	194.165	206.131	121.327	124.28	359.822	216.138	271.29	286.264	-0.0149818	0.977776	220.139		-0.328631	0.477713	220.139		-0.287365	0.500213	220.139
ACIUZZ_RS08000	putative manganese-dependent inorganic diphosphatase	NA	827.536	732.211	695.505	542.016	593.784	864.985	854.052	922.607	814.453	0.151681	0.5916	760.794		-0.195159	0.445028	760.794		-0.348223	0.144878	760.794
ACIUZZ_RS08005	alpha/beta hydrolase	NA	388.538	369.615	360.358	230.786	224.888	285.741	245.89	342.857	260.436	0.537232	0.0217816	301.012	*	0.386077	0.0839731	301.012		-0.179202	0.433664	301.012
ACIUZZ_RS08010	DNA internalization-related competence protein ComEC/Rec2	NA	1581.06	1354.47	1861.11	1440.1	1349.33	728.817	758.672	582.524	617.297	0.380076	0.253078	1141.49		1.23333	7.5392e-05	1141.49	***	0.778501	0.0112537	1141.49	*
ACIUZZ_RS08015	DNA polymerase III subunit delta	holA	242.206	246.8	278.795	214.96	203.189	184.144	251.14	225.797	215.236	0.33748	0.0962035	229.141		0.151329	0.421602	229.141		-0.197231	0.281586	229.141
ACIUZZ_RS08020	30S ribosomal protein S20	rpsT	667.747	1189.55	588.732	469.484	629.293	1321.47	2196.38	3449.1	2340.05	0.0098668	0.985401	1427.98		-1.54214	0.000555305	1427.98	***	-1.54878	0.000499327	1427.98	***
ACIUZZ_RS08025	translation elongation factor 4	lepA	835.946	900.643	907.567	953.474	988.325	881.918	1611.85	1071.84	1077.9	-0.0855635	0.761247	1025.5		-0.494614	0.0292502	1025.5	*	-0.393909	0.0782512	1025.5
ACIUZZ_RS08030	3-hydroxy-5-phosphonooxypentane-2,4-dione thiolase	lsrF	1712.26	1288.97	1886.32	2633.59	2302.15	965.876	840.052	646.879	894.521	-0.209688	0.614055	1463.4		0.960415	0.0147307	1463.4	*	1.18778	0.00186467	1463.4	**
ACIUZZ_RS08035	dihydroxyacetone kinase subunit DhaK	NA	3172.22	2362.73	3298.09	4068.42	3469.99	1262.2	1607.47	1047.99	1285.39	0.00426264	0.993757	2397.17		1.06206	0.013043	2397.17	*	1.02008	0.0135187	2397.17	*
ACIUZZ_RS08040	hypothetical protein	NA	245.57	167.262	204.648	373.213	289.988	165.095	108.507	97.6422	135.168	-0.340983	0.355601	198.566		0.799071	0.0256275	198.566	*	1.17517	0.000626005	198.566	***
ACIUZZ_RS08045	dihydroxyacetone kinase subunit L	NA	775.394	642.147	711.818	945.561	913.362	397.921	385.024	310.68	320.702	-0.0657147	0.878481	600.29		1.00468	0.00424198	600.29	**	1.05545	0.00203142	600.29	**
ACIUZZ_RS08050	sugar-binding transcriptional regulator	NA	144.651	107.609	139.398	134.515	159.789	79.7253	118.132	87.656	98.5781	0.0707243	0.861576	118.895		0.345071	0.308781	118.895		0.252091	0.438547	118.895
ACIUZZ_RS08055	DeoR/GlpR family DNA-binding transcription regulator	NA	45.4136	47.9563	54.8693	56.7073	61.1538	40.2154	58.6286	52.1498	50.3652	-0.0420762	0.916744	51.9399		-0.107946	0.732052	51.9399		-0.0587342	0.847891	51.9399
ACIUZZ_RS08060	uroporphyrinogen decarboxylase family protein	NA	190.064	141.53	244.687	480.034	424.132	56.4427	35.8772	32.7323	30.994	-0.422936	0.383532	181.833		2.10633	0.000268761	181.833	***	2.88007	2.13676e-06	181.833	***
ACIUZZ_RS08065	cobalamin B12-binding domain-containing protein	NA	109.329	59.653	106.773	225.51	242.643	23.9882	21.8763	10.5409	16.3579	-0.440473	0.372585	90.7412		1.9977	0.00132825	90.7412	**	2.85518	1.44725e-05	90.7412	***
ACIUZZ_RS08070	methyltetrahydrofolate cobalamin methyltransferase	NA	154.742	74.8587	183.886	431.239	339.305	55.7372	28.0017	23.301	28.8416	-0.57467	0.230981	146.657		1.95204	0.00084828	146.657	***	2.95804	1.53074e-06	146.657	***
ACIUZZ_RS08075	FGGY family carbohydrate kinase	NA	1052.92	577.815	1287.2	1153.93	897.581	249.054	118.132	107.628	136.89	0.223788	0.643921	620.128		2.65197	1.29887e-07	620.128	***	2.41465	3.44539e-06	620.128	***
ACIUZZ_RS08080	dihydroxyacetone kinase subunit DhaK	NA	60.5514	39.7687	77.1136	110.777	67.072	56.4427	17.5011	32.1775	32.2854	-0.303834	0.467103	54.8544		0.997431	0.0170688	54.8544	*	1.35524	0.000747198	54.8544	***
ACIUZZ_RS08085	LytR/AlgR family response regulator transcription factor	NA	418.814	378.972	354.426	125.284	130.199	325.251	368.398	525.381	450.704	0.758634	0.0467475	341.936	*	-0.205756	0.635425	341.936		-1.07599	0.00546878	341.936	**
ACIUZZ_RS08090	sensor histidine kinase	NA	211.93	225.746	169.057	199.135	179.516	235.648	223.139	248.544	225.137	-0.0269439	0.933483	213.095		-0.193845	0.388417	213.095		-0.161553	0.459457	213.095
ACIUZZ_RS08095	sugar-binding transcriptional regulator	NA	1806.45	2065.63	1500.75	2020.36	1765.57	2345.9	2543.78	2028.29	2231.57	-0.17683	0.485805	2034.26		-0.332182	0.136026	2034.26		-0.141383	0.532961	2034.26
ACIUZZ_RS08100	DUF2207 domain-containing protein	NA	3871.93	3898.5	3594.68	2670.52	2957.08	3308.25	2626.04	2299.03	2626.74	0.332864	0.0459694	3094.75	*	0.583465	9.16284e-05	3094.75	***	0.238079	0.122724	3094.75
ACIUZZ_RS08105	LemA family protein	NA	2040.25	2113.59	1827	832.147	956.762	1254.44	747.296	720.111	841.573	0.904822	1.96946e-05	1259.24	***	1.34454	1.17438e-10	1259.24	***	0.383117	0.0754034	1259.24
ACIUZZ_RS08110	HAD hydrolase-like protein	NA	935.183	959.127	940.192	280.899	270.261	246.231	335.146	414.424	279.376	1.75221	1.52078e-18	517.871	***	1.43595	4.09165e-13	517.871	***	-0.354746	0.0928423	517.871
ACIUZZ_RS08115	hypothetical protein	NA	2691.17	2398.99	2403.87	1422.96	1150.09	1848.5	2540.28	2368.38	2236.3	0.699322	0.00208101	2117.84	**	0.0671578	0.789094	2117.84		-0.659988	0.00248881	2117.84	**
ACIUZZ_RS08120	rubrerythrin	rbr	13962.1	11470.9	14202.2	8827.88	9121.79	13132.8	7869.36	6513.73	6866.46	0.319525	0.213737	10218.6		0.876551	0.000139241	10218.6	***	0.522186	0.0230254	10218.6	*
ACIUZZ_RS08125	Ldh family oxidoreductase	NA	598.786	553.252	685.124	833.466	842.345	816.303	1710.73	1333.15	1331.45	-0.414911	0.0407818	967.178	*	-1.23252	7.34429e-12	967.178	***	-0.789507	1.00569e-05	967.178	***
ACIUZZ_RS08130	alanine/ornithine racemase family PLP-dependent enzyme	NA	544.963	555.592	579.835	589.492	749.628	507.985	751.671	640.777	524.315	-0.118968	0.676718	604.917		-0.182989	0.471208	604.917		-0.0539546	0.83626	604.917
ACIUZZ_RS08135	leucine--tRNA ligase	leuS	507.959	555.592	438.954	700.269	733.846	818.42	2331.14	1841.33	1758.48	-0.545574	0.0112027	1076.22	*	-1.94452	1.00007e-23	1076.22	***	-1.36482	2.96617e-12	1076.22	***
ACIUZZ_RS08140	RNase H family protein	NA	63.9154	76.0283	44.4886	51.4322	49.3176	131.935	289.643	284.605	288.416	-0.266314	0.538558	142.198		-2.04376	7.16949e-07	142.198	***	-1.71812	2.96546e-05	142.198	***
ACIUZZ_RS08145	DegV family protein	NA	2637.35	1455.07	2369.76	5954.27	5614.32	3952.4	2069.5	2503.19	1863.08	-1.10389	0.000180761	3157.66	***	0.00515592	0.989555	3157.66		1.19776	6.35234e-05	3157.66	***
ACIUZZ_RS08150	MGDG synthase family glycosyltransferase	NA	2805.55	1263.24	2440.94	4529.99	4193.97	2359.31	1480.59	2171.43	1279.79	-0.590613	0.127446	2502.76		0.367457	0.391288	2502.76		1.04392	0.00758856	2502.76	**
ACIUZZ_RS08155	PP2C family protein-serine/threonine phosphatase	NA	489.457	380.142	476.028	325.737	289.988	241.998	234.514	261.304	185.964	0.593239	0.017541	320.57	*	0.955061	4.78206e-05	320.57	***	0.310156	0.202793	320.57
ACIUZZ_RS08160	hypothetical protein	NA	2595.3	2694.91	2552.16	1181.62	935.062	1093.58	177.636	235.229	308.648	1.18317	5.59824e-07	1308.24	***	3.35642	6.60673e-46	1308.24	***	2.1038	8.99185e-18	1308.24	***
ACIUZZ_RS08165	TIGR01212 family radical SAM protein	NA	3167.17	2311.26	3453.8	1264.7	1138.25	649.797	374.523	529.82	408.518	1.34979	1.3027e-05	1477.54	***	2.63952	9.03243e-17	1477.54	***	1.13279	0.000395546	1477.54	***
ACIUZZ_RS08170	GTP pyrophosphokinase	NA	778.758	560.27	771.136	420.689	315.633	226.476	189.887	201.387	200.6	1.00393	0.000326953	407.204	***	1.76572	2.763e-10	407.204	***	0.647851	0.0221134	407.204	*
ACIUZZ_RS08175	YebC/PmpR family DNA-binding transcriptional regulator	NA	989.006	866.723	998.028	859.841	591.811	479.058	867.178	679.057	475.241	0.475155	0.150616	756.216		0.473177	0.154213	756.216		-0.059568	0.868149	756.216
ACIUZZ_RS08180	peptidoglycan-binding domain-containing protein	NA	539.917	513.484	570.937	507.728	424.132	423.32	933.682	893.204	640.112	0.239941	0.341697	605.168		-0.588192	0.00716817	605.168	**	-0.83082	9.53829e-05	605.168	***
ACIUZZ_RS08190	NAD(P)H-hydrate dehydratase	NA	780.44	811.749	796.346	639.606	623.375	665.319	1207.57	1154.51	1034.42	0.297205	0.0472602	857.038	*	-0.501883	0.000104526	857.038	***	-0.801337	4.43498e-10	857.038	***
ACIUZZ_RS08195	cation diffusion facilitator family transporter	NA	602.15	666.71	624.323	722.689	800.918	702.006	1127.94	1102.36	1144.19	-0.219736	0.139909	832.588		-0.825734	3.12769e-11	832.588	***	-0.596928	1.33141e-06	832.588	***
ACIUZZ_RS08200	tRNA (N6-isopentenyl adenosine(37)-C2)-methylthiotransferase MiaB	miaB	699.705	798.882	695.505	849.291	954.789	690.012	1321.33	1128.43	1104.16	-0.167454	0.475632	915.79		-0.681259	0.000488372	915.79	***	-0.496443	0.0104381	915.79	*
ACIUZZ_RS08205	DNA mismatch repair protein MutS	mutS	3496.84	2952.24	3327.75	10184.9	10731.5	2827.78	2880.68	2529.82	2644.39	-0.955108	0.0186125	4619.55	*	0.251364	0.604822	4619.55		1.39497	0.0014035	4619.55	**
ACIUZZ_RS08210	ribonuclease R	rnr	2331.23	2002.47	2304.51	10232.4	10930.8	2572.38	1985.5	1746.46	2050.34	-1.40087	0.000876654	4017.33	***	0.176987	0.732052	4017.33		1.85017	6.87843e-05	4017.33	***
ACIUZZ_RS08215	SsrA-binding protein SmpB	smpB	1905.69	1933.46	2151.77	2518.86	2781.51	1166.25	2797.55	2786.13	2122.23	-0.0888052	0.829597	2240.38		-0.34135	0.353609	2240.38		-0.225928	0.520955	2240.38
ACIUZZ_RS08220	transfer-messenger RNA	ssrA	1.36025e+06	1.13676e+06	1.43858e+06	962766	1.06831e+06	419980	645983	592895	691807	0.554696	0.119529	924147		0.964787	0.00699571	924147	**	0.3046	0.395375	924147
ACIUZZ_RS08225	DinB/UmuC family translesion DNA polymerase	NA	425.542	343.882	339.596	232.104	232.779	211.66	294.893	237.448	246.66	0.670849	0.000901838	284.952	***	0.501742	0.00917365	284.952	**	-0.196608	0.332556	284.952
ACIUZZ_RS08230	hypothetical protein	NA	28.5937	44.4473	17.7954	19.7816	21.6998	34.5712	55.1284	53.8141	54.2395	0.171563	0.692228	36.6746		-0.764502	0.0491611	36.6746	*	-0.94373	0.0112072	36.6746	*
ACIUZZ_RS08235	Wadjet anti-phage system protein JetA family protein	NA	90.8271	101.761	74.1477	56.7073	43.3995	44.4486	37.6273	54.3689	52.5176	0.775528	0.00844653	61.7561	**	0.841359	0.00238345	61.7561	**	-0.0145072	0.966101	61.7561
ACIUZZ_RS08240	DUF4194 domain-containing protein	NA	63.9154	50.2957	45.9716	46.1571	43.3995	35.2767	32.377	39.3897	30.994	0.32164	0.327692	43.0863		0.605744	0.0400164	43.0863	*	0.234265	0.435523	43.0863
ACIUZZ_RS08245	SbcC/MukB-like Walker B domain-containing protein	NA	195.11	195.334	170.54	154.297	122.308	247.642	183.761	265.742	250.104	0.0674437	0.867196	198.315		-0.304583	0.369108	198.315		-0.364243	0.253159	198.315
ACIUZZ_RS08250	Wadjet anti-phage system protein JetD domain-containing protein	NA	52.1415	74.8587	93.4261	73.8514	78.9082	145.34	79.6299	143.689	140.764	-0.34062	0.405152	98.0677		-0.667258	0.105316	98.0677		-0.236995	0.553894	98.0677
ACIUZZ_RS08255	hypothetical protein	NA	5.04595	3.509	8.89772	5.2751	5.91811	8.46641	8.75054	18.3079	8.60944	-0.135757	0.803782	8.08669		-0.882058	0.130972	8.08669		-0.629738	0.226498	8.08669
ACIUZZ_RS08260	hypothetical protein	NA	16.8198	22.2237	19.2784	14.5065	7.89082	27.5158	7.00043	16.6435	13.7751	0.0888745	0.867086	16.1838		0.54195	0.292057	16.1838		0.387695	0.415407	16.1838
ACIUZZ_RS08265	hypothetical protein	NA	166.516	129.833	210.579	193.86	120.335	311.846	92.7557	142.025	133.446	-0.244747	0.551695	166.8		0.420728	0.310487	166.8		0.680537	0.0740067	166.8
ACIUZZ_RS08270	hypothetical protein	NA	142.969	128.663	129.017	138.471	118.362	228.593	91.0056	122.053	131.294	-0.248935	0.478991	136.714		0.201213	0.564139	136.714		0.463439	0.138752	136.714
ACIUZZ_RS08275	DUF7669 domain-containing protein	NA	99.237	73.689	84.5283	79.1265	92.7171	162.978	27.1267	87.656	84.803	-0.271402	0.5507	87.9847		0.315289	0.534504	87.9847		0.621658	0.165716	87.9847
ACIUZZ_RS08280	dTMP kinase	tmk	48.7775	60.8227	71.1818	89.6767	84.8263	93.1305	37.6273	53.2594	49.0738	-0.50199	0.0790279	65.3751		0.3469	0.21754	65.3751		0.88144	0.000427162	65.3751	***
ACIUZZ_RS08285	B12-binding domain-containing radical SAM protein	NA	60.5514	67.8407	81.5624	121.327	104.553	138.285	55.1284	96.5326	89.5382	-0.689439	0.0267708	90.591	*	-0.200414	0.550408	90.591		0.549131	0.0595295	90.591
ACIUZZ_RS08290	uracil-DNA glycosylase family protein	NA	70.6433	64.3317	51.9034	84.4016	63.1266	111.474	55.1284	120.388	109.77	-0.381409	0.331167	81.2409		-0.57448	0.144803	81.2409		-0.112089	0.776151	81.2409
ACIUZZ_RS08295	hypothetical protein	NA	126.149	76.0283	106.773	130.559	100.608	222.949	127.758	220.25	260.005	-0.432107	0.28654	152.342		-0.903619	0.0291783	152.342	*	-0.352123	0.38052	152.342
ACIUZZ_RS08305	IS21-like element helper ATPase IstB	istB	4048.53	3058.68	4442.93	4955.96	4726.6	2743.82	2803.67	2507.63	2322.4	-0.0905191	0.803357	3512.25		0.572094	0.0575021	3512.25		0.651449	0.0241524	3512.25	*
ACIUZZ_RS08310	IS21 family transposase	istA	10626.8	8539.74	11154.8	13231.3	12633.2	10779.9	7368.83	8897.64	8188.44	-0.257019	0.229411	10157.8		0.304604	0.117347	10157.8		0.564437	0.00237648	10157.8	**
ACIUZZ_RS08315	IS21-like element helper ATPase IstB	istB	326.305	293.586	280.278	290.13	213.052	137.579	134.758	109.847	126.989	0.424605	0.187797	212.503		1.22164	5.74086e-05	212.503	***	0.719962	0.0168725	212.503	*
ACIUZZ_RS08320	IS21 family transposase	istA	489.457	432.777	415.227	366.619	364.95	266.692	292.268	242.996	278.946	0.398425	0.0858302	349.992		0.70121	0.000785875	349.992	***	0.273408	0.205884	349.992
ACIUZZ_RS08325	type II toxin-antitoxin system RelB/DinJ family antitoxin	NA	183.336	225.746	237.273	94.9518	80.8809	74.7866	66.5041	67.6838	75.3326	1.28494	5.33064e-09	122.944	***	1.58901	6.73948e-14	122.944	***	0.231073	0.3347	122.944
ACIUZZ_RS08330	type II toxin-antitoxin system YafQ family toxin	NA	131.195	132.172	130.5	34.2881	45.3722	40.2154	93.6307	76.5603	91.2601	1.60996	2.08063e-11	86.1327	***	0.581324	0.00699362	86.1327	**	-1.09037	5.46155e-06	86.1327	***
ACIUZZ_RS08340	transposase domain-containing protein	NA	148.015	166.093	143.846	106.821	120.335	105.125	61.2538	51.595	89.5382	0.4138	0.163122	110.291		1.12883	3.54379e-05	110.291	***	0.652548	0.0171145	110.291	*
ACIUZZ_RS08350	IS66 family insertion sequence element accessory protein TnpB	tnpB	47.0955	42.108	45.9716	83.0828	82.8536	62.7925	66.5041	39.3897	56.3918	-0.631717	0.0504508	58.4655		-0.245252	0.467359	58.4655		0.448748	0.127694	58.4655
ACIUZZ_RS08355	IS66 family insertion sequence element accessory protein TnpA	tnpA	18.5018	12.8663	20.7613	13.1877	9.86352	12.6996	29.7518	14.4244	20.2322	0.345762	0.44159	16.921		-0.269143	0.561872	16.921		-0.677639	0.10847	16.921
ACIUZZ_RS08360	DDE-type integrase/transposase/recombinase	NA	47.0955	33.9203	48.9375	23.7379	19.727	31.0435	22.7514	27.1845	26.6893	0.60249	0.0805482	31.2319		0.701318	0.0305253	31.2319	*	0.00700086	0.985397	31.2319
ACIUZZ_RS08365	GGDEF domain-containing protein	NA	55.5055	74.8587	37.0738	32.9694	31.5633	70.5534	29.7518	39.9445	37.8815	0.202712	0.644785	45.5669		0.583544	0.174916	45.5669		0.309275	0.454998	45.5669
ACIUZZ_RS08370	TRM11 family SAM-dependent methyltransferase	NA	53.8235	71.3497	65.2499	92.3142	88.7717	92.425	74.3796	70.4577	77.9154	-0.466812	0.0671056	76.2985		-0.209622	0.394806	76.2985		0.28478	0.19606	76.2985
ACIUZZ_RS08375	guanosine polyphosphate pyrophosphohydrolase	NA	100.919	111.118	78.5965	83.0828	84.8263	106.536	125.133	103.19	112.784	0.0610971	0.855264	100.687		-0.215907	0.409243	100.687		-0.274225	0.268154	100.687
ACIUZZ_RS08385	LysR family transcriptional regulator	NA	580.284	548.574	545.727	456.296	426.104	495.285	448.903	413.87	390.008	0.263423	0.118177	478.339		0.416335	0.00454482	478.339	**	0.143626	0.351737	478.339
ACIUZZ_RS08390	sulfurtransferase TusA family protein	NA	134.559	139.19	124.568	122.646	90.7444	143.929	108.507	93.7587	80.9287	0.118352	0.701615	115.426		0.485778	0.0609043	115.426		0.346214	0.175576	115.426
ACIUZZ_RS08395	glycosyltransferase family 2 protein	NA	338.079	397.687	370.738	468.165	406.377	351.356	340.396	244.66	259.144	-0.131028	0.630887	352.956		0.386252	0.094553	352.956		0.514538	0.0200211	352.956	*
ACIUZZ_RS08400	ATP-grasp domain-containing protein	NA	765.302	549.743	691.056	804.453	832.481	630.747	669.416	554.23	535.077	-0.160516	0.547629	670.278		0.184692	0.448709	670.278		0.347027	0.126911	670.278
ACIUZZ_RS08405	ABC transporter substrate-binding protein	NA	433.952	387.16	446.369	565.754	564.194	519.979	577.535	499.306	507.957	-0.364197	0.033249	500.245	*	-0.318685	0.0411062	500.245	*	0.055981	0.736645	500.245
ACIUZZ_RS08410	ABC transporter permease	NA	168.198	191.825	225.409	282.218	299.851	273.747	336.021	274.064	308.648	-0.507172	0.0160669	262.22	*	-0.634499	0.00100148	262.22	**	-0.100485	0.618054	262.22
ACIUZZ_RS08415	ABC transporter ATP-binding protein	NA	470.955	481.903	490.858	729.282	793.027	699.184	835.676	588.627	620.741	-0.578981	0.00612857	634.473	**	-0.490083	0.0154284	634.473	*	0.11496	0.585229	634.473
ACIUZZ_RS08420	ArnT family glycosyltransferase	NA	215.294	155.566	191.301	238.698	317.605	365.467	404.275	333.426	344.808	-0.649548	0.0131331	285.16	*	-0.920538	0.000219456	285.16	***	-0.213054	0.403093	285.16
ACIUZZ_RS08425	rhodanese-like domain-containing protein	NA	1190.84	1387.22	1886.32	6479.14	6097.63	1723.62	154.884	82.1082	146.36	-1.22282	0.00474182	2127.57	**	3.19043	3.02596e-11	2127.57	***	4.91056	9.9584e-23	2127.57	***
ACIUZZ_RS08430	YeeE/YedE family protein	NA	536.553	566.119	677.71	2272.25	2321.87	725.995	29.7518	32.1775	66.2927	-1.15586	0.00667603	803.191	**	3.43691	5.29429e-13	803.191	***	5.05855	1.21182e-24	803.191	***
ACIUZZ_RS08435	FAD-dependent oxidoreductase	NA	6458.82	5243.62	7471.12	19565.3	19437.1	3768.96	469.904	544.244	660.344	-0.770245	0.0860512	7068.82		3.11853	8.22983e-10	7068.82	***	4.33652	4.70137e-16	7068.82	***
ACIUZZ_RS08440	ABC transporter permease	NA	805.67	771.98	857.147	2711.4	2310.04	516.451	279.142	193.62	244.078	-0.80596	0.0683809	965.503		1.54881	0.00190404	965.503	**	2.70134	1.39081e-07	965.503	***
ACIUZZ_RS08445	taurine ABC transporter substrate-binding protein	NA	2654.17	2245.76	2865.07	7753.08	7748.78	1152.84	360.522	343.967	402.491	-0.691586	0.13296	2836.3		2.41734	6.58564e-06	2836.3	***	3.55572	3.59884e-10	2836.3	***
ACIUZZ_RS08450	ABC transporter ATP-binding protein	NA	6529.46	5353.56	7057.37	12780.2	12191.3	2144.12	726.295	655.201	687.033	-0.329078	0.488679	5347.18		2.79996	5.97512e-08	5347.18	***	3.39991	3.59884e-10	5347.18	***
ACIUZZ_RS08455	dTDP-4-amino-4,6-dideoxygalactose transaminase	rffA	7099.65	6365.33	7875.96	16620.5	15864.5	2999.93	790.173	884.327	985.781	-0.478327	0.294566	6609.57		2.64394	1.6541e-07	6609.57	***	3.43964	8.1946e-11	6609.57	***
ACIUZZ_RS08460	diaminopropionate ammonia-lyase	NA	795.578	673.728	791.897	830.828	852.208	601.115	466.404	450.485	462.757	-0.00989532	0.975349	658.333		0.697932	0.000533612	658.333	***	0.697437	0.000429756	658.333	***
ACIUZZ_RS08465	PucR family transcriptional regulator	NA	551.691	535.707	646.568	573.667	617.457	375.344	227.514	196.949	197.587	0.137225	0.644816	435.831		1.43867	5.15907e-09	435.831	***	1.28004	1.98751e-07	435.831	***
ACIUZZ_RS08470	TspO/MBR family protein	NA	4490.9	4539.48	4784.01	5662.82	7062.28	3167.14	1806.11	1820.25	2669.36	-0.166367	0.659108	4000.26		1.07294	0.00136116	4000.26	**	1.24716	0.000146693	4000.26	***
ACIUZZ_RS08475	aspartate aminotransferase family protein	NA	16.8198	24.563	19.2784	9.23142	9.86352	1.41107	5.25032	4.43828	5.16566	1.13167	0.0176447	10.6691	*	1.75665	0.00096618	10.6691	***	0.193464	0.735984	10.6691
ACIUZZ_RS08480	4-hydroxybutyrate dehydrogenase	NA	2238.72	1598.93	2070.2	7668.67	7977.62	1293.95	137.383	234.119	271.197	-0.972778	0.0369292	2610.09	*	2.75026	4.62847e-07	2610.09	***	4.31001	1.11924e-13	2610.09	***
ACIUZZ_RS08485	helix-turn-helix domain-containing protein	NA	257.343	218.728	249.136	1213.27	1112.61	219.421	76.1297	87.656	73.1802	-1.27821	0.00468139	389.719	**	1.40171	0.00647035	389.719	**	3.13846	3.13376e-09	389.719	***
ACIUZZ_RS08490	aspartate aminotransferase family protein	NA	23.5478	11.6967	25.2102	11.869	15.7816	10.583	15.751	8.87656	12.0532	0.48062	0.269028	15.041		0.649854	0.149254	15.041		0.0264334	0.959825	15.041
ACIUZZ_RS08495	APC family permease	NA	1.68198	0	1.48295	6.59387	5.91811	4.93874	1.75011	2.77392	4.30472	-0.880504	0.0791434	3.2716		-1.00396	0.199322	3.2716		0.636021	0.276564	3.2716
ACIUZZ_RS08500	iron-containing alcohol dehydrogenase family protein	NA	28.5937	9.35733	22.2443	23.7379	15.7816	10.583	24.5015	18.3079	19.8017	0.180282	0.7058	19.2121		-0.0726198	0.88951	19.2121		-0.28619	0.530236	19.2121
ACIUZZ_RS08505	TIGR04076 family protein	NA	6.72793	1.16967	5.93181	6.59387	9.86352	6.34981	2.62516	1.10957	3.0133	-0.374808	0.457867	4.82052		0.717533	0.292211	4.82052		1.31486	0.031496	4.82052	*
ACIUZZ_RS08510	EAL domain-containing protein	NA	1123.56	1063.23	947.607	2731.18	2945.25	1150.02	874.179	846.602	903.13	-0.924987	0.00715947	1398.31	**	0.240005	0.538225	1398.31		1.2783	0.000244848	1398.31	***
ACIUZZ_RS08515	EAL domain-containing protein	NA	565.146	706.479	587.25	1018.09	1122.47	1105.57	1447.34	1166.71	1285.82	-0.762437	1.57565e-05	1000.54	***	-1.05093	7.98967e-10	1000.54	***	-0.25627	0.14623	1000.54
ACIUZZ_RS08520	hypothetical protein	NA	48.7775	52.635	51.9034	31.6506	37.4814	132.64	161.01	218.585	154.539	-0.276318	0.560971	98.8025		-1.57936	0.00157065	98.8025	**	-1.16762	0.016001	98.8025	*
ACIUZZ_RS08525	EAL domain-containing protein	NA	718.207	587.173	590.215	1760.56	1832.64	682.957	181.136	225.797	258.283	-0.934571	0.0112732	759.664	*	1.40147	0.000288034	759.664	***	2.55141	6.86606e-11	759.664	***
ACIUZZ_RS08530	leucine-rich repeat protein	NA	10761.3	8853.21	12129.1	18213.6	17225.7	3137.51	1196.2	1542.3	1662.91	-0.177528	0.720375	8302.42		2.48558	1.5555e-06	8302.42	***	2.84499	1.38225e-07	8302.42	***
ACIUZZ_RS08535	lectin like domain-containing protein	NA	172447	122919	188319	233365	222103	38750	9120.68	12137.6	16260.6	-0.018909	0.976341	112825		3.22164	2.64779e-09	112825	***	3.3742	2.49913e-09	112825	***
ACIUZZ_RS08540	PocR ligand-binding domain-containing protein	NA	3109.99	2253.95	3524.98	9025.69	9780.67	691.423	125.133	166.435	174.772	-0.597668	0.222581	3205.89		3.55447	3.45358e-08	3205.89	***	4.75435	3.4058e-12	3205.89	***
ACIUZZ_RS08545	hypothetical protein	NA	1293.45	1235.17	1318.35	1827.82	2150.25	523.506	494.405	459.917	967.701	-0.149869	0.761473	1141.17		0.877447	0.0813369	1141.17		1.03269	0.0305526	1141.17	*
ACIUZZ_RS08550	phage holin family protein	NA	242.206	284.229	258.034	352.113	398.486	144.634	62.1288	98.1969	174.341	-0.128945	0.791823	223.819		1.09494	0.0188393	223.819	*	1.23182	0.0063564	223.819	**
ACIUZZ_RS08555	RadC family protein	radC	1804.77	1665.61	1898.18	2367.2	2578.33	1072.41	553.909	610.818	760.644	-0.132543	0.739355	1479.1		1.39404	6.18936e-05	1479.1	***	1.54485	8.24555e-06	1479.1	***
ACIUZZ_RS08560	Rpn family recombination-promoting nuclease/putative transposase	NA	3298.37	3009.55	3683.66	1759.25	2067.39	990.57	1008.06	887.101	781.737	0.912	0.00250233	1942.85	**	1.82044	1.57922e-09	1942.85	***	0.783468	0.00917761	1942.85	**
ACIUZZ_RS08565	hypothetical protein	NA	158.106	167.262	180.92	60.6636	65.0993	31.0435	27.1267	38.8349	38.312	1.51791	1.8975e-06	85.2632	***	2.15814	1.94255e-11	85.2632	***	0.472934	0.165806	85.2632
ACIUZZ_RS08570	DUF4007 family protein	NA	173.244	145.039	177.954	43.5196	39.4541	33.8656	21.8763	41.0541	37.4511	1.91928	1.02525e-10	79.2731	***	2.19091	1.84069e-14	79.2731	***	0.159048	0.633189	79.2731
ACIUZZ_RS08575	hypothetical protein	NA	85.7812	101.761	84.5283	46.1571	37.4814	39.5099	38.5024	42.1637	43.9081	1.03517	5.47449e-05	57.7548	***	1.09453	4.52875e-06	57.7548	***	-0.0212306	0.945716	57.7548
ACIUZZ_RS08580	DNA polymerase	NA	119.421	83.0463	137.915	176.716	136.117	35.9822	32.377	20.527	14.636	-0.0169745	0.977552	84.0818		2.02159	0.000139059	84.0818	***	2.09906	0.000113833	84.0818	***
ACIUZZ_RS08590	DNA primase family protein	NA	5.04595	9.35733	10.3807	17.1441	19.727	14.1107	9.62559	5.54785	10.7618	-0.654228	0.139001	11.3001		-0.0362517	0.949915	11.3001		0.797347	0.0645391	11.3001
ACIUZZ_RS08595	hypothetical protein	NA	1.68198	1.16967	1.48295	0	7.89082	1.41107	0	0.554785	0.860944	-0.230181	0.630087	1.67247		0.660184	0.421615	1.67247		1.19576	0.133859	1.67247
ACIUZZ_RS08600	hypothetical protein	NA	0	8.18767	4.44886	10.5502	25.6452	6.34981	2.62516	2.21914	3.87425	-0.76307	0.12437	7.10003		0.428705	0.562358	7.10003		1.70433	0.00955757	7.10003	**
ACIUZZ_RS08605	DUF1659 domain-containing protein	NA	127.831	100.591	106.773	163.528	145.98	41.6265	36.7523	19.4175	35.7292	-0.0373916	0.947469	86.4698		1.65206	0.000695404	86.4698	***	1.71148	0.000464755	86.4698	***
ACIUZZ_RS08610	DUF2922 domain-containing protein	NA	395.266	294.756	357.392	646.2	538.548	112.885	53.3783	43.2732	51.6566	-0.196635	0.687254	277.039		2.46711	1.456e-06	277.039	***	2.84833	9.55708e-08	277.039	***
ACIUZZ_RS08615	D-Ala-D-Ala carboxypeptidase family metallohydrolase	NA	132.877	107.609	160.159	185.947	138.089	69.8479	42.0026	37.1706	43.9081	0.0266728	0.956768	101.957		1.58194	3.72098e-05	101.957	***	1.54503	5.30035e-05	101.957	***
ACIUZZ_RS08620	phage holin family protein	NA	23.5478	17.545	16.3125	21.1004	25.6452	5.64427	8.75054	14.9792	11.6227	0.136242	0.794331	16.1275		0.582247	0.283194	16.1275		0.357704	0.478496	16.1275
ACIUZZ_RS08625	DEAD/DEAH box helicase family protein	NA	336.397	306.453	304.005	578.942	617.457	522.801	372.773	336.754	304.344	-0.817601	1.74855e-06	408.881	***	-0.0952294	0.61484	408.881		0.743056	4.82317e-06	408.881	***
ACIUZZ_RS08630	class I SAM-dependent methyltransferase	NA	25.2298	28.072	29.6591	40.882	35.5087	57.8538	63.8789	59.362	50.3652	-0.612194	0.0731299	43.4235		-1.00108	0.00195023	43.4235	**	-0.288379	0.339458	43.4235
ACIUZZ_RS08635	hypothetical protein	NA	8.40992	9.35733	11.8636	3.95632	7.89082	55.7372	21.0013	44.9376	39.173	-0.560976	0.259879	22.4808		-1.34977	0.048732	22.4808	*	-0.390457	0.533314	22.4808
ACIUZZ_RS08640	caspase family protein	NA	15.1379	18.7147	11.8636	17.1441	17.7543	49.3874	33.252	41.0541	39.6034	-0.639221	0.144592	27.1013		-1.162	0.0157898	27.1013	*	-0.30486	0.492103	27.1013
ACIUZZ_RS08645	hypothetical protein	NA	30.2757	30.4113	26.6932	52.751	27.6179	70.5534	23.6264	22.1914	26.2588	-0.6601	0.0790804	34.4866		0.254327	0.547376	34.4866		1.013	0.00455575	34.4866	**
ACIUZZ_RS08650	(deoxy)nucleoside triphosphate pyrophosphohydrolase	NA	85.7812	88.8947	68.2159	139.79	126.253	117.119	16.626	35.5062	42.6167	-0.538521	0.120242	80.0892		1.25058	0.000340383	80.0892	***	1.88898	3.55479e-08	80.0892	***
ACIUZZ_RS08655	DUF3427 domain-containing protein	NA	460.863	409.383	545.727	983.806	1057.37	793.726	358.772	411.65	371.067	-0.935541	4.43168e-06	599.152	***	0.302294	0.160727	599.152		1.27706	1.97819e-10	599.152	***
ACIUZZ_RS08660	hypothetical protein	NA	50.4595	37.4293	37.0738	100.227	100.608	99.4803	9.62559	33.8419	30.5635	-0.988261	0.0104918	55.4788	*	0.653207	0.13099	55.4788		1.85303	4.5043e-06	55.4788	***
ACIUZZ_RS08665	HRDC domain-containing protein	NA	371.718	315.81	375.187	741.151	704.256	640.625	189.012	257.42	287.125	-0.901257	4.22042e-05	431.367	***	0.514373	0.0233717	431.367	*	1.46471	1.31116e-11	431.367	***
ACIUZZ_RS08670	DUF3795 domain-containing protein	NA	53.8235	43.2777	37.0738	81.764	106.526	120.646	35.8772	44.3828	69.306	-1.00386	0.00335801	65.853	**	-0.166857	0.673919	65.853		0.951546	0.0040134	65.853	**
ACIUZZ_RS08675	hypothetical protein	NA	57.1874	53.8047	69.6988	112.096	132.171	162.273	38.5024	57.6976	59.4051	-1.03511	0.000369143	82.5373	***	0.187724	0.571611	82.5373		1.31666	2.58014e-06	82.5373	***
ACIUZZ_RS08680	hypothetical protein	NA	129.513	132.172	130.5	345.519	380.732	246.937	109.382	113.731	116.227	-1.20008	1.62594e-07	189.413	***	0.201713	0.435107	189.413		1.46751	6.86606e-11	189.413	***
ACIUZZ_RS08685	type IV toxin-antitoxin system AbiEi family antitoxin domain-containing protein	NA	90.8271	97.0823	96.392	193.86	232.779	204.605	23.6264	48.8211	56.8223	-0.980589	0.00174663	116.091	**	1.05437	0.0014016	116.091	**	2.17848	1.14756e-11	116.091	***
ACIUZZ_RS08690	nucleotidyl transferase AbiEii/AbiGii toxin family protein	NA	232.114	181.298	189.818	692.357	684.529	295.619	91.0056	149.792	169.175	-1.18133	0.00141473	298.412	**	0.507925	0.219918	298.412		1.89448	1.4788e-06	298.412	***
ACIUZZ_RS08695	type IV toxin-antitoxin system AbiEi family antitoxin domain-containing protein	NA	223.704	148.548	182.403	677.85	755.546	253.287	49.003	105.409	114.936	-1.19033	0.00468375	278.965	**	0.921787	0.0525344	278.965		2.4407	2.35219e-07	278.965	***
ACIUZZ_RS08700	hypothetical protein	NA	156.424	140.36	163.125	683.125	796.973	244.115	70.0043	83.7725	73.1802	-1.55197	5.90687e-05	267.898	***	0.928775	0.0291432	267.898	*	2.76178	5.74546e-11	267.898	***
ACIUZZ_RS08705	zinc ribbon domain-containing protein	NA	438.998	395.347	435.988	1400.54	1503.2	373.228	368.398	259.085	265.171	-0.995081	0.0176062	604.439	*	0.453439	0.356187	604.439		1.68975	0.000250711	604.439	***
ACIUZZ_RS08710	nuclease-related domain-containing protein	NA	149.697	143.869	139.398	697.632	846.29	182.028	59.5036	84.3273	89.1077	-1.4949	0.000670032	265.761	***	0.782419	0.119205	265.761		2.65436	9.43111e-08	265.761	***
ACIUZZ_RS08715	hypothetical protein	NA	40.3676	37.4293	59.3181	213.642	244.615	51.504	22.7514	30.5132	19.8017	-1.32293	0.00387996	79.9936	**	0.775861	0.152879	79.9936		2.52745	2.01988e-06	79.9936	***
ACIUZZ_RS08720	PP2C family protein-serine/threonine phosphatase	NA	181.654	169.602	163.125	969.299	905.471	211.66	80.5049	114.84	102.022	-1.51687	0.000581921	322.02	***	0.691847	0.171216	322.02		2.57945	2.20168e-07	322.02	***
ACIUZZ_RS08725	serine hydrolase domain-containing protein	NA	109.329	105.27	142.364	468.165	587.866	126.291	30.6269	71.5673	71.0279	-1.17934	0.010091	190.278	*	0.888195	0.0989306	190.278		2.48847	3.70132e-06	190.278	***
ACIUZZ_RS08730	molybdopterin-dependent oxidoreductase	NA	205.202	192.995	252.102	891.492	1114.58	166.506	95.3809	98.1969	122.685	-1.16699	0.0118078	348.793	*	0.883808	0.107164	348.793		2.48787	6.18932e-06	348.793	***
ACIUZZ_RS08735	EFR1 family ferrodoxin	NA	519.733	405.874	538.312	2023	2148.28	349.945	149.634	199.168	182.52	-1.08832	0.0175008	724.051	*	1.25262	0.0192828	724.051	*	2.79168	3.59047e-07	724.051	***
ACIUZZ_RS08740	HD domain-containing phosphohydrolase	NA	4914.76	3657.55	5277.83	15388.8	15365.4	1830.16	868.053	790.569	905.283	-0.737407	0.118735	5444.26		2.03724	0.000340599	5444.26	***	3.2718	5.32404e-08	5444.26	***
ACIUZZ_RS08745	HD domain-containing phosphohydrolase	NA	4659.09	3924.23	4807.73	12293.6	12929.1	2115.9	1428.96	1178.92	1368.04	-0.664434	0.142427	4967.29		1.51268	0.00393378	4967.29	**	2.50717	3.33921e-06	4967.29	***
ACIUZZ_RS08750	HsmA family protein	NA	210.248	252.648	284.727	622.462	714.119	203.194	106.757	85.9917	105.035	-0.771865	0.057214	287.242		1.20584	0.00595345	287.242	**	2.20348	5.26797e-07	287.242	***
ACIUZZ_RS08755	HD-GYP domain-containing protein	NA	2075.57	1766.2	1984.19	3522.45	3533.11	1370.15	951.183	845.492	877.732	-0.425215	0.253078	1880.67		1.05123	0.00416757	1880.67	**	1.54804	1.82422e-05	1880.67	***
ACIUZZ_RS08760	sensor domain-containing diguanylate cyclase	NA	618.97	643.317	559.073	1380.76	1369.06	693.54	1069.32	824.41	854.056	-0.785007	0.0117149	890.277	*	-0.564247	0.0782267	890.277		0.294439	0.350147	890.277
ACIUZZ_RS08765	late competence development ComFB family protein	NA	195.11	265.514	219.477	287.493	380.732	269.514	274.767	250.208	221.693	-0.407818	0.114755	262.723		-0.124065	0.635022	262.723		0.304714	0.199912	262.723
ACIUZZ_RS08770	aspartate kinase	NA	166.516	246.8	143.846	168.803	203.189	849.463	746.421	802.219	918.627	-0.711181	0.123559	471.765		-1.83277	0.000695973	471.765	***	-0.799962	0.123748	471.765
ACIUZZ_RS08775	4-hydroxy-tetrahydrodipicolinate reductase	dapB	250.616	272.532	258.034	391.676	441.886	668.141	959.059	808.876	877.732	-0.852558	0.00101481	547.617	**	-1.7068	1.22543e-11	547.617	***	-0.768407	0.00200086	547.617	**
ACIUZZ_RS08780	4-hydroxy-tetrahydrodipicolinate synthase	dapA	200.156	247.969	152.744	222.873	295.906	539.028	814.675	765.048	782.598	-0.658819	0.0695408	446.778		-1.853	2.75989e-07	446.778	***	-1.0524	0.00299584	446.778	**
ACIUZZ_RS08785	aspartate-semialdehyde dehydrogenase	NA	232.114	265.514	183.886	445.746	441.886	512.923	630.914	618.585	585.011	-0.977896	6.10952e-07	435.176	***	-1.3995	2.71366e-13	435.176	***	-0.371189	0.0519535	435.176
ACIUZZ_RS08790	DUF1858 domain-containing protein	NA	1014.24	1278.45	1162.64	332.331	240.67	817.008	580.161	581.969	708.126	0.995503	0.0123376	746.176	*	0.804575	0.0662897	746.176		-0.355513	0.4022	746.176
ACIUZZ_RS08795	HPr family phosphocarrier protein	NA	375.082	505.296	401.88	313.868	226.861	366.878	427.901	476.56	540.673	0.438106	0.112292	403.889		-0.166118	0.551857	403.889		-0.624651	0.0129603	403.889	*
ACIUZZ_RS08800	adenosylcobinamide-GDP ribazoletransferase	cobS	385.174	645.656	548.693	168.803	183.462	448.72	1205.82	1093.48	907.865	0.738513	0.061764	620.853		-0.934913	0.0256275	620.853	*	-1.84934	8.3943e-06	620.853	***
ACIUZZ_RS08805	YgiQ family radical SAM protein	NA	6051.78	5417.9	5958.51	9549.25	10522.4	3618.68	4922.18	4089.87	3838.95	-0.344178	0.383468	5996.61		0.406427	0.320335	5996.61		0.782002	0.0377571	5996.61	*
ACIUZZ_RS08810	metal-dependent transcriptional regulator	NA	215.294	250.309	174.988	451.021	469.504	222.949	264.266	312.344	340.934	-0.687047	0.042632	300.179	*	-0.488567	0.1645	300.179		0.277468	0.414391	300.179
ACIUZZ_RS08815	23S rRNA (uracil(1939)-C(5))-methyltransferase RlmD	rlmD	1454.92	1369.68	1362.83	2943.51	2850.56	1363.09	3081.94	2281.83	2297.86	-0.646303	0.0523601	2111.8		-0.825321	0.0134888	2111.8	*	-0.0888247	0.802793	2111.8
ACIUZZ_RS08820	IS110 family transposase	NA	6460.5	6293.98	6318.86	5472.92	5576.84	6541.71	10181.2	7993.34	8334.37	0.110714	0.588955	7019.31		-0.468417	0.00498271	7019.31	**	-0.576091	0.000422201	7019.31	***
ACIUZZ_RS08825	helix-turn-helix transcriptional regulator	NA	211.93	217.558	240.238	178.035	140.062	155.217	113.757	118.169	123.976	0.465659	0.0209053	166.549	*	0.894439	6.50743e-07	166.549	***	0.400233	0.0313519	166.549	*
ACIUZZ_RS08830	ImmA/IrrE family metallo-endopeptidase	NA	85.7812	71.3497	84.5283	117.371	78.9082	117.824	66.5041	111.512	81.3592	-0.339918	0.303718	90.5708		-0.107475	0.75343	90.5708		0.262832	0.385276	90.5708
ACIUZZ_RS08835	hypothetical protein	NA	68.9613	49.126	71.1818	85.7204	84.8263	111.474	42.0026	84.3273	66.7232	-0.487933	0.163895	73.8159		-0.0447717	0.906625	73.8159		0.49433	0.133357	73.8159
ACIUZZ_RS08845	hypothetical protein	NA	2637.35	2321.79	2925.87	4329.54	3688.96	3027.45	1795.61	1730.37	2057.23	-0.451369	0.0452888	2723.8	*	0.48696	0.021664	2723.8	*	0.952439	3.06819e-06	2723.8	***
ACIUZZ_RS08850	hypothetical protein	NA	25.2298	42.108	35.5909	51.4322	39.4541	117.119	113.757	113.731	120.963	-0.768178	0.0605929	73.2649		-1.59499	0.000196717	73.2649	***	-0.610531	0.131584	73.2649
ACIUZZ_RS08855	hypothetical protein	NA	8.40992	19.8843	16.3125	15.8253	19.727	50.7985	24.5015	43.2732	36.5901	-0.625534	0.17086	26.1469		-1.04417	0.0474388	26.1469	*	-0.180341	0.715686	26.1469
ACIUZZ_RS08860	hypothetical protein	NA	99.237	100.591	77.1136	121.327	106.526	187.672	112.007	139.806	134.738	-0.520207	0.0983495	119.891		-0.461967	0.133394	119.891		0.112618	0.715437	119.891
ACIUZZ_RS08870	IS21 family transposase	istA	235.478	209.37	206.131	379.807	410.323	409.21	232.764	297.365	296.595	-0.835322	8.61946e-06	297.449	***	-0.346254	0.0712928	297.449		0.515724	0.00373394	297.449	**
ACIUZZ_RS08880	IS21 family transposase	istA	233.796	254.987	249.136	254.524	293.933	369.7	224.014	220.25	257.422	-0.297324	0.220866	261.973		0.0704173	0.772463	261.973		0.377393	0.0757764	261.973
ACIUZZ_RS08885	IS21-like element helper ATPase IstB	istB	102.601	111.118	118.636	240.017	299.851	242.704	182.011	171.429	170.467	-1.15379	2.56158e-09	182.093	***	-0.640126	0.00113612	182.093	**	0.552433	0.00202934	182.093	**
ACIUZZ_RS08890	ATP-binding protein	NA	112.693	114.627	86.0113	303.318	323.524	244.115	143.509	164.216	188.116	-1.35379	9.19458e-09	186.681	***	-0.646241	0.00856082	186.681	**	0.765074	0.000676364	186.681	***
ACIUZZ_RS08895	AraC family transcriptional regulator	NA	354.899	426.928	367.772	730.601	873.908	541.85	221.389	225.797	211.792	-0.818489	0.000496384	439.437	***	0.783542	0.000883124	439.437	***	1.65832	6.38938e-13	439.437	***
ACIUZZ_RS08900	FIST signal transduction protein	NA	16.8198	11.6967	14.8295	13.1877	9.86352	15.5217	71.7544	35.5062	37.0206	0.0671905	0.902296	25.1334		-1.569	0.00041756	25.1334	***	-1.669	0.000148285	25.1334	***
ACIUZZ_RS08905	methyl-accepting chemotaxis protein	NA	21.8658	16.3753	4.44886	6.59387	1.9727	21.8716	80.5049	49.3759	59.8356	0.178394	0.73682	29.2049		-1.74954	0.00366724	29.2049	**	-2.10544	0.000751745	29.2049	***
ACIUZZ_RS08910	chemotaxis protein CheA	NA	573.556	518.162	599.113	1165.8	1286.2	297.03	104.131	104.854	121.824	-0.489198	0.26036	530.075		2.11121	5.13352e-06	530.075	***	2.83688	3.25e-09	530.075	***
ACIUZZ_RS08915	chemotaxis protein CheW	NA	77.3712	59.653	72.6647	168.803	222.916	40.921	12.2508	19.4175	23.2455	-0.664231	0.143803	77.4714		1.64166	0.00220464	77.4714	**	2.65865	1.3368e-06	77.4714	***
ACIUZZ_RS08920	methyl-accepting chemotaxis protein	NA	444.044	426.928	493.823	1086.67	1258.59	186.967	67.3791	113.731	108.909	-0.549129	0.240841	465.226		1.90325	0.000464833	465.226	***	2.80101	7.72896e-07	465.226	***
ACIUZZ_RS08925	PAS domain-containing hybrid sensor histidine kinase/response regulator	NA	824.172	850.348	940.192	2195.76	2414.59	265.281	95.3809	154.23	164.01	-0.514349	0.285504	878.218		2.20851	0.000141742	878.218	***	3.14527	3.01205e-07	878.218	***
ACIUZZ_RS08930	response regulator	NA	142.969	120.476	134.949	279.58	301.824	35.2767	11.3757	21.6366	15.9275	-0.352767	0.475632	118.224		2.49552	2.4155e-05	118.224	***	3.20618	2.95478e-07	118.224	***
ACIUZZ_RS08935	bacteriohemerythrin	NA	723.253	704.139	737.028	866.435	935.062	673.08	294.018	619.14	417.988	-0.162389	0.646803	663.349		0.666768	0.0343076	663.349	*	0.825753	0.00630627	663.349	**
ACIUZZ_RS08940	CheR family methyltransferase	NA	149.697	184.807	173.506	287.493	282.097	139.696	140.884	166.435	140.764	-0.391873	0.251848	185.042		0.17294	0.628626	185.042		0.593995	0.0607117	185.042
ACIUZZ_RS08945	leucine-rich repeat domain-containing protein	NA	405.358	361.427	287.693	601.361	542.494	531.267	816.425	715.673	701.669	-0.627256	0.00192462	551.485	**	-1.06439	1.90642e-08	551.485	***	-0.400217	0.0348819	551.485	*
ACIUZZ_RS08950	sensor domain-containing diguanylate cyclase	NA	205.202	185.977	192.784	221.554	175.571	282.919	213.513	288.488	292.29	-0.208871	0.486511	228.7		-0.43371	0.102813	228.7		-0.199597	0.450869	228.7
ACIUZZ_RS08955	helix-turn-helix transcriptional regulator	NA	68.9613	91.234	94.909	51.4322	57.2084	52.9151	86.6303	66.0194	55.5309	0.581977	0.0557103	69.4267		0.302413	0.30192	69.4267		-0.329848	0.253311	69.4267
ACIUZZ_RS08960	PadR family transcriptional regulator	NA	33.6397	56.144	34.1079	21.1004	17.7543	45.1542	50.7531	56.0333	47.3519	0.371278	0.373353	40.2265		-0.276298	0.5279	40.2265		-0.697625	0.0778418	40.2265
ACIUZZ_RS08965	ABC transporter ATP-binding protein	NA	5.04595	5.84833	5.93181	3.95632	9.86352	12.6996	8.75054	6.10263	3.0133	-0.372484	0.456914	6.80134		-0.010745	0.989076	6.80134		0.516768	0.337978	6.80134
ACIUZZ_RS08970	ABC transporter permease	NA	0	5.84833	2.96591	2.63755	3.94541	4.2332	4.37527	6.65742	5.16566	-0.0855793	0.881433	3.98097		-0.58744	0.38701	3.98097		-0.404986	0.489486	3.98097
ACIUZZ_RS08975	glutathione peroxidase	NA	329.669	429.268	311.42	191.222	165.707	155.217	150.509	156.449	118.81	0.980684	2.8852e-05	223.141	***	1.30346	1.42216e-08	223.141	***	0.252085	0.306843	223.141
ACIUZZ_RS08980	MarR family winged helix-turn-helix transcriptional regulator	NA	689.613	880.759	665.846	365.301	309.715	352.062	238.015	386.685	289.277	1.01621	4.74558e-05	464.141	***	1.25162	5.3008e-07	464.141	***	0.157539	0.558256	464.141
ACIUZZ_RS08985	ArsR/SmtB family transcription factor	NA	765.302	795.373	839.352	284.855	270.261	447.309	386.774	387.795	284.542	1.12335	2.00851e-05	495.729	***	1.14197	1.84367e-05	495.729	***	-0.0633101	0.833462	495.729
ACIUZZ_RS08990	DsrE/DsrF/DrsH-like family protein	NA	8433.46	7814.54	7438.49	3560.69	3748.14	7255.71	7033.68	7958.94	7407.13	0.596793	0.0621413	6738.98		0.0765944	0.829138	6738.98		-0.568042	0.0657209	6738.98
ACIUZZ_RS08995	zinc ribbon domain-containing protein	NA	22496.5	17645.6	25029.3	19686.7	17997	2997.11	3272.7	2645.77	3324.1	0.422604	0.370245	12788.3		2.43339	4.60732e-06	12788.3	***	1.86349	0.000586361	12788.3	***
ACIUZZ_RS09000	Fur family transcriptional regulator	NA	4194.87	3261.03	4230.87	1657.7	1674.83	445.192	369.273	538.141	460.605	1.22704	0.00312181	1870.28	**	2.80872	4.6326e-10	1870.28	***	1.28804	0.00415098	1870.28	**
ACIUZZ_RS09005	anaerobic carbon-monoxide dehydrogenase catalytic subunit	cooS	8487.29	6070.57	8168.11	5640.4	5490.04	5914.49	3187.82	2906.52	3453.68	0.389632	0.0621947	5479.88		1.23015	3.91603e-11	5479.88	***	0.811859	1.34828e-05	5479.88	***
ACIUZZ_RS09010	4Fe-4S dicluster domain-containing protein	NA	2341.32	1584.9	1924.87	1074.8	1292.12	2354.37	738.545	1064.08	1221.25	0.244721	0.532654	1510.69		0.888887	0.0168629	1510.69	*	0.570615	0.114121	1510.69
ACIUZZ_RS09015	NAD(P)/FAD-dependent oxidoreductase	NA	6413.4	5035.42	7055.89	3784.88	3909.9	8098.12	2611.16	3075.17	4113.16	0.181097	0.652748	4899.68		0.856324	0.0216558	4899.68	*	0.611867	0.0893569	4899.68
ACIUZZ_RS09020	peptidylprolyl isomerase	NA	2743.31	2077.33	2887.31	1399.22	1578.16	4157.01	2309.27	1975.59	2195.84	0.081623	0.865874	2369.23		0.227398	0.623548	2369.23		0.117504	0.788509	2369.23
ACIUZZ_RS09025	zinc ribbon domain-containing protein	NA	13037.1	10116.4	13192.4	5094.43	5724.79	10453.2	7880.73	5940.64	6005.95	0.646722	0.051903	8605.06		0.828152	0.013043	8605.06	*	0.0913446	0.797071	8605.06
ACIUZZ_RS09030	group II intron reverse transcriptase/maturase	ltrA	4667.5	4617.84	4862.6	4507.57	4728.57	2901.16	2423.9	2524.27	2489.42	0.203113	0.442813	3746.98		0.90498	6.11537e-05	3746.98	***	0.674282	0.00259959	3746.98	**
ACIUZZ_RS09035	ethanolamine utilization microcompartment protein EutL	eutL	1110.11	1319.38	1020.27	1283.17	1619.59	1331.34	903.055	803.329	888.925	-0.275467	0.190804	1142.13		0.404842	0.0329007	1142.13	*	0.683472	0.000176027	1142.13	***
ACIUZZ_RS09040	acetyl-CoA carboxylase carboxyltransferase subunit alpha	NA	1256.44	1321.72	1393.98	2669.2	2976.81	1160.6	2850.92	1658.81	2011.17	-0.610195	0.104801	1922.18		-0.662499	0.0931781	1922.18		0.0527927	0.901941	1922.18
ACIUZZ_RS09045	acetyl-CoA carboxylase, carboxyltransferase subunit beta	accD	1020.96	956.787	1195.26	2472.7	2558.6	1140.85	2292.64	1579.47	1832.52	-0.791442	0.0202984	1672.2	*	-0.796073	0.0242557	1672.2	*	0.0998165	0.787692	1672.2
ACIUZZ_RS09050	acetyl-CoA carboxylase biotin carboxylase subunit	accC	4359.7	3397.88	4772.14	8183	7764.57	1856.97	4565.16	3038.56	3525.14	-0.342373	0.4555	4607.01		0.150108	0.783262	4607.01		0.551975	0.238796	4607.01
ACIUZZ_RS09055	3-hydroxyacyl-ACP dehydratase FabZ	fabZ	3957.71	3027.1	4198.24	4632.86	4450.42	1195.88	1596.1	1289.88	1274.63	0.0857054	0.865604	2846.98		1.28128	0.0051507	2846.98	**	1.13508	0.0108959	2846.98	*
ACIUZZ_RS09060	acetyl-CoA carboxylase biotin carboxyl carrier protein	accB	1969.6	1616.48	2142.87	3882.47	3505.5	716.823	2017	1401.39	1520	-0.323696	0.492025	2085.79		0.184942	0.74531	2085.79		0.570233	0.245102	2085.79
ACIUZZ_RS09065	beta-ketoacyl-ACP synthase II	fabF	3760.91	2994.35	3710.35	8707.87	8551.67	1496.44	3021.56	2617.48	2568.2	-0.542277	0.236791	4158.76		0.300847	0.595998	4158.76		0.978564	0.0516834	4158.76
ACIUZZ_RS09070	3-oxoacyl-[acyl-carrier-protein] reductase	fabG	1959.51	1531.09	2033.13	4016.99	4259.07	1019.5	1812.24	1513.45	1490.29	-0.526042	0.224106	2181.7		0.17553	0.736144	2181.7		0.798081	0.0760682	2181.7
ACIUZZ_RS09075	ACP S-malonyltransferase	NA	5486.63	4463.45	5919.95	10339.2	10536.2	2484.89	3666.47	2965.88	3528.15	-0.385493	0.385951	5487.87		0.570181	0.24506	5487.87		1.02599	0.0249355	5487.87	*
ACIUZZ_RS09080	enoyl-[acyl-carrier-protein] reductase FabK	fabK	4726.37	3930.08	4969.38	10695.3	10266	2372.71	2654.91	2012.76	2429.15	-0.532605	0.225771	4895.18		0.831171	0.0908443	4895.18		1.5153	0.00148872	4895.18	**
ACIUZZ_RS09085	acyl carrier protein	NA	635.79	570.797	742.96	1399.22	1262.53	392.277	283.517	173.648	245.8	-0.463708	0.276195	634.06		1.32835	0.0031371	634.06	**	1.94492	1.60673e-05	634.06	***
ACIUZZ_RS09090	beta-ketoacyl-ACP synthase III	NA	17110.8	13612.6	18670.4	23559.9	23017.5	6018.91	6819.29	4993.62	5384.77	-0.0630863	0.905762	13243.1		1.36428	0.00317242	13243.1	**	1.43021	0.00175103	13243.1	**
ACIUZZ_RS09095	MarR family winged helix-turn-helix transcriptional regulator	NA	655.974	598.869	745.926	1080.08	1065.26	428.259	539.033	315.118	405.505	-0.278527	0.493624	648.224		0.61709	0.127081	648.224		0.91763	0.0160833	648.224	*
ACIUZZ_RS09100	IS4 family transposase	NA	1692.08	1740.46	1540.79	1189.53	1124.44	2036.88	5199.57	3464.08	3855.74	0.162568	0.643921	2427.06		-1.27413	2.51742e-05	2427.06	***	-1.45039	1.4152e-06	2427.06	***
ACIUZZ_RS09105	NAD(P)H-dependent flavin oxidoreductase	NA	331.351	355.579	315.869	184.628	218.97	531.267	3137.07	2372.82	2005.57	0.0698609	0.885527	1050.35		-2.68616	4.07658e-11	1050.35	***	-2.83939	1.44553e-11	1050.35	***
ACIUZZ_RS09110	DMT family transporter	NA	385.174	425.759	352.943	370.576	366.923	291.386	482.155	466.019	439.081	0.177786	0.416777	397.78		-0.24638	0.191039	397.78		-0.425319	0.0184127	397.78	*
ACIUZZ_RS09115	histidine phosphatase family protein	NA	417.132	483.072	392.983	342.881	341.278	263.87	387.649	371.706	245.8	0.404377	0.149056	360.708		0.355214	0.187423	360.708		-0.0810269	0.774855	360.708
ACIUZZ_RS09120	rRNA maturation RNase YbeY	ybeY	168.198	200.013	169.057	109.458	80.8809	126.996	243.265	212.483	145.069	0.640641	0.0367864	161.713	*	-0.147965	0.644943	161.713		-0.837407	0.00366692	161.713	**
ACIUZZ_RS09125	diacylglycerol kinase family protein	NA	132.877	127.494	117.153	106.821	126.253	85.3696	191.637	129.82	131.724	0.232764	0.461571	127.683		-0.247505	0.392042	127.683		-0.488275	0.0701429	127.683
ACIUZZ_RS09130	GTPase Era	era	1594.52	1572.03	1785.48	2711.4	2903.82	1715.15	2279.51	1608.88	1773.11	-0.498929	0.081903	1993.77		-0.185734	0.533048	1993.77		0.34596	0.207578	1993.77
ACIUZZ_RS09135	DNA repair protein RecO	recO	709.797	674.898	622.84	667.3	731.873	855.107	1212.82	1051.32	914.323	-0.159111	0.497551	826.698		-0.649887	0.000820798	826.698	***	-0.474326	0.0139073	826.698	*
ACIUZZ_RS09140	NifB/NifX family molybdenum-iron cluster-binding protein	NA	211.93	222.237	182.403	163.528	185.434	304.791	314.144	281.276	256.992	-0.0831051	0.820806	235.859		-0.445516	0.140835	235.859		-0.339223	0.248345	235.859
ACIUZZ_RS09145	VOC family protein	NA	169.88	160.244	148.295	123.965	114.417	234.237	222.264	254.092	290.569	-0.00188182	0.997579	190.885		-0.647676	0.05045	190.885		-0.62083	0.0509204	190.885
ACIUZZ_RS09150	hypothetical protein	NA	1641.62	1346.29	1674.25	1950.47	2142.36	1018.09	189.887	264.632	430.472	-0.101488	0.820806	1184.23		2.22905	7.66654e-09	1184.23	***	2.39616	1.40028e-09	1184.23	***
ACIUZZ_RS09155	MFS transporter	NA	4924.85	4220.16	5742	5219.71	6079.88	3098.71	779.673	1131.21	1560.46	0.0389743	0.935352	3639.63		1.97814	2.07752e-08	3639.63	***	1.9495	5.30447e-08	3639.63	***
ACIUZZ_RS09160	EAL domain-containing protein	NA	6965.09	6014.43	6760.78	8884.59	9334.84	3664.54	535.533	1091.82	1371.91	-0.107363	0.821762	4958.17		2.48298	8.78613e-09	4958.17	***	2.68858	1.65463e-09	4958.17	***
ACIUZZ_RS09165	DUF3793 family protein	NA	593.74	492.43	430.056	734.558	822.618	174.972	94.5058	146.463	136.89	-0.125292	0.805091	402.915		1.76539	0.000338598	402.915	***	1.96869	8.35717e-05	402.915	***
ACIUZZ_RS09170	DUF2325 domain-containing protein	NA	255.661	211.71	235.79	278.261	268.288	67.7313	35.0021	66.0194	48.6433	0.135723	0.785393	163.012		1.97374	4.7548e-05	163.012	***	1.81025	0.000228973	163.012	***
ACIUZZ_RS09175	prepilin peptidase	NA	107.647	131.003	155.71	21.1004	25.6452	11.2885	8.75054	14.4244	5.16566	2.48937	7.68122e-09	53.4149	***	3.52924	3.88445e-16	53.4149	***	0.818226	0.072903	53.4149
ACIUZZ_RS09180	Flp family type IVb pilin	NA	26.9117	25.7327	35.5909	13.1877	5.91811	5.64427	0.875054	1.10957	0.860944	1.37555	0.00166331	12.8701	**	4.29832	6.37754e-10	12.8701	***	2.51624	0.000342183	12.8701	***
ACIUZZ_RS09185	Flp family type IVb pilin	NA	90.8271	60.8227	81.5624	32.9694	15.7816	14.8162	4.37527	6.10263	8.60944	1.5362	6.46337e-05	35.0963	***	3.27617	1.7504e-14	35.0963	***	1.48631	0.00108349	35.0963	**
ACIUZZ_RS09190	Flp family type IVb pilin	NA	100.919	70.18	86.0113	39.5632	23.6725	15.5217	2.62516	8.32177	10.7618	1.3103	0.00166643	39.7307	**	3.15508	1.79247e-11	39.7307	***	1.5466	0.00156814	39.7307	**
ACIUZZ_RS09195	Flp family type IVb pilin	NA	82.4172	53.8047	65.2499	35.6069	13.8089	14.1107	4.37527	5.54785	7.31802	1.2929	0.00127376	31.3599	**	3.18589	2.85077e-12	31.3599	***	1.62692	0.000719808	31.3599	***
ACIUZZ_RS09200	TadE/TadG family type IV pilus assembly protein	NA	10.0919	5.84833	16.3125	2.63755	3.94541	2.1166	3.50021	2.21914	1.29142	1.04512	0.0395136	5.32923	*	1.83224	0.00290121	5.32923	**	0.195229	0.767903	5.32923
ACIUZZ_RS09205	Tad domain-containing protein	NA	13.4559	19.8843	19.2784	10.5502	9.86352	8.46641	6.12538	6.10263	9.03991	0.64464	0.128967	11.4185		1.1681	0.00786072	11.4185	**	0.308468	0.499801	11.4185
ACIUZZ_RS09210	Flp pilus assembly protein CpaB	cpaB	8216.49	7313.93	9127.58	11759.5	11504.8	4730.61	697.418	1125.1	1418.84	-0.138192	0.755533	6210.48		2.71515	1.0561e-11	6210.48	***	2.95341	8.84143e-13	6210.48	***
ACIUZZ_RS09215	AAA family ATPase	NA	6507.59	5734.88	7672.8	10655.7	10555.9	4274.13	376.273	883.218	1193.27	-0.245612	0.594924	5317.09		2.72227	4.35602e-09	5317.09	***	3.14716	6.74516e-11	5317.09	***
ACIUZZ_RS09220	CpaF family protein	NA	5535.41	4681.01	6114.22	11598.6	11155.6	2800.97	340.396	533.703	643.986	-0.436694	0.331155	4822.66		3.07503	1.79659e-10	4822.66	***	3.79378	5.75892e-14	4822.66	***
ACIUZZ_RS09225	type II secretion system F family protein	NA	2983.84	2280.85	2635.21	4555.05	5012.64	1092.17	196.012	305.687	363.749	-0.285174	0.543053	2158.36		2.83358	9.45713e-09	2158.36	***	3.34524	8.52055e-11	2158.36	***
ACIUZZ_RS09230	type II secretion system F family protein	NA	2844.23	2308.92	2467.63	5016.62	5207.94	571.483	136.508	235.784	218.249	-0.281637	0.575916	2111.93		3.11592	1.19735e-07	2111.93	***	3.73299	2.11056e-09	2111.93	***
ACIUZZ_RS09235	DUF192 domain-containing protein	NA	758.575	574.306	639.153	1594.4	1436.13	165.095	21.0013	80.4438	65.0013	-0.357854	0.476887	592.678		2.88023	5.06104e-06	592.678	***	3.69058	5.15448e-08	592.678	***
ACIUZZ_RS09240	hypothetical protein	NA	2681.08	1956.85	2427.59	5173.55	5016.59	692.129	192.512	270.18	258.714	-0.370313	0.446625	2074.36		2.81335	4.24257e-07	2074.36	***	3.52717	2.02516e-09	2074.36	***
ACIUZZ_RS09245	DegV family protein	NA	1436.41	1150.95	1408.81	3526.4	3452.23	497.402	234.514	268.516	232.024	-0.555266	0.236297	1356.36		2.08443	0.000127671	1356.36	***	3.01061	1.29735e-07	1356.36	***
ACIUZZ_RS09250	universal stress protein	NA	1438.1	1312.37	1981.23	6227.25	5782	1278.43	159.26	267.961	305.205	-1.00642	0.0253962	2083.53	*	2.34934	4.56361e-06	2083.53	***	3.85119	1.04276e-12	2083.53	***
ACIUZZ_RS09255	substrate-binding periplasmic protein	NA	195.11	232.764	201.682	734.558	637.184	330.895	302.769	329.542	362.457	-1.23335	7.92929e-05	369.662	***	-0.624598	0.0627853	369.662		0.705478	0.0256087	369.662	*
ACIUZZ_RS09260	DNA-processing protein DprA	dprA	255.661	235.103	232.824	171.441	213.052	232.121	148.759	198.058	199.739	0.206015	0.434943	209.64		0.388066	0.0899619	209.64		0.163967	0.484056	209.64
ACIUZZ_RS09265	type I DNA topoisomerase	topA	908.271	802.391	766.687	957.43	1031.72	1358.86	1451.71	1325.94	1269.46	-0.408105	0.0664734	1096.94		-0.694333	0.000588511	1096.94	***	-0.259194	0.210885	1096.94
ACIUZZ_RS09270	ATP-dependent protease subunit HslV	hslV	94.1911	100.591	106.773	65.9387	72.9901	255.403	546.909	452.15	525.176	-0.271895	0.558491	246.68		-2.08228	1.23098e-05	246.68	***	-1.73075	0.000302455	246.68	***
ACIUZZ_RS09275	ATP-dependent protease ATPase subunit HslU	hslU	252.298	280.72	255.068	163.528	100.608	702.006	722.794	669.625	782.598	-0.175376	0.734476	436.583		-1.22525	0.0308044	436.583	*	-0.916144	0.0897248	436.583
ACIUZZ_RS09280	30S ribosomal protein S2	rpsB	87.4631	115.797	115.67	48.7947	65.0993	361.939	831.301	764.494	665.079	-0.324781	0.51655	339.515		-2.33527	7.18701e-05	339.515	***	-1.87717	0.00178336	339.515	**
ACIUZZ_RS09285	translation elongation factor Ts	tsf	70.6433	83.0463	59.3181	40.882	45.3722	265.986	375.398	427.184	366.762	-0.416166	0.393879	192.733		-2.0331	0.000478837	192.733	***	-1.3911	0.015643	192.733	*
ACIUZZ_RS09290	UMP kinase	pyrH	2930.02	3097.28	2697.49	1392.63	1373	1543	1366.83	1223.3	1254.4	0.988046	4.89694e-14	1875.33	***	1.17379	1.06862e-19	1875.33	***	0.164179	0.243684	1875.33
ACIUZZ_RS09295	ribosome recycling factor	frr	3061.21	3480.93	3293.64	1630.01	1507.15	1701.04	1618.85	1299.31	1291.85	0.981483	8.22774e-10	2098.22	***	1.211	1.85034e-14	2098.22	***	0.197592	0.24468	2098.22
ACIUZZ_RS09300	ribosome maturation factor RimP	rimP	297.711	284.229	258.034	334.969	311.687	206.721	276.517	240.777	204.044	-0.0126822	0.97477	268.299		0.214981	0.444923	268.299		0.221187	0.409782	268.299
ACIUZZ_RS09305	transcription termination factor NusA	nusA	2171.44	1772.05	2234.81	4495.7	4391.24	1475.27	1010.69	918.169	906.574	-0.571292	0.142144	2152.88		1.03447	0.0110769	2152.88	*	1.73519	1.59369e-05	2152.88	***
ACIUZZ_RS09310	RNase P modulator RnpM	rnpM	735.027	684.255	977.266	796.54	623.375	256.109	119.882	178.641	187.686	0.386378	0.351814	506.531		2.11246	3.61056e-07	506.531	***	1.63235	9.61122e-05	506.531	***
ACIUZZ_RS09315	translation initiation factor IF-2	infB	10034.7	8634.48	11819.1	14550	13925.3	4530.94	5515.46	5030.24	5318.05	-0.0853364	0.857984	8817.6		0.862406	0.0408568	8817.6	*	0.929823	0.0210755	8817.6	*
ACIUZZ_RS09320	30S ribosome-binding factor RbfA	rbfA	809.034	680.746	869.011	1362.29	1217.16	438.137	517.157	620.804	770.545	-0.264901	0.531729	809.432		0.278232	0.538225	809.432		0.566462	0.160735	809.432
ACIUZZ_RS09325	DHH family phosphoesterase	NA	1083.2	922.867	1048.45	1776.39	1779.38	729.522	1116.57	1110.68	1215.22	-0.395171	0.27776	1198.03		-0.161984	0.67892	1198.03		0.278412	0.432902	1198.03
ACIUZZ_RS09330	tRNA pseudouridine(55) synthase TruB	truB	368.354	369.615	392.983	876.985	834.454	523.506	891.68	679.057	791.208	-0.879356	0.000723201	636.427	***	-1.02803	7.13584e-05	636.427	***	-0.0774843	0.782677	636.427
ACIUZZ_RS09335	bifunctional riboflavin kinase/FAD synthetase	NA	437.316	437.455	465.647	837.422	856.154	499.518	1061.44	970.319	1099.43	-0.632927	0.0171551	740.522	*	-1.18726	2.42374e-06	740.522	***	-0.488045	0.0531155	740.522
ACIUZZ_RS09340	30S ribosomal protein S15	rpsO	132.877	118.136	102.324	152.978	94.6898	112.885	35.8772	124.272	95.1343	-0.023565	0.965279	107.686		0.416141	0.366574	107.686		0.414714	0.330032	107.686
ACIUZZ_RS09345	polyribonucleotide nucleotidyltransferase	NA	452.454	515.823	484.926	613.23	578.002	914.372	3243.82	3020.25	2443.36	-0.483398	0.0744551	1362.92		-2.51222	5.85461e-25	1362.92	***	-1.9967	9.86796e-16	1362.92	***
ACIUZZ_RS09350	dUTP diphosphatase	dut	74.0073	79.5373	65.2499	54.0698	41.4268	134.051	482.155	432.177	442.095	-0.0759441	0.876372	200.53		-2.42787	2.75293e-09	200.53	***	-2.38077	1.16559e-08	200.53	***
ACIUZZ_RS09355	DNA translocase FtsK	NA	928.455	679.576	1306.48	764.889	631.266	582.771	908.306	1043	943.595	0.487055	0.104454	865.371		0.00845722	0.981376	865.371		-0.509739	0.07094	865.371
ACIUZZ_RS09360	30S ribosomal protein S12 methylthiotransferase RimO	rimO	1125.25	908.831	1337.62	886.217	994.243	1042.78	1258.33	974.757	1007.3	0.187704	0.472364	1059.48		0.0559559	0.825222	1059.48		-0.139934	0.553244	1059.48
ACIUZZ_RS09365	CDP-diacylglycerol--glycerol-3-phosphate 3-phosphatidyltransferase	pgsA	144.651	113.458	149.778	172.759	187.407	219.421	331.645	255.201	315.106	-0.473033	0.0633251	209.936		-1.1212	8.37199e-07	209.936	***	-0.60093	0.00665653	209.936	**
ACIUZZ_RS09370	competence/damage-inducible protein A	NA	489.457	402.365	594.664	482.672	508.958	768.327	773.547	761.165	732.233	-0.220826	0.468538	612.599		-0.588923	0.0289036	612.599	*	-0.336222	0.209825	612.599
ACIUZZ_RS09375	recombinase RecA	recA	1041.15	948.6	1046.97	1065.57	1169.81	1311.59	2507.9	1793.62	1764.94	-0.208304	0.39954	1405.57		-0.976855	3.30111e-06	1405.57	***	-0.743631	0.00035293	1405.57	***
ACIUZZ_RS09380	ribonuclease Y	rny	13775.4	17927.5	12099.4	5503.25	6292.93	8166.56	10869	8199.72	8228.47	1.02029	8.03988e-05	10118	***	0.659177	0.0139039	10118	*	-0.421608	0.11251	10118
ACIUZZ_RS09385	TIGR00282 family metallophosphoesterase	NA	87.4631	112.288	84.5283	42.2008	39.4541	146.751	449.778	412.205	328.02	0.193741	0.683795	189.188		-1.83864	0.000106225	189.188	***	-2.1445	9.95738e-06	189.188	***
ACIUZZ_RS09390	adenylosuccinate lyase	purB	159.788	216.388	182.403	151.659	132.171	371.816	1183.95	1047.99	929.82	-0.181902	0.674805	486.22		-2.31357	7.25551e-09	486.22	***	-2.12081	1.89375e-07	486.22	***
ACIUZZ_RS09395	tRNA-Trp	NA	15.1379	4.67867	4.44886	5.2751	7.89082	3.52767	62.1288	23.301	18.5103	0.277578	0.59138	16.0999		-1.71327	0.00493974	16.0999	**	-2.26717	0.000481501	16.0999	***
ACIUZZ_RS09400	citrate/2-methylcitrate synthase	NA	1348.95	1295.99	1094.42	1910.9	2525.06	2379.06	2731.04	2873.23	2412.37	-0.816101	2.04487e-05	2063.45	***	-1.08157	8.59373e-09	2063.45	***	-0.225948	0.250888	2063.45
ACIUZZ_RS09405	phosphate acyltransferase	NA	213.612	249.139	182.403	149.022	145.98	261.048	399.024	493.204	485.572	0.170602	0.627123	286.556		-1.04705	0.000471364	286.556	***	-1.22438	3.28119e-05	286.556	***
ACIUZZ_RS09410	indolepyruvate ferredoxin oxidoreductase subunit alpha	iorA	1105.06	1359.15	1026.2	899.404	996.216	2676.09	3229.82	2975.87	3067.11	-0.290397	0.494727	1926.1		-1.29017	0.00211188	1926.1	**	-0.891136	0.0286766	1926.1	*
ACIUZZ_RS09415	indolepyruvate oxidoreductase subunit beta	NA	327.987	391.838	342.562	233.423	295.906	900.967	1377.33	1066.85	1320.69	-0.29887	0.51164	695.284		-1.63158	0.000481287	695.284	***	-1.2086	0.00843187	695.284	**
ACIUZZ_RS09420	cysteine-rich small domain-containing protein	NA	109.329	177.789	115.67	63.3012	94.6898	411.326	308.894	430.513	493.751	-0.289224	0.562211	245.029		-1.33647	0.021096	245.029	*	-0.855314	0.120453	245.029
ACIUZZ_RS09425	glycerol-3-phosphate 1-O-acyltransferase PlsY	plsY	163.152	281.89	183.886	138.471	177.543	649.797	1400.09	815.534	1197.14	-0.385466	0.418737	556.389		-2.09842	8.12041e-05	556.389	***	-1.54949	0.00364804	556.389	**
ACIUZZ_RS09430	vitamin B12-dependent ribonucleotide reductase	NA	361.626	480.733	424.125	469.484	487.258	1044.19	1704.6	1750.9	1808.84	-0.541205	0.124822	947.974		-1.94144	1.69015e-08	947.974	***	-1.29539	0.000149776	947.974	***
ACIUZZ_RS09435	glutamate 5-kinase	proB	191.746	295.926	234.307	362.663	313.66	529.151	833.051	781.692	702.1	-0.64922	0.0269932	471.588	*	-1.61668	7.32567e-09	471.588	***	-0.879324	0.00138969	471.588	**
ACIUZZ_RS09440	hypothetical protein	NA	13.4559	31.581	10.3807	13.1877	15.7816	37.3933	14.8759	37.1706	37.0206	-0.162627	0.755745	23.4275		-0.56089	0.340588	23.4275		-0.294285	0.581077	23.4275
ACIUZZ_RS09445	MGDG synthase family glycosyltransferase	NA	543.281	782.507	481.96	503.772	505.012	1165.54	911.806	1043.55	1145.92	-0.207752	0.617338	787.039		-0.719628	0.0712817	787.039		-0.442604	0.249083	787.039
ACIUZZ_RS09450	valine--tRNA ligase	NA	1197.57	1608.29	1072.18	1333.28	1499.26	3727.34	5101.56	4421.64	4547.94	-0.575548	0.144592	2723.23		-1.71201	2.735e-05	2723.23	***	-0.972495	0.015158	2723.23	*
ACIUZZ_RS09455	hypothetical protein	NA	0	4.67867	4.44886	1.31877	0	14.8162	10.5006	16.6435	20.2322	-0.31097	0.530449	8.07099		-1.50666	0.0447897	8.07099	*	-0.879103	0.206742	8.07099
ACIUZZ_RS09460	MBL fold metallo-hydrolase	NA	407.04	418.741	413.744	336.288	323.524	270.925	278.267	259.639	254.409	0.404352	0.0239472	329.175	*	0.640538	5.93158e-05	329.175	***	0.218849	0.1923	329.175
ACIUZZ_RS09465	AAA family ATPase	NA	509.641	552.083	501.238	648.837	601.675	569.366	490.905	598.058	586.733	-0.206878	0.272531	562.06		-0.100385	0.570191	562.06		0.111934	0.50898	562.06
ACIUZZ_RS09470	McrC family protein	NA	255.661	214.049	225.409	329.694	374.814	371.111	238.015	295.7	329.311	-0.588641	0.0069351	292.64	**	-0.313407	0.141899	292.64		0.300184	0.142511	292.64
ACIUZZ_RS09475	sporulation integral membrane protein YtvI	ytvI	30.2757	40.9383	44.4886	65.9387	84.8263	84.6641	352.647	199.168	171.758	-0.808959	0.0280713	119.412	*	-2.4727	1.29795e-11	119.412	***	-1.51486	1.55343e-05	119.412	***
ACIUZZ_RS09480	amino acid ABC transporter permease	NA	395.266	529.859	375.187	168.803	199.243	1256.56	1385.21	1344.24	1555.3	-0.175007		801.074		-1.3928		801.074		-1.07578		801.074
ACIUZZ_RS09485	amino acid ABC transporter permease	NA	391.902	601.209	419.676	346.838	477.395	1386.37	1430.71	1359.22	1763.64	-0.441327	0.323011	908.553		-1.49735	0.00184448	908.553	**	-0.870788	0.0614634	908.553
ACIUZZ_RS09490	transporter substrate-binding domain-containing protein	NA	497.867	684.255	443.403	298.043	327.469	1247.38	1566.35	1303.74	1554	-0.13377	0.794566	880.28		-1.2572	0.0141179	880.28	*	-1.02871	0.0369784	880.28	*
ACIUZZ_RS09495	amino acid ABC transporter ATP-binding protein	NA	45.4136	71.3497	62.284	52.751	41.4268	110.063	115.507	173.093	142.917	-0.162594	0.712149	90.5339		-1.16345	0.00433846	90.5339	**	-0.926845	0.017993	90.5339	*
ACIUZZ_RS09500	ABC transporter ATPase	NA	2923.29	3193.19	4168.58	4644.72	4695.04	1698.22	262.516	366.713	496.765	-0.0745471	0.878481	2494.34		2.94036	2.38192e-12	2494.34	***	3.11125	8.79711e-13	2494.34	***
ACIUZZ_RS09505	DUF4364 family protein	NA	2321.14	2205.99	2509.16	1267.34	1252.67	887.562	637.039	704.577	685.742	0.98728	4.68657e-07	1385.69	***	1.76333	5.88451e-20	1385.69	***	0.720088	0.000246636	1385.69	***
ACIUZZ_RS09510	epoxyqueuosine reductase	NA	408.722	384.82	470.096	932.374	842.345	218.716	103.256	200.832	222.554	-0.434045	0.341564	420.413		1.1016	0.029417	420.413	*	1.69059	0.000723819	420.413	***
ACIUZZ_RS09515	DUF512 domain-containing protein	NA	450.772	495.939	508.653	572.348	603.648	441.664	753.421	748.96	529.05	-0.133658	0.639456	567.162		-0.466334	0.0523314	567.162		-0.314303	0.186803	567.162
ACIUZZ_RS09520	ribosome biogenesis GTPase Der	der	486.093	604.718	542.761	800.496	911.39	687.19	1276.7	1384.74	1102.01	-0.51175	0.0175008	866.234	*	-1.17973	2.11729e-09	866.234	***	-0.630594	0.00128811	866.234	**
ACIUZZ_RS09525	ArsR/SmtB family transcription factor	NA	100.919	91.234	134.949	18.4628	35.5087	12.6996	16.626	11.6505	18.0798	2.06314	1.57341e-07	48.9032	***	2.62156	1.77687e-11	48.9032	***	0.355955	0.4022	48.9032
ACIUZZ_RS09530	heavy metal translocating P-type ATPase	NA	748.483	715.836	1147.81	199.135	211.079	234.237	330.77	373.37	450.274	1.87875	4.44519e-13	490.11	***	1.13763	1.40435e-05	490.11	***	-0.79109	0.00285388	490.11	**
ACIUZZ_RS09535	TnsA endonuclease N-terminal domain-containing protein	NA	142.969	142.699	177.954	410.139	432.022	100.891	7.00043	17.1983	27.9807	-0.632789	0.171382	162.095		2.66926	1.40907e-06	162.095	***	3.7544	1.30905e-10	162.095	***
ACIUZZ_RS09540	DDE-type integrase/transposase/recombinase	NA	677.839	478.394	581.318	1573.3	1584.08	341.478	21.0013	52.7046	87.3858	-0.599469	0.205664	599.722		2.9073	3.23808e-07	599.722	***	3.99403	3.94406e-11	599.722	***
ACIUZZ_RS09545	ATP-binding protein	NA	334.715	221.067	210.579	985.125	1025.81	148.868	14.0009	24.4105	53.3785	-0.843627	0.0831356	335.328		2.47964	4.9223e-05	335.328	***	4.00371	1.12673e-09	335.328	***
ACIUZZ_RS09550	hypothetical protein	NA	156.424	133.342	103.807	480.034	540.521	126.996	28.0017	56.0333	59.4051	-1.06101	0.0173974	187.174	*	1.25735	0.0148861	187.174	*	2.72595	2.00201e-07	187.174	***
[truncated: 1,905 more rows]

## Sheet: Heatmap
Heatmap (MC= methyl chloride/chloromethane, Syr= syringate)
[truncated: 16 more rows]

## Sheet: Methyltransferase systems
					Methyltransferase systems (MC= methyl chloride/chloromethane, Syr= syringate)
[truncated: 177 more rows]
