# Supplementary material for: Identification and characterisation of an elusive bacterial enzyme system for chloromethane dehalogenation
Source: Nat Commun. 2026 May 30;17:4818. doi: 10.1038/s41467-026-73764-z (PMC13222342; doi:10.1038/s41467-026-73764-z)
Supplement: Supplementary file 4 — Supplementary Data 2 [file 41467_2026_73764_MOESM4_ESM.xlsx]

## Sheet: Supplementary Data 2
Predicted proteins used to compute the conservation score
protein sequence	sequence used	blast score	species	Sequence
A0A0P8YZL4	7_419	4.2e-231	Oxobacter_pfennigii	DSYNDKLKRLDKCVKFEKVDRVPIAVATLYFSAKYSNLSYDTMFYDTEKYKEAAAKFALDFNWDAACFLRSFETVTLGLSLAASDPKLAINVAIASVMGGGFAHDILKDIYASHPGRELPKDGESHFLIKDTVISPEEYDEFIVNPLQFLSDIVVPRVYRSLNKPGSSESNAALINLGLQLGPSLNNVVEFTKRMKEVNCPPWYMALAPNPLDFIGSFVRNFDKVLFDIRRYPTKIKKLCEELAPVFAAVGKATGQLSYDLTGSKRVFLPVWYNSFLSNKQFKEFHWPYIKYIAEELIKEGFTPLLSFQGEHDHLLDTILELPEGKAIAWFDRTDVIKAKKVIGEHTCVAGGISPSLLIGGTPEEVDSRIKLILDEIKPAKGFIFTLPFNAIGPAKIEN…
A0A3D5UKC0	6_418	8.0e-211	Eubacteriaceae_bacterium	SSYNDKLERMEKCVKLEKVDRVPIAVATLYFPAKYSGITYEAMFFDNEQYTKAAEKFAIDFDWDAACFLRSFESVPLGLSLAATNPEMAINVAVASVLGGGFAHDILDDQYSKQPGRESPKNAESQFTIRESIMNDDEYDSLIENPFDFLAEVLVPRIYRKLKNPGSNTANAALIQLGNALPGAMNHVGNFTETMKSVDCPPWYMALAPNPLDFLGAFLRDFDKVLYDIRRYPEKVKKLCEELAPVLAIVGKATGEISYKLTGSRRVFLPVWYNSFLSKKQYMEFQWPYIRHIAESLIEEGFTPLLSFQGEHDHLLDTILELPEGKAIAWFDRTDVVKAKSIIGEHTCIAGGISPSILIGGSVSDVEENIEKMLGEMKNARGYIYTLPFNGIGPAKIEN…
A0A970H3U4	16_426	3.6e-209	Bacillota_bacterium	YYEKLARLDKCAKLESVDRVPMAVATLYFPAKYEDISYEDMFYDNEKFAAAAAKFAVDFDWDAVCFLRSFETVPLGLSLAAADPELAINVAIASVMGGGFAHDILKDNYSAQPGRESPPDRESQFIIRETIMSADEYDALLEAPLQYLSEKIVPRIYKNLSQPGSDRANAALISFGIQLGTVLQKVVAFTQKMKEGNCPPWYMALAPNPLDFLGAFLRDFDKILFDIHRYPQKIKKFCEEMAPVFLAVGKATGQLSYELTGSRRVFMPVWYNSFLSLKQYKEFHWPYIKYIAEELIKEGFTPLFSFQGEHDHLLETVLEMPAGKTIAWFERTDLARVKKILGEHTCIAGGIAPAMLIGGTAQDVEDRVKIILDEMKTARGFIFTLPFNAIGPAKIQNVK…
A0A970NUV2	6_419	3.0e-207	Eubacteriaceae_bacterium	LSKYDEKLERLDKSVKLEKVDRVPMAAATLYFPAKYSNISYASMFYDNEKYTRAASKFALDFDWDAVCFLRSFETVPLGLSLAAVDPELAINVAIASVLGGGFAHDILKDHYSDQPGRESPEGLESQFTIKKPLMDGEEYDALAENLLQYLAEIIVPRIYGSLNNPGSMESNAALIEFGLQLGGALAHVQKFTQRMKEVHCPPWYMALAPNPLDFLGAFLRNFDKVLYDIRRYPKQILKICEALAPVFLAVGKATGQISYALTGSRRVFLPVWYNSFLSQKQYQEFHWPFIRYIAEELIADDFTPLFSFQGEHDHLLQTILELPEAKVIAWFDRTDVVKAKGVIGEHSCIAGGISPSILIGRSVEEVDREIKRILYEMKTARGYIHTLPFNAIGPAKIE…
A0A6N7WVA0	3_413	1.0e-194	Eubacterium	YEEKLRRLEDCADLKSVDRVPIGVAELYFPAKYTGFTYQDMYYDNEKYTRAAIKFAEDFDWDAVCFLRSFETIPLGLSLVPVDAEMAVNVAIASVMGGGSTHDILRDRYISHPGRELPENNESHFIIQDTFMDACEYESFAKDPFCFLSEKIVPRVYENLQKPGSNLANETFLKLGFELNDILERVAGFTETMKKANCPPWYLALAPNPLDFIGAFVRNFDKVLMDIHRNPDEILTICEKLTPVFMAVGKATGQLSHALTGSKRVFMPVWYNSFLSKKEYLKFQWPYIKTIAEGLIAEGFTPLLSLQGEYDHLLDTLLELPKGKFIAWFDRTDPIEAKKVIGEHCCIAGGISAAALISKQPEDIDEYVKKLLEEMKKSSGFIYTLPFNGIGPAKIENVK…
A0A0J1GBT4	7_419	2.8e-194	unclassified_Robinsoniella	SSYSEKLERLDRCTRLEKVDRVPIGAATLYFPAKYSGISYEDMYYDQDKYMKASTKFAKDFNWDAACMLRSFESVTLGLALAGTDPETAVNAAAASVLGGGFAHDILKDNYSSQPGREVPPYVESQFKIKSPVMSVEEYDEFIDDPFGFLNNKVVPRVYGSLSRPGSSESTTALIKFGMKLGPALGDLQTFTQEMKDVNCPPWYMALNPNPLDALGAFLRDFDQVIYDLRRVPDKVHKICAALAPVLLAVGKATGEISYQLTGSRRVFCPVWYNSFLSEKQFREFHWPYLKYICEELIKADFTPLLSLQGSYDHLLDTLLELPAGKAIAWFDRTDPIKAKQVIGEHMCIAGGISPALLIGGTVKEVDTRVKELLDEMKTASGFIFTLPFNAIGPAKIEN…
A0A4P6LSM3	7_419	3.6e-193	Lachnospiraceae	SSYNDKLDRLDRCAGLKKVDRVPIGAATLYFPAKYSHISYEDMYYDQEKYKNASVRFANDFNWDAACMLRTFETVTLGLSLAGTDPQNAVNTAVASVLGGGFAHDILKDNYSSHPGREIPSDTESQFKIKNPVMTSEEYDEFIDDPFGFLNRKVVPRVYGALEEPGSSQSICALMKFGMKLGTALDDLQVFTQEMKTADCPPWYMAICPNPLDVLGAFLRDFDKVILDIHRVPDKVHKACEALLPILLAVGKATGEISYQLTGSKRVFFPVWYNSFLSEKQYREFHWPYLKYLCEELIKAGYTPLLSLQGTYDHLLETLLELPAGKAIAWFDRTDPVKARDIIGDHMCIAGGISPSLLIGGSVQEIDLQVKKLLTEMKKAAGFIFTLPFNAIGPAKIEN…
A0A3D5UQ61	1_385	2.1e-183	Eubacteriaceae_bacterium	MYFPANYSNITYESMFYDHASYTRAATTFAKDFNWDAACLLRSFETVPLGLSLATTKPETAINAAIASVVGGGFAHDILKDVYCNHPGRESPVDQESQFTIKKSILSDKEYDSFSADPLGYLSSELIPRIYESLDPEDEGKSRNALIEFGFHLNSTMNNVVDFTEKMKEAQCPPWYMALAPNPLDFLGAFLRNFDKVFMDIKRYPEKIKNICEQLAPVFVAVGKATGELSYNLTGSKRVFMPVWYNSFLSKHDYQEFHWPYIKFIGEELIKDGYTPLFSYQGEHDHLLDTILELPEGKSIAWFDRTNVTTAKTVIGEHSCIAGGISPSMLIGNTEAEVEQNVKETLAEMKSARGFIYTLPFNAIGPAKVENVQKMTETVFKYGRY
A0A842S471	10_418	1.5e-147	Candidatus_Lokiarchaeota_archaeon	AKLERMETATAGKEPDKVPIGIATTYFPAKYAGVTYEDMFHDNEKYIEVGTKFAKDFNWDGLSLHRSFESVTLGAALAGFDPDVALLVVVSSVLAGGASHDILDDIYSSNPGREVGKNVESQFVIDEPVMKDTEYDELINRPFDFLMDTVVPRAYKSLSNLSSPTAVGSLLKLGMELGKFPSFLGDFVGKMREQAWVPWYYALNPNPLDFIGAWLRDFDTLSLDLYRMPDKVKKACETIVGVLTAVGKMTGNISKDMTGSRRVFCPIWYNTYLSPEKYKEFHFPYIKQIVYDLVEEGFTPLMSFQGRYDHLLDTLTELPKGKVILWFDKTDLNKVRDVVGDDYCLAGGIPSSLLIGGTPEKVTQHVEKVISEQKPNGGFILSTEFNGMGDAKVENVKAM…
A0A524C2J8	10_418	3.3e-146	Candidatus_Lokiarchaeota_archaeon	AKIERLESAAAAKTPDRVPIGIATTYFPAKFAGITYEQMFYDNEKYKEATTKFAREFNWDAFSPLRSFESVPLGLSLAGYDVDLAIGAAVSSVLHGGASHDILDDVYSSMPGRELGENVESQFVIAEPVMNDTDYDPFLEDPFGFLANTIVPRAYRNLRDLSSPKAIGSLLKMGQQMNKFPAFLSDFVTKMKQEAWVPWYYALNPNPLDLIGAWFRDFDTLSLDLYRKPEKVKALCEALTPYLAAVGKMTGKISLDLTGSRRVFCPIWYNTYLSPEKYKEFHFPYIKKIVNELVEADFTPLMSFQGRYDHLLDTLLELPEGKVILWFDKTDLSKVKEVVGDKYCIAGGIPSSLLIGGTPEKVTQHVKDTLEKFKPGGGFILSTEFNGMGDAKVENVKAM…
A0A523R6T0	8_418	4.8e-146	Candidatus_Lokiarchaeota_archaeon	YKAKLERLETAAAAKEPDRVPIAINTTYFPAKYAGVSYQDMFHDNNKYIEVMAKFARDFNWDGYNSLRSFESVPIGLALAGYDADLAIGMAVSSVLGGGASHDILADVYSSNPGRELGKNVESQFVMDKPVMKADEYDSLIEQPFEFLMKTVVPRAYKNLANLDSPKGVGTLLKMGQELAKFPAFFGEFVGKMKEEAWLPWYLALTPNPLDFIGAWLRDFDTLTLDLYRMPEKVKAACEALTGVLAAVGKLTGTISRDATGSRRVFCPTWYNTYLSPEQYREFHFPYIKKIVNELVEADFTPLLCFQGRMDHLLDTLTELPEGKVILWFDKTDLSKVKEVVGDKYCIAGGILSSLLISGTPQQVKDHMKETIDKYKPGGGYIVTTEFNGMGDAKIENVK…
A0A5C9EBV7	9_418	5.7e-144	Candidatus_Lokiarchaeota_archaeon	NRKLERLDIATQGKVPDRVPLGIATTYFPAKYAGETYHDIFYDNETYVKVATKFAEDFNWDGLSLHRSFESVPLGLALAGYDPDLAISVAVSSVLAGGASHDILGDVYSSMPGRELKENVESQFVMDQPVMFDDEYDALIENPFGYLMKTVIPRAYTNLSDLESPKAVGSLLKMGQELAKFPPFLQEFVGKMREKAWVPWYYALTPNPLDFIGAWLRDFDTLSLDLYRKPEKVKAACEKLAPVLAAVGKMTGNISKQFTGSKRVFCPIWYNTYLSPEKYKEFHFPYIKMIVNELVEAGFTPLMSFQGRYDHLLDTLLELPKGKVILWFDKTDLNKVREVVGDDYCLAGGVLSSLLIGGTPEKVDHHIQHLMEDQKPNGGFIVSTEFNGMGDAKVENVKA…
A0A8T5TBM3	11_418	1.2e-143	Candidatus_Lokiarchaeota_archaeon	KVERLENAAAVKEPDRVPIGIATTYFPAKYAGVSYKDVWHDNSKYIEVGTKFARDFNWDAVSLHRSFESVPLGLALAGTDADLAIGVAVSSVLGGGASHDILGDVYSSNPGRELGDNNESQWVIEKPVMNDNEYDLLIGKPFEYLMGTVIPRAYKNLADMNSPTAVAALLKMGQEVAKFPAFLMDFVGKMKQEAWIPWYYALAPNPLDFIGAFLRDFDTLSLDLYRKPEKVKKACETLAPVLAAVGKLTGGISRDVTGSRRVFCPIWYNTYLSPEKFKEFHFPYIKQIVNELIEAGFTPLMSFQGRSDHLLDQLKELPERKVIMWFDKTDLVKAREALGDNYCLAGGVPSSLLISGTPDKVREHTKQLIDNLKSGGGLIVSTEFNGMGDAKVENVKALT…
A0A524EFS0	8_418	4.2e-143	Candidatus_Lokiarchaeota_archaeon	YKAKIERLETAAAAKEPDRVPIGINTTYFPAKYAGVSYHDMFYDNNKYLEVMTKFARDFNWDGYNSLRSFESVPLGLALAGYDTDLAIGAAVSSVLAGGAAHDILADVYSSMPGRELGENVESQFVMDKPVMNPDEYDALIEKPFEFLMKIVIPRAYKNLAKLDSPAGVGTLLKMGQEIAKFPAFFTEFIGKMKQEAWTPWYLALTPNPLDFIGAWLRDFDTLTLDLYRMPEKVKAACEKLAPVLAAVGKLTGAISKDATGSRRVFCPTWYNTYLSPEQYREFHFPYIKLIVNELVDAGFTPLLCFQGRMDHLLDTLTEFPEGKVILWFDKTDLSKVREVVGDKYCIAGGILSSLLISGTPDQVKKHMQETLNKYKPGGGYIVSTEFNGLGDAKVANVK…
A0A7K4GSW7	10_418	3.7e-142	Candidatus_Lokiarchaeota_archaeon	AKIERMENAAALKEPDRIPIGIATTYFPAKYAGVSYEDVWYDNNKYIEVGAKFARDFNWDAVSFHRSFESVPLGLALASFDADLAILVAVNSVLGGGASHDILGDVYSSNPGRELGANVESQFVINKPVMNDDEWDLLIEKPFDFMMETIVPRAYKNLANKSSPTAVGALLKMGMEVAKFPGFLMEMAGKLKEEAWLPYYYAVAPNPLDFIGAFYRDFDTLSLDLYRMPEKVKKACEGLAPVLAAVGKMTGKISLDVTGSRRVFCPIWYNTYLSPEKFKEFHFPYIKQIVNELVEADFTPLMSFQGRSDHLLEILKELPAGKVIMWFDKTDVVKAREVLGDKYCLAGGIPSSLLISGTPEKVKAHTEQLIDNMKSGGTFIVSSEFNGMGDAKVENVKAM…
A0A7C1LNT3	10_418	1.0e-139	Archaeon from a metagenome	AKIERLETATAVKEPDRVPIGIATTYFPAKYAGVSYENVWYDNNKYTEVGIKFARDFNWDAVSLHRSFESIPLGLALAGFDTELAVGVVVSSVLAGGASHDILGDVYSSNPGREVGENNESQWVIEKPVMNDDEYDRLIEQPFDFLMGTVIPRAYKNLADLNSPTAVGALLKMGQEVAKFPNFLMDFVGKWKAEAWLPWYYAVACNPLDTLGAFLRDFDKLSLDIYRMPDKVKKACEIITPVLATIGKVTGAISRDVTGSRRVFCPIWYNTYLSPEKFREFHFPYIKQIVNELIEAGFTPLMSFQGRSDHLLDQLKELPEGKVIMWFDKTDLVKAREELGDNYCLAGGIPSRLLISGTPEKVRKHTEELIDNLKSGGGFIVSTEFNGMGDAKVENVKAL…
