# Supplementary material for: Identification and characterisation of an elusive bacterial enzyme system for chloromethane dehalogenation
Source: Nat Commun. 2026 May 30;17:4818. doi: 10.1038/s41467-026-73764-z (PMC13222342; doi:10.1038/s41467-026-73764-z)
Supplement: Supplementary file 5 — Supplementary Data 3 [file 41467_2026_73764_MOESM5_ESM.xlsx]

## Sheet: BLASTp queries
BLASTp queries
Designation	Query_usage	NCBI_accession	Sequence
CdmB	Figure_5	WP_026395866.1	MSNQVLSKYDEKLDRLDKCAKLEPVDRVPIAIATLYFPAKYSNISYDEMFNDTKQYTEAAIKFATDFNWDATCFLRSFDSVTLGLSLAATNPELAINVAIASVLGGGFTHDVLKDNYVSHPGRELPGDGEAHFLIKDTFIEPEEYDDFIENPFDFLSEVIVPKVYKSLSQPGSSSANAALIKLGLQLGPALANVGDFTQKMKEVNCPPWYMALAPNPLDFIGSFVRNFDKVLFDIRRYPKKIKRLCEELTPVFVAVGKATGQLSYELTGSRRVFMPVWYNSFLSKKQYAEFHWPYIKLIAEELIKDGFTPLLSFQGEHDHLLDTILELPEGKAIAWFDRTNIVDAKKIIGNHTCIAGGISPSILIGGTPEEVDLHVKKLLTEMKSSRGYIYTLPFNAIG…
MtoB1	Figure_5	WP_042685518.1	MDVEELRKERLERLERALKCKEPDRVPILVFNDVWCGTYSGYTAKEVYFEYDKWIKATLNVAKDFEFDYIFTLNGLEGMFLFASFIEKAPEVATNMRFVTAPYHDILQDVYTRWPGRELREDMHPQFIGKEIMKKEEYNKFIEAPIDFMHEVALPRICKNVANPGSADYNAALAKLGMEAGKYNAATNSFIMELMKIGYPMWPMAHGYAPLDFIGDFLRDIKNIVIDLYRVPDVVIQAVDAITPHLVKTASISGSVPEEVMKMLGVNLIWCFYPLHLNEYLNPKQYREYYWPSLLHCWKENVKAGLLPFVLFEGRHDAHLETLLEIPKRGIAGMFEKTDGRKVKELVGNDMCIMYGPTNTLLASATPEKVYEWTKELVLDMKEGGGFVLFPGVDAAGIS…
MtoB2	Figure_5	WP_042685515.1	MDIEELRRERLERLEAAIKCKEPDRVPIRAFTHIWHGAYAGHTAKEVLFDNGKCKDAWLKVAKDFDFDTFTVISGLAGWIYAVALLDQQDISATAPLILGPTHIALMDVYTRWPGYELEENAHPQFIGKEIMKVDEYDQLIENPLEFINKVAMPRINKKLSNVGSAEYNAALAKYGVELARFGAFMAEVSMELAKIGYPAIPMSWGYAPLDFIGDYLRDIKNMVMDLYRHGDVVKQAVEAVTPLLIKVAEVSAPPAEVRKQIFGTDVVECLIPLHLNEYLNPKLYNEFFWPSLNEVIKEVVKMGQTPFVLFEGRHDAHLETLLEAPRRKVVGVFEKTDPRKVREVLGDHVILVSGPPNSLLIGGTPQKVEDFMKKLLEDCKEGGMMIYPGVDGGISRDA…
MtoB1	Figure_5	AAB91225.1	MNAEQLMEERRQRIEDVVKGKEPDRVPVTGATTVWHGSYAGYTAKEVLFDYEKCKDAWLKVAKDFDFDSFTVVGGLEGMIYTVALLEQPDMSAAARFILGPTHLVLQDVYTRWPGYELEENAHPQFIGKEIMKVEEYDQLIENPLEFINKVAMPRINRKLANVGSAEYNAALAKYGAELARFGAFMADVSMELAKLGYPTIPMSWAYAPLDLISDFLRDIKNMVMDLYRYPDKVKEAVEAVKPLIIKAAEVSAPPKEIRKQVFGTDVVECFYPLHLNEYLSPKLYNEFYWPYLNEVLHKVADMGQVNFVLFEGRHDAHLETLLEAPKKKVVGVFEKTDPRKVREVLGDHVILVSGPPNSLLIGGTPQKVEEYMKSLLEDCKEGGMMIWPGVDGGISRDA…
MtoB2	Figure_5	AAB91223.1	MNAEQLMEERRQRIEDVVKGKEPDRVPIYASTSLLFHVRYAGYKAKEALFDYGKFKESVIKTAKDFDFDIMRASYGLEGILFVLAFHNAPEIAKGMRFLTAHYHKILGDVYTKWPGMELSDDAHPQFIGKPVMNVDEYDAFTENPLEFINEVALPRACQNMKSAADRNAVIARLGAEVVRYTNTIQELGRELAELGYPSFATSWSYAPLDLIGDYLRDIKNVAIDLYRVPEKVKSATEAVTPLFIEMAERTGMPPKVAREIFGSDVVLCFYPLHLTEYLNPKLYNEYYWPYLNEVLHKVADMGQVNFVLFEGRHDAHLETLLEAPKKKVVGVFEKTDPRKVREVLGDHVILVSGPPNSLLIGGTPQKVEEYMKSLLEDCKEGGMMVYPGVDGGISRDAR…
MtvB	Figure_5	WP_011391929.1	MSKEKLYQERLQRYITAMECGKPDKVPIAFSVGEWAVKYTGSTLEEVYYNLDKSIEITCEVVQDLDFDIFGGGPTLWWPPMFDAMGSKLYKFPGIHLEENSQFQYMEEEYMKPEDYDDFIANPTEWLATKYLPRISEEFARPGSYRATVALIKSAAAYAIASNVMAKGWEKWTKEHGVVPSTSGFTKAPFDTLGDTLRGMKGILLDIRRRPEKVLAACEAIIPHNIAYAMIGARGDTTLPCKATLHRGAYPFLSMEHWEKFYWPSLKAVIEGLWAQGKRMYFFAEGNWTPYLEKIAELPDKSIVFIIDTTDAKKAKEILGGKFCLWGGVPTTLLTYGTPAQVKDCVKQAIDELACDGGFVLAPGGAVMSDAKRENIFAMIEAGREYGVY
OdmB	Figure_5	WP_026394333.1	MLTKRQNLVEVMKGGNPDRFVKQYEAFALMMKTPITRLKPPVGGSIVNEWGVTLSWPEGQLGSFPVHDKEHIVIKDITKWRDYVKAPNLDYPDEAWATAVADANAVDRNDQYVTVFVAPGLFEHVHYLMSMEEALMAYYEEPEAMHELIDYLVDFELRLAKEFIKHLHPDAVFHHDDWGSQINSFISPAMFEEFFEPAYKKIYGYYKENGVELIIHHSDSYAANLVPSMIEMGIDIWQGVMNTNNIPELIKQYGEKITFMGGIHSGLVDFPTWTPEIVAEYVEKTCQENGKLHFIPSQTSGLPIDSFPGVYETINKEIDKMSEKLF
OdmB	Figure_5	WP_005815867.1	MLTIKQNLLETIRGGNPDRFVNQYEFMDIILENPVDFMAPPGGSIKTGWGITFRWPEGQIGQFPVHDEEHKVLKDITKWREQVKAPEIPDTDEAWAAAVEHANSIDRNEKYVTAFVAPGVFEMCHHLMSMEDALMALYEEPELMHELIDYLTEYELKLAEIICRRLKPDALFHHDDWGSQKSSFISPAMFEEFYLPAYKKIYSFYKQNGVELIVHHSDCYAANLVPFMIEMGIDIWQGVMTTNNTPELIKQYGGKISFMGDIDSGVVDFPTWTREIAAREAERACTNCGKHYFIPCLTQGLGFSSFPGVYDCVSEEIDKLSKKMF
VdmB	Figure_5	WP_026393914.1	MNQRENFFAMIEGKKPEFIPNSMEVYKTCVMATSIIDSPFQGGLDAYGVNWIATKEGSIPEPNKFMFNDITDWKDHVKFPNVDTLGIEEAAKMELADVKRDEMVINVFSACGLFERMAAFMGFENTLCSLVEDPDASREFFEAFADFRIDCHNRIIDAYQPDVITYFDDLATANGLFMSPKVYREVIKPAHQRIAEAVTSRGVIFSQHTCGKCEEIVGDYVEMGAKIWHSAQISNDLEGIMDRYKGKLIIEGGWDSSGPVSYIGASIEDLIEEAKRCVRVYGPKGNYIFMPVLMNENGNSLLVGDPRLEPMLKAFNEINKL
CmuA	Figure_5	WP_012606305.1	MAAQSGKMTSRERMFAAVTMTDLPDQVPCVPLLMARGIREGGITVDQALRDGEASAHAKAKALEKFGGDVIIAGTDLFTPVECVDGCELDYLPHAQPSLVRHPTPNREAFYRFKEKYEREGFKPSDRVLQIMKEAQTMIKLGYKDTHVIPTPVGGPITTAQLMTGSSEFLSYLSEDPEYALEVTELALDVVKNVCRLMFESGIDVCNILDPFNSSDILPPEVYRKHGLPFQKRLFAYIKEIGGIGFTHTCTFTQPIWRDIAENGCLNFNGDMYPGMEHAKRAIGGQISLMGTLSPFSTLMHGSTTDVANEVKKLAAEVGYNGGFICMPGCDIDWTIPDENLKAMIDTCASIKYPMDIAALGDLSNVYIAGNPKHPGKRSSSVAGDVKVEAGKKHELDTS…
MecE	Figure_5	WP_257914175.1	MNSRERVFATLDGKIPDRVPVLAQVGDHAGVSQGLTFDVMYKDARRAAEAHLKALNRYKYDSVAIQVEPSWPVVEACGGTLFYPPDKYPWITKNPILTEEDIKNFKMPDFAKAPGSKVTVEGTRILAESTDVPVGAYVTGPFTFSMQLFPYENFIKSVRKKEFMHALIQKSTEIVNAYAQALKEAGASFLVICEHDLQMFAPATMTEFFIPYLKQALTYQYNILHMCGKVDTHLDINGDALADMDKLQMVSLGHHTDMLKFKKKYAGKLGFAGNLDHIVFLPQASAEEVEEKCGEIITAAKEGGQYMLSPGCEITADVPPENVEAMVRAAEKFGRYE
MecC	Figure_5	WP_257914173.1	MSSKEQTEMVKNIIAKRDRGEKLLPIERIVLTVCHEHADRIPTGFLFTEWIVNRYGYSCSEAAADPEKHSDAIVKFFEEFDYDVVFPGIETTVVEAEILGCTLKRPKDSNPQIVKEAITCERDVEELEEKVAALDGRTEGRMPVRLELFKQLVKKTKGEYAVIATPMQPLPVAVQILGYPLAVKWMKTKPLLMHRVVEACTQAAIKFAQAFKETGIHGITPIAAWNSVPNFRPEQLWEFDTPYLARMIQSASPLPFIHYYWGLRLLGDDWTRFLARQVSTGTFIMTNLDPDPMQGPSRDLKTFRELANIYHKAYLVGVGPELLKEGTPEIIENRVKEYIKGLYPCNGGCMINPCAIPQGSPVENVRAFIDALNKYGTFPINLSKLG
UroD	Figure_5	CAB12852.1	MSKRETFNETFLKAARGEKADHTPVWYMRQAGRSQPEYRKLKEKYGLFEITHQPELCAYVTRLPVEQYGVDAAILYKDIMTPLPSIGVDVEIKNGIGPVIDQPIRSLADIEKLGQIDPEQDVPYVLETIKLLVNEQLNVPLIGFSGAPFTLASYMIEGGPSKNYNKTKAFMYSMPDAWNLLMSKLADMIIVYVKAQIEAGAKAIQIFDSWVGALNQADYRTYIKPVMNRIFSELAKENVPLIMFGVGASHLAGDWHDLPLDVVGLDWRLGIDEARSKGITKTVQGNLDPSILLAPWEVIEQKTKEILDQGMESDGFIFNLGHGVFPDVSPEVLKKLTAFVHEYSQNKKMGQYS
CdmB_Paralog	Figure_5	WP_026393984.1	MLTKRQNLMETIKGGNPDRFVNQYEFMNLIMEAPLGEMAGPGQTIKNGWGITFSWPADQLGGFPVHDDEHKVLKDITDWKNQVKAPAVATSDEAWAAAVAHANAVDRNEEFVTAFVAPGVFEMTHHLMSMEDALMALYEEPEDMHDLIDYLVDYELAYAKELINRIHPDCIFHHDDWGSQRSSFVSPEMFAEFFLPAYKKIYGFYKENGVELIVHHSDSYGVNLVPFMIEMGIDIWQGVMTTNNVPELIEKYGQQMTFMGAIDSGVVDFPDWTPEIVAEYTEKACKECGKLHFIPNLTQGLNFSSFPGVYEETTAVIDRLSKEMF
CdmB_Paralog	Figure_5	WP_035355258.1	MKESFLSEQTVEINSLFEDVFDGKTPKRVPILTNIDNAFCLEYVGFDLKKEQYSIEKTLQAIEKTTCDFNGDTVLGITLRLPQLYSILKARNFKMGADGFLQHPEVRGMEVEDYDALIADPYKALWDTILPRIYEGLNEPSFLGSKTLAFAFFTFISSMGQLENGYTEIASKYGRSTYTMASAASAEPLDMLSDQLRSFSEISKDIRRYPDKVVAACEALLPICLKAGITPKSNRYNRTFVPLHMAPYMREKDFLKFYLPTFSAYIQGMADAGVGANLFVEQDWMRYLDYLNELPKGTLMVFEYGDAKTIKEKVGDRHVVSGLYPIGLLKSGSEEQCIDKAKELVDIFAPGGGYIFSFDKAILRLNDVNADNLKAVFNFVHEYGQYK
CdmB_Paralog	Figure_5	WP_026393920.1	MSDVLALQQQRGKLYSDYYSNTIPERMPIGLTLPQHLVAEYGGQNLFDFQFNYAMLADPARELCAKIYSDSCLVAPANFLLSRTPSMYQLYGSQSFVMGNGGFVQHPEVVGMMDDEYPQLIEKPFDFLVETVIPRQHKNLDPQNPIKMATAIQMGKLALQNDEMAFLPTFFELIQTHGYYPGSPLGSFNFTEAPLDFIADQLRSFSGISMDVRRHKTQLQEAAAAVMPLLYHWGLPGNIDPQGSVFIPLHMPTFMREKDFVEIYLPSYKTMLQQFAAVGARPNMFCEHDWSRYLDILLSEIPAGCQLAFEYGDPQTIKDKLGKKFLLTGLFPSASLKTDTPAQIVDRAKAFLDIMLPGGGYLFGFDKNPLTLKEVNLETLAALTEYIRDHAAYENPGAA…
CdmB_Paralog	Figure_5	WP_026394100.1	MVDIKKIQAERTKLFDDVNDSIIPKRVPVNIFLGIEPTAQYAGIDLAEAQWNPGMLEDAGDKICQTVFSDSIPFMPYMRSPALYTPLKAQSFVMGSNGFMQHPEVMGMEADEYDYLIEKPYDCLIEKVIPRHYKAVNSQEPFNTMLSFAKGLLGKNDSLMAGAGIMMKLVAKYGYRQMGLNGGGAEAPFDFIADQLRGFTGISMDIRRCPEKLQDACEAVYPIVKKMGTPLIVDDYSSVMYPLHMPTFMREKDFAKYWWPSFLKLCEDHASAGIRTSVFCEDNWMRYLDYLQDLPSNTQLTFEYGDPKIIKEKLGNKHIISGLYPISYLKNKSKQECIDLAKEYIDILAPGGKYIFALDKVPLVLDDFNMENLCAVTETVRDYGVYSNPGEQVGTVFKK…
CdmB_Paralog	Figure_5	WP_026394102.1	MKLTPRENFLNFYQNKPMERFPDFMLDINPVFSITGMDERSPNNENGKDWYGCDWVLDPGTQACVLDVSKPPLFEEIEDWREIVKFPDLDAIDWAANAKADGVDNFDPDKLNYLMLLEGPFERLHTLMGFENALCAMISEPEEVEALFDKIMEVKIKSIEVLVKHYKVEVINFHDDWGTQKDLFFSPDLWRRLLKPQIKKAVDACHKNGIIFELHCCGKIDSIIPELVDIGVDCVQCMGINPIAKVKKLTGDKLAYMVSPRYQSYDTIKDLTEEKLRKLIREEITEEAVGGRYMSFFWPMDTWWLPIVMDEIKKCGEELLGEKN
CdmB_Paralog	Figure_5	WP_026394170.1	MLTIRENLLETMKGGNPDRFVKQYEFIDLIMEVPTGTEFKYGQTWKDHWGITWQWPEGQLGMFPVHHDGLAVIQDITEWKKTVKKPAIATSDEAWAPAIAHANAVDRKEKFATAFFAPGLFEMTHHLMGMENALMALYEEPEAMQELIDYLTEYELEFAAVMMEKLKPEAILHHDDWGSQISSFISPEMFEEFFVPSYKKIYQFYKDNGVELIIHHSDSYAANLVPYMIEVGIDIWQGVMNTNNIPELVEKYGDKITFMGGLHSGTVDYPGWEKEVVKKQVEETCKANGHKYFIPCQTSGLPIENFEGVIAYIDECIDEMSKELF
CdmB_Paralog	Figure_5	WP_026394228.1	MLTKRQNLMETIKGGQPDRFVNQYEFLELIRESPKEAFMTPMGTEVKNAWGITIRWPEGQIGSFPVHDHGHKVLNDITEWREYVKAPSVDYPAERWTEAIAHAKAVDRNEKFVTAFVTPGIFELTHYLMGMEDALMSYYEEPEAMHELIEYLTEYELQYAQQLIDNLHPDALFHHDDWGSQISSFMSPETFKEFILPAYKKIYGFYKDNGVELIVHHSDSYGVNLVPFMIEMGIDIWQGVMNTNNIPELIKEYGGQISFMGGLHSGEIDFPDWTPEIVMEHVERACKECGKHYFIPNLSQGAPISSFPGVYEATSEAIDKMSAELF
CdmB_Paralog	Figure_5	WP_026394596.1	MNSRERVMAAANHQEPDRVPVDMVLTIDVYRDMKKVLNMEYLPDSPRMGRWTEVQMPIEMIKKLGIDMYYVSPRSGVSVHTKSFQDGSFTDEWGCYWKKTAIAGGHFYFELVNPPLANATIEDLETYIWPDPEDPKRYAGLQEEMKGVRETTDLAILAKFAGAVFELATYMRGHERWYRDIVNNQEFAHALMDKICQIQKRTNEVIMAEVGEYVDILRLSGEDLGMQDRPLMSPKTFKKVVKPHLKEHFEHAKKTLHQYNPEAKIMLHSCGAIKPFIADLIDCGVDVLDPVQPAATNMDRYELKKEFGNDMVFHGNIDIQKILPFGTKEEITHEVREAIKALAPGGGFLLSPAHNVQGDVSAENLVHMVNCVHQFGNYPINLD
CdmB_Paralog	Figure_5	WP_026394719.1	MRKKFDPEEMKAVGNYPDYPTHFMVGLPPLPPHAKWNKPITPKENWRLLYEGKKPYWIPEAGWFNCDVLIFRPRMHPDNAATHLVFDQEAQMSYDSDVQKGWFDLDWEWVEIAGGASVHPGNPAVTDINCWEEQVPFPNLDDLDWEAGIAANKEYIKTEKMLQAGMLSGFWERLMSLMDVDKAAMAMIDEDQQNGVHRLFDRLADLYVDYVDRLHQHFNIDSFLIHDDWGTQMNPFFSLDTCREMIVPYLKRVTDACHERGILFELHSCGKGEKLVPAMIEAGVDLWCPQIMNNYEELAHTYKDTRIIFGLTILPPPTDSEEEIRKLAKDFVETYKDCRVALCDMGAGPVYTAAIYEYSRKAYENYQD
CdmB_Paralog	Figure_5	WP_026395200.1	MSDQNIYEDRIKLFKDTIELKKTERVPNLSNFFTWKILDSPYKLSEAMNDYDKMERIVCDFHERYHFDAYMDLGTRNPIRVTDALGGGDHEVNDKTESINYYDHVLMKSDEYQELLDNEVKFLWTKVFARKFPDTTPEKLINAVQELMAYGQFNDKMTNKFVQEYHCPSVFNMNAVLMHPFEYLHNNYRGIKEVSIDLRKRRTELKDVIEKKFETQMLPALDAALDLDTSAYVCDTYFPMLAHAILSPKQFEDIYWPQLKQIIDKVVEKDKTIYIFCESTMLRFKDFFQDIPKGHVILHLEQDDIFEIHKELPNICLAGGMTTDLLGNGTPRQCIDYSKKLIDELGNGFIFSQNKMVSFRNDCTRENLLAVNEFIRNY
CdmB_Paralog	Figure_5	WP_026395767.1	MLTKRQNLMEVIKGGNPDRFVNQYEFMEIILEAPMDLPLAPAPGTRVKNKWGITFDWPADQIGSFPMHDDEHKVIKDITKWKESVKAPSVFYTDEEWAPAIAHAESVDRSDKFVTAFCAPGIFEMTHHLMSMEDALMALYEEPEAMKELIDYVVEYELAYAKEFIEHIHPDALFHHDDWGSQISTFISPAMFDEFILPAYKKVYGYWKANGVELIVHHSDSYAATLVPEMIEMGVDIWQGVMTTNNVPDLIKKYGGQITFMGDIDSGRVDFPGWTRELIYADAKKACEECGKLYFIPNLSQGLNISSFPGVYEATSEVIDQLSKEMF
CdmB_Paralog	Figure_5	WP_026395775.1	MLTKRQNLLETIKGGNPDRFVKQYEFMNIIMEAPIGAMCGPGQTIKNGWGITFTWPEGQLGGFPIHDDEHKVLKDITDWRNQVKAPAVETSDEAWAAAVAHANAIDRNEEFATAFVAPGIFEMTHHLMSMEDALMALYEEPEDMHDLIDYLVEYELAYAKEMISRLHPDCIFHHDDWGSQRSSFVSPEMFAEFFVPAYKKIYGFYKENGVELIVHHSDSYAANLVPAMIEMGIDIWQGVMTTNNVPELIKKYGGQISFMGDIDSGVIDFPGWTPEIVFEKTKEACERCGKLYFIPGASHGLNFGCFPGVYESNDEAIDKMSELMF
CdmB_Paralog	Figure_5	WP_026393361.1	MLTKKQNLLETIKGGKPDRFVKQYEFLNMIFEAAFQMTGIPMMPGPTSKDIWGITWTFMEGQIGGFPVHDEEHLVIKDITKWKEYVKKPLIPTDDESWAPAIAHANAINRNEEFVTAMYAPGLFEMTHHMMGMENSLMAFYEEPEAMHELINYITEFELEFAEILIDRIHPDALFHHDDWGSQISSFLSPSMFQEFFVPAYKKIYGYYKANGVELIVHHSDSYAANLVPAMIEMGIDIFQGVMNTNNIPELINNYGRQISFMGGLHSGELDFPDWTPERIAEDVERACKANGKSFYIPCITHGGAMSHFPGVYEEIDKQIDKMSKEMF
CdmB_Paralog	Figure_5	WP_026393362.1	MIKRVEFSKAELEPTGEYPSLFPGVPATPIYNTPITPKENYKALYKGEKPLWLPNYYDLTTLCPACYPDAIARGFIVSAESGDYMDDSQKGGKDCFGVEWVYEPSAMGSMVIPGKPTLRNISEWRDKITLPDVDSWDWAQSAERNKDYAYNSPNLVQAWIFTGFFERLISLLDFENAAITMIDEEVEDEVHDFFTECVKIYKKMIKHYQVDFNADVIYFHDDWGTSRNSFFSLEACRNLIVPHLKDVVDYAHELGLFVELHSCGKSGKLVPAMIEAGVDAWTPQEINDFDRLYKQFGGRIMLGAYHQVPMDVDEAAAIETGREFVKKYVGAIPEKQVFSGDYAIHIKTREALYEESRKYLSE
CdmB_Paralog	Figure_5	WP_026393363.1	MISKRENYLMAAQGEKPLWVPSFVEESNVFMPDFWMAVDPATGTDFCNIRWVENDAGRMPDEHWRAMETLDQWRETVKFPKVAELDWPEMTERFKRMSDPEKVNIAMLNTNGIFLIPIDMIGWVDGLCAIYEEPEELEAFISAITDFLVEVVNYFGEYIQPDIVFTGDDLAAANGPFVSKEIWRSLYKPYFKRIVDAIHKIGALAEFHCCGNCQFLIDEFLEIGVDVCQLPELNESLMQKKEKYGNKLVLTGGWDRHSAAALPGASEEIVRESVHQAIDDYGKNGALIFWDGGICGSSEDSQKKMKWVLDELNKYGRVVYQ
CdmB_Paralog	Figure_5	WP_026395883.1	MLTVKENLKEVMTGGNPDRFVKQYEFLQMIMSVPSGRIKPQIGEEVINEWGITIRWPEGQLASFPVHDAQHVVLKDVTEWKEYVKAPSMERPAGAWDQAIADASAVDRDNKYVAAFVAPGLFEMTHYLMGMENALMSFYEEPEAMHELIDYLTEYELDYAKALVENLHPDAILHHDDWGSQISTFLSPAMFEEFFLDSYKKIYGFYKANGVELIVHHSDSYAATLVPYMIEMGIDIWQGVMTTNDIPKMIKEYGEQITFMGGVHSGVIDHPEWTKEQIDAEFARACRESGKLYFIPGACQGLPVSSFPGVYEACDEAIEKMNKEMF
CdmB_Paralog	Figure_5	WP_035356463.1	MTAHLTQKENFLRVARGEMPEYVPVSSFFGPDAPLITMADPCILGEFRGPGGGVDPWGVTFVTGEEINFAALPKPNDFILTDVTKWRDVIKAPDYRGFDWEAAAKADRKKYIQDPDQTAFVISGFADLFQQFIGFMGFTEGLCAIYEEQEEVEELFDYMLEHSLYITKNLLHYYKPEGYYLLDDTASKLNPFISPKLFEEILVPRYKKCLDLVRDENIPIFYHNCGRCEDLIPAMVDIGVNVWDPAQVENDLVGMKQKYGSKLAINGGFEFRMPSTWPVVDEEEVREAVRETFNRLAPNGGFIFNGMITSLDYFDRKVQEVNGWIADEARKLSKTVYN
CdmB_Paralog	Figure_5	WP_026395570.1	MNLRENVMAVYRGEQPDYYGDLMAAVEFIPDPLFIQDALLPQDGKEYMDSWGTVRVFLPGAPGPHPHITRDNVVITDIEKWEEQLVVPSIDNLDWTPAREVASQIDRNEKLACFFYPGGLFERSHFLLGMEDALMHYLEYPDEMKALLRVIADHKMAYIRKVAAETQPDIIFYHDDWGTKQNLFLPPGVWREIIKPLQKEIADTIHECGMIYMHHADCILEPIVTDLVEIGVDIWQGVIAQNDIVKIQAITEGKLAMIGGIDGPKIDVENITEEKIREEVRRAVDTYCPGGRFYPSIPNGICFREWNNAIFMDELSKYGREYAQKNPIA
CdmB_Paralog	Figure_5	WP_026394052.1	MLTKRQNLLETIKGGNPDRFVNQYEAFVCTDAIYGMIMGDPITGQGGFPMPGGEPVKNAWGITFAWPAGTPGAFPLHDKEHKVLQDITKWRDVVKAPKTDLPAEAWAPFLPAIEAIDRNEVFATVFVAPGVFEQCHHLMGMEDCLMGFYEEPEEMHALIDYIVEYELAYAAELIKYYKPDCLFHHDDWGSSLNSFMAPEMFEEFIVPAYKKIYGFYKANGVELVVHHSDSYAANLVPLMIEMGIDIWQGCISNNNVPDLIKKYGGQISFMGDIDNSLIDDENWTQESVGAEVRKAVARCGKHYYIPCITQGGPGSVYPGVYEAITAEIDLINAGK
CdmB_Paralog	Figure_5	WP_026393894.1	MLTKRQNLVEVMKGGNPDRFVKQYEAFAMMMKTPITRIKPPIGGEIVNEWGVTIRWPEGQLGAFPVHDEEHIVIKDITKWQDYVKAPSVEQPAEKWATAIAEANAVDRNDQYVTVFVAPGIFEQVHYLMSMEEALMAFYEEPEAMHELIDYIVDFELKLAKEFIDHLHPDALFHHDDWGSQINSFISPAMFKEFFEPAYKKIYGYYKDNGVELIIHHSDSYAANLVPSMIEMGIDIWQGVMTTNNVPELIKQYGGKITFMGDIDSGVIDFPGWTQENIAEKVETACRRCGKLYFIPGASQGLNVSSFPGVYEATDEEIDRMTKEMF
CdmA	Supplementary Figure 12;Figure_5_system	WP_026395868.1	MIIIGEKINGTIPIVKQAIEKRDAAFIADRAIKQTEAGASFIDVCASTAPEYEIDTLKWLIEVVQDATDTPLCIDSPNPYAIEAVFKYANKPGMINSISEEVDKCEVLLPLLQGNTWEVVGLTCDDKGIPSDIETKISITRCMVEKADKYGITPNRIHIDPCVMALSTANNAMLNFVKEIKQIKIMYPSIHVTGAISNISFGLPARPLINKTAMAFAIKAGMDSAVMDPLNRDLMGTISATYSLLGLDKHCRKYSNAFRKGKIG
CdmC	Figure_5_system	WP_026395867.1	MLDLNVLTQALGDLDEDQVMDMLKEFSEINPSESAALEAVAACQSGMAIVGELFEKGEYFVGDLIFAGELLTEAINVLKPVLGGGDSVVIGTILLGTVHGDLHDIGKNIFRSMSEAAGFEVVDIGIDVEVDTFVKKALEIKPQIIGMSGVLTLAIDSMKDTVDALKAAGVGAKIIIGGNPVTKEACEFIGADAYTTNAAEGVKICQDLV
AE	Figure_5_system	WP_026395886.1	MSSLNTIRVFFPLLDKSVMIEAGKTVAQACALVGFPQNLVCGGKGTCKKCLVTIRENDLVSEVLGCQHLISEDMAILISKEAALSQILETTENGELSFNPKTRVVTIPITALKTEMCSYDLETIRNVLEMPVKMSSIKVLQKSAEVFHQKNLPLMNFILYNDEIIDLIPGDKELNAYGVAFDIGTTSVVGYLYDLTNGVLIHQYSSLNKQISFGGDVISRIDYASTAPENLKSIQHAIIETVNNILSNLFYESKIPSEAVYECVFCGNSTMAHLFLGLNPLHLGLSPFTGITRDMVVLNAEELGININPTGKITFLPLLGGFVGADTTAVLLGLPKDDEYRLMIDLGTNGEIAVGNRNRYFVASTACGPALEGAGIHMGMRGTTGAIEKITLVDNEIKC…
MtoA	Figure_5_system	WP_211247041.1	MQEVLKVFRFGNQKAFEIGKVNIGGEPGDNPTVLIGSIFYGKHKIVEDEKKGIFDKEKAEKLIKEQEELSDKTGNPGLVDVVGMSEEAIRGYMEFVADVTDKPFLVDSAIADIKIAAVEYAKEVGLEKRIIYNSISPESKDKEIEALKNSNIEAAVVLAYTFNVTSSKARIDALEKVLPKLEEAGITKPLIDTFVMDVPSLPAAAKAAMEIKKKYGFPCGSGAHNAIASWKGFKNMLGKEAEKPAVLMANTLQIVLGSDFVLYGPIEDSKLVFPAVFTIDTAYRYFARTKDLIEI
MtvA	Supplementary Figure 12	WP_011391928.1	MLIIGEKLNSAIPSVRQIINDKNAAAVQDLARRQAEAGADYLDLNTAHCDEVADMEWLVRTVQEVTDVPLCIDSTAGEAIKKGLETVKGDKSKVIINSISMEKKRLEEVLPLVLEYQCPVIGLTVDDNGIPKTAEERIKITEGLIETLSRKNYDLSNLYIDPLVLPLAVNHTNAVMFFQCLRDIKRLFKVKTVSGLSNISFNMPKRKLINRYFLTICMASGMDAAILDPLDGKIMTAVTTTDLLLGNDRFGKNFLKAYRKDLLAD
MtqA	Supplementary Figure 12	WP_038351870.1	MIIIGEKLNGAIPVVKKAIEEKDEAFIRDRAIAQAEAGATYIDVCAGTAPEIELESLKWMMDIVQEAVETPLCIDSPDPEILKAVFPLCKKPGLVNSVSGEGNKMDVLLPLFDDADPTWELVAMTCDNAGIPNTVEKKVELTKMMVEEAKKHNLTPNRIHIDPCVMALSTENHSFLNFKAEIEGIREIYPDIHITSGLSNISFGLPARKLMNQNFMTLSMFVGMDSAVMDPTSRDMMGAIFATDALLGNDRLCRKYSKAFRQGKIGPVQAK
OdmD	Supplementary Figure 12	WP_026394229.1	MIIIGEKINGAIPSTGKAIAAKDAEFIRNLAIKQAEAGANFIDVCASVDDDIELETMKWLIDIVQDATDVPIAVDSPNVYTCIESMKFCNKPGLFNSVSLEGGKVDEAFKVLAETKWECVALLNSDKGIPKTAKDRLDVFTDLMAKCKEYKIDPSRMHIDPLIEMLCTSEDGIAMVTEVIREIKKQYPTIHVTGAVSNISFNLPARRIANQAFAVLAMSAGMDSFILDPLNKDMMGMLFATEAMMGEDEYCMEYIGAFREGIFVK
VdmD	Supplementary Figure 12	WP_026393916.1	MIIIGEKINGAIPATAKAIAARDAEYIKHLARIQTAAGVDYIDVCASVENNVELETMKWLIDIVQEVTETPIAVDSPNEQTCIAAMSYCNKPGLFNSVSMEGNKVDVGFAAIADTSWECVALLNSDKGIPKTATDRLDVFTDIMAKAKAFGIDPSRLHIDPLVEMLCTSEEGIAVVTEVIREIKNQYPTIHVTGAISNISFNLPARKTVNMGFTVMAMMAGLDSAILDPTDRDLMGIIFATEALMGEDEYCVEYIRAYRQGIHGAVKK
OdmD	Supplementary Figure 12	BAE86491.1	MSIQKVKRRLILMILIGEKINGAIPSVAKAIAAKDADFIRNLAKVQSEAGVNFLDVCASVDNDIELETLKWLIDLVQEVSDIPIAIDSPNANVIAEAIKFCNKPGLINSVSMEGDKVEVIFPIIADTKWECVALLCDDTGIPQDTEKRLEVFGTLMAKAKQYNIAPSRLHIDPLVQMLCTSEDGILAIMEVIKEIKAQYPKIHITGGASNISFNLPIRRLVNQAFIVLAMGAGMDSAIVDPTKQDLMGMIFATEALLGQDEYCMEYIGAYREGKFGQK
MtaA	Supplementary Figure 12	WP_021168985.1	MIVVGELINSSRKAIAAAIEAKDVAAIQKIAKDQLEAGANYIDVNAGIFVGKEADYLKWLVTTVQEAIDAPCCIDSPDPKCVEQALAVHKGTAMVNSISLEKDRYDALLPVVAGTDLKVVALCMSDEGMPETTEARLKIADKLINSLTQNNIPLENIYVDALVQPVATNDSFGIEFIDAIQAITNKFPGVHTICGLSNISYGLPNRKFMNQMFAVMGIAKGLDGLIINPLDKAMMASIVTAETLAGRDNFCCNYLEAHRRDAFVW
MtaA	Supplementary Figure 12	ADO36988.1	MLTIVGELINTSRPPVKEAVQNKDEAFIRELAKKQADAGATYIDVNCGNMVKNELEIMEWLVNIVQDEVDTPLCIDSPNAKALDVGLALCRNGRPMINSISDEDGRYESVLPLIKKYNAKIVVLCMDSTGMPETSADRMKVVNNLYAKLKAEGIADDDMYFDPLVKPISSVTSAGAEVLDTIRQIKQDYPDVHFMCGLSNISYGLPNRSILNRLFVVQTMTLGMDGYVLDPTNGKMMADIITATALLGRDSYCSKYIKAHRKGKLDASSDA
MtaA	Supplementary Figure 12	AFA49047.1	MLTIVGELINSSRKVVKEAVQNRDEKVIRELAKVQTDAGATFLDVNCGNMIHDEEEVMEWLVNTIQDEVEMPLCIDSPKASALEVGLNLCKFGRPMINSLSGEEGRYEAIVPLVKKFDAKIVVLCMDHTGMPVTSDDRMKVVDDLYAKLTKDGIKDDDMYFDPLVKPISSVTTAGKEVLDTVRKIKVKYPDVHFMCGLSNISYGLPNRSLLNRLFVVQTMTLGMDGYVLDPANSSMMADIVASTALHGQDSYCGGYIKAHRKGLLG
MtaA	Supplementary Figure 12	WP_015049526.1	MLIVGELINTSRKPIKEAIERGDAAYIRDIAVRQAEAGADYIDVNCGTLIHNEPETMAWLANIVREAVNVPLCIDSPNPEALEAGLKLATKGRPMLNSITAEPDRFEAVLPIVKNFKAKVVALCMDEEGIPSTAEKRIEIVRKLVEDLTAAGIEREDIYIDPLVKPISTSDQAGAELIAAVGFIRENFPGVHIICGLSNVSFGLPNRRVLNQAFMVQLMTVGMDSYILDPLDREMMGFFYASKALLGKDPFCTDYLKAHRRGLYRRD
AcsE	Supplementary Figure 12	WP_011392711.1	MLIIGERINGMFGDIKRAIQERDPAPVQEWARRQEEGGARALDLNVGPAVQDKVSAMEWLVEVTQEVSNLTLCLDSTNIKAIEAGLKKCKNRAMINSTNAEREKVEKLFPLAVEHGAALIGLTMNKTGIPKDSDTRLAFAMELVAAADEFGLPMEDLYIDPLILPANVAQDHAPEVLKTLQQIKMLADPAPKTVLGLSNVSQNCQNRPLINRTFLAMAMACGLDAAIADACDEALIETAATAEILLNQTVYCDSFVKMFKTR
MetH	Supplementary Figure 12	NP_000245.2	MSPALQDLSQPEGLKKTLRDEINAILQKRIMVLDGGMGTMIQREKLNEEHFRGQEFKDHARPLKGNNDILSITQPDVIYQIHKEYLLAGADIIETNTFSSTSIAQADYGLEHLAYRMNMCSAGVARKAAEEVTLQTGIKRFVAGALGPTNKTLSVSPSVERPDYRNITFDELVEAYQEQAKGLLDGGVDILLIETIFDTANAKAALFALQNLFEEKYAPRPIFISGTIVDKSGRTLSGQTGEGFVISVSHGEPLCIGLNCALGAAEMRPFIEIIGKCTTAYVLCYPNAGLPNTFGDYDETPSMMAKHLKDFAMDGLVNIVGGCCGSTPDHIREIAEAVKNCKPRVPPATAFEGHMLLSGLEPFRIGPYTNFVNIGERCNVAGSRKFAKLIMAGNYEEAL…
CdmA_Paralog	Supplementary Figure 12	WP_026394594.1	MIIIGEKINGTIPVVKAAIEKRDADFIAERAIKQTEAGADFIDVCASTAPELEIEALKWLIDVVQDATETPLCIDSPNPRVIEAVFKYAKQPGLLNSISGEGDKCEVLLPLLTSNSWEIVGLTCDDHGIPRDVETKVKITEIMVEKAAKYGITPDRIHLDPCLLALATDNESYLNFIKDIKAIRAVYPDIHITSGLSNISFGLPGRAQVNRTFMALAIQAGMDSAVIDPTNKDMMATIFATYALLGHDRNCRSYSKAFRAGIIDPNRKKS
CdmA_Paralog	Supplementary Figure 12	WP_026394720.1	MIIIGEKINGAIPSTGKAIAEKDAEFIRNLAIKQAEAGADFIDVCASVDDDIELETMKWLIDIVQEATDIPIAVDSPNVYTCIESMKYCNKPGLFNSVSLEGDKVDVAFKVLAETKWECVALLNSDKGIPKTAKDRLDVFTDLMAKCKEYKIDPSRMHIDPLIEMLCTSEDGITMVTEVIREIKKQYPTIHVTGAVSNISFNLPARRIANQAFAVLAMSAGMDSFILDPLNKDMMGMLFATEAMMGEDEYCMEYISAFREGIFVK
CdmA_Paralog	Supplementary Figure 12	WP_026395628.1	MIIIGEKINGTIPVVKEAIEKRDAAYIADRAIKQTTAGANFIDVCASTAPEHEIETLKWLMDVVQDATDTPLSIDSPNPRVIEAVFKYAQKPGVINSISEEGDKCEVLLPLLEGNTWEVVGLTCDNNGIPNDLETKVNITKTMVEKAAKYGITPDRIHIDPCVMALSTDHNALLNFVEEIRTIKALFPQIHVTGAISNISFGLPIRTLINQTAMSYALQAGMDSAVLDPMNLDMMGTIFAANALLGQDKHCRKYSKAYRTGQIGSIKKDLRKP
CdmA_Paralog	Supplementary Figure 12	WP_026394208.1	MIIIGEKINGTIPAVKEAIETKDSAFIADRAVKQTEAGAHFIDVCASTAPEFEIETLKWLMEVVQDATDTPLCIDSPNPRVIEAVFKYANKPGMLNSISEEGNKCEVLLPLMEGNTWEVVGLTCDNNGIPNDLETKLDITKSMVEKAAKYGITPDRIHIDPCVMALSTENSSMMNFAAEIEAIKKLYPTIHVTGAISNISFGLPVRALLNKTAMGFAIQAGMDSAVMDPMNRDLMGTIFATYALMGQDKHCRKYSKAFRAGQIGPMAK
CdmA_Paralog	Supplementary Figure 12	WP_026395887.1	MIIIGEKINGTIPAIKEAIENRDAKLIAERAVKQEQAGADFIDVCAGTVPELEIAALKWLMEVVQDTTEVPLCIDSPNPRVIEAVFKYANKPGLINSISEEGDKCEVLLPLMEANSWEVIGLTCDNKGIPCEVQKKVDIAKIMVDKAAKFGITPDRLHIDPCVMALSTNNDSLLNFTREISEIRALYPTIHITSGLSNISFGLPARSLMNKTFMALAIQAGMDSAVMDPTNQDMMGTIFAAYALLGKDKYCRAYSKAFRQGKIGTSEK
CdmA_Paralog	Supplementary Figure 12	WP_026395203.1	MIIIGEKINGTIPLVKEAIEKRDADFIADQAVKQTEAGANFIDVCASTAPEYEIETLKWLMEVVQDATDTPVCIDSPNPRVIEAVFKYANKPGMLNSISEEGDKCEVLLPLLEGNTWEVVGLTCDDRGIPNDVKTKVDITKILVEKAAQYSITPDRIHIDPCVMALSTENNSMLNFAAEIKAIKELYPTIHVTGAISNISFGLPLRPLLNKTAMAFAIDAGMDSAVMDPLNRDLMGTIFATYALMGQDKHCRKYSKAFRAGEIGQVHK
CdmA_Paralog	Supplementary Figure 12	WP_026394172.1	MIIIGEKINGAIPSTAKAIAAKDVEFIRNLAIKQAEAGANFIDVCASVDDDIELETMKWLIDIVQDATDVPIAVDSPNVYTCIESMKYCNKPGLFNSVSLEGDKVDVAFKVLADTKWECVALLNSDKGIPKTAKDRLEVFTDLMAKCQEYKIDPSRMHIDPLIEMLCTSEDGITMVTEVIREIKKQYPTIHVTGAVSNISFNLPARRIANQAFAVLAMSAGMDSFILDPLNKDMMGMLFATEAMMGEDEYCMEYIGAFREGIFVK
CdmA_Paralog	Supplementary Figure 12	WP_026394099.1	MIIIGEKINGAIPSTGKAIAEKDKEFIRKLAIKQTEAGADFIDVCASVDDTIELETMKWLIDIVQDATDVPIAVDSPNIYTCIESMKYCKKAGLFNSVSLEGDKIDLAFKEIADTNWECVALLNSDKGIPKTAKDRLDVFTDLMGKCKEYKIDPSQIHIDPLIEMLCISEDGIATVVEVIREIKKQYPIIHVTGAISNISFNLPARRIANQAFAVLAMSAGMDSFILDPLNKDMMGMLFATEAMMGEDEYCIEYISAFREGKFVK
CdmA_Paralog	Supplementary Figure 12	WP_026393919.1	MIIIGEKINGSIPSVKEAIEKRDAAFIADRAVKQAAAGADFIDVCASTAPELEIETLKWLIEVVQEAVETPLCIDSPNPRAIEAVFQYANKPGLLNSISEEGDKCAVLLPLLAGNSWEVVGLTCDNNGIPCDLETKLKITGSMVEKADKFGITPDRIHIDPCVMALSTENNSLLNLEAEIRAIKALYPTIHVTGAISNISFGLPLRPLLNKTAMAFAIAAGMDSAVLDPLNRDMMGSIFATYALLGQDKHCRKYSKAYRAGVIGPAAK
CdmA_Paralog	Supplementary Figure 12	WP_026393790.1	MLTIVGELINTSRPAVKEAAMNRDRDMIIDLAIRQAKAGATFIDVNCGNMINNEEETMEWLVNTIQSEVEVPLCIDSPSATALDMGLSLCKYGRPMINSISDEDERYDSVLPLIKKYNAKIVVLCMDSTGMPVTSDDRMKVVHTLHDKLASEGVKDDDMYFDPLVKPVSSVGTAGIEVLETIKKIKTDYPDVHFMCGLSNISYGLPNRAILNRLFVVETMTLGMDGYVLDPTNNKTMADIVTSRALLGMDNYCGGYIKAHRSGLLG
CdmA_Paralog	Supplementary Figure 12	WP_026393922.1	MIIIGEKINGTIPVVKEAIEKRDAAFIADRAVKQTEAGASFIDVCASTAPEYEVETLKWLMAVVQDATDTPLCIDSPNPRVIEAVFKYANKPGMLNSISEEGDKCEILLPLMEGNTWEVVGLTCDNNGIASDLETKLVITSSMVEKAAKYNVTPDRIHIDPCVMALSTENNSLLNFATEIKAIKELYPTIHVTGAISNISFGLPVRALLNKTCMAFAIQAGMDSAVMDPLNRDMMGTIFATYALMGEDKHCRKYSKAYRAGQIGTLIK
CdmA_Paralog	Supplementary Figure 12	WP_026394454.1	MIIIGEKINGTIPSVKEAIERRDADFIAKLAIKQTEAGANFIDVCASTAPEYEIETLKWLMEVVQDATDTPLGIDSPNPKVIEAVFKYANKPGLINSISEEGDKCEVLLPLLEGNSWEVVGLTCDNHGIPSDLETKLKITEIMVEKAAKFGITPDRIHIDPCVMALSTENNSMLNFAQEIKKIKELYPTIHVTGAISNMSFGLPVRSLLNKTCMAFAIQAGMDSAVLDPLNRDMMGTIIATYALLGQDKHCRKYSKAYRQGQIGPVK
CdmA_Paralog	Supplementary Figure 12	WP_026393685.1	MIIIGEKINGSIPAVKEAIEKRDAAFIADRAVKQTVAGAHFIDVCASTAPEFEIETLKWLMKVVQDATDTPLCIDSPNPRVIEAVFKYANKPGMLNSISEEGDKCEILLPLMEGNTWEVVGLTCDNNGIPNDVETKVAITRTMVEKAAHYGITPDRIHIDPCVMALSTENNSLLNFTQEIRAIKEMYPTIHVTGAISNISFGLPVRSLLNKTGMAFAIQAGMDSAVLDPLNREMMGTIFATYALMGQDRHCRKYSKAYRAGQIGPAAK

## Sheet: System completeness
System completeness
protein_accession	genome_accession	gtdb_taxonomy_v220	isolation_source	synteny_corrinoid_protein	synteny_second_methlytransferase	synteny_other_methyltransferase	synteny_corrinoid_activator_protein	AE_blastp_homolog	cdmc_blastp_homolog	mtoa_blastp_homolog	cdma_blastp_homolog
WP_026395866.1	GCF_000472665.1	d__Bacteria;p__Bacillota_A;c__Clostridia;o__Eubacteriales;f__Eubacteriaceae;g__Acetobacterium;s__Acetobacterium dehalogenans	sewage digester	WP_026395867.1	WP_026395868.1	NA	NA	WP_026395886.1	WP_026395867.1	WP_026395044.1	WP_026395868.1
UOO38514.1	GCA_022870705.1	d__Bacteria;p__Bacillota_A;c__Clostridia;o__Oscillospirales;f__Oscillospiraceae;g__Sporobacter;s__Sporobacter sp022870705	marine sediment	UOO38513.1	UOO38512.1	NA	NA	UOO37451.1	UOO38513.1	NA	UOO38512.1
WP_054351373.1	GCF_959020465.1	d__Bacteria;p__Bacillota_A;c__Clostridia;o__Lachnospirales;f__Lachnospiraceae;g__Blautia;s__Blautia celeris	feces	WP_054351372.1	WP_118593915.1	NA	NA	WP_330698940.1	WP_054351372.1	NA	WP_103732223.1
WP_394926645.1	GCF_900539655.1	d__Bacteria;p__Bacillota_A;c__Clostridia;o__Lachnospirales;f__Lachnospiraceae;g__Robinsoniella;s__Robinsoniella sp900539655	feces	WP_394926646.1	NA	NA	NA	WP_394924879.1	WP_394926646.1	NA	WP_394926317.1
WP_027292631.1	GCF_000686105.1	d__Bacteria;p__Bacillota_A;c__Clostridia;o__Lachnospirales;f__Lachnospiraceae;g__Robinsoniella;s__Robinsoniella peoriensis	NA	WP_027292630.1	NA	NA	NA	WP_027293932.1	WP_027292630.1	NA	WP_027294381.1
WP_083591103.1	GCF_900115415.1	d__Bacteria;p__Bacillota_A;c__Clostridia;o__Eubacteriales;f__Eubacteriaceae;g__Eubacterium;s__Eubacterium callanderi	NA	NA	NA	NA	NA	WP_090414048.1	WP_038352545.1	NA	WP_013378710.1
KPU45322.1	GCA_001317355.1	d__Bacteria;p__Bacillota_A;c__Clostridia;o__Clostridiales;f__Oxobacteraceae;g__Oxobacter;s__Oxobacter pfennigii	rumen	NA	NA	NA	NA	KPU45680.1	KPU44267.1	NA	KPU42471.1
NLN98128.1	GCA_012522805.1	d__Bacteria;p__Bacillota_A;c__Clostridia;o__Eubacteriales;f__Eubacteriaceae;g__JAAYJS01;s__JAAYJS01 sp012522805	anaerobic digester	NA	NA	NA	NA	NLN98370.1	NLN97191.1	NLN97149.1	NLN98369.1
NLN06735.1	GCA_012522075.1	d__Bacteria;p__Bacillota_D;c__Dethiobacteria;o__Dethiobacterales;f__Dethiobacteraceae;g__DUUE01;s__DUUE01 sp012522075	anaerobic digester	NA	NA	NA	NA	NLN07867.1	NLN07875.1	NA	NLN07871.1
HHX73290.1	GCA_012841735.1	d__Bacteria;p__Bacillota_D;c__Dethiobacteria;o__Dethiobacterales;f__Dethiobacteraceae;g__DUUE01;s__DUUE01 sp012841735	anaerobic digester	NA	NA	NA	NA	HHX74976.1	HHX74220.1	NA	HHX74219.1
MBD3195256.1	GCA_014730125.1	d__Archaea;p__Asgardarchaeota;c__Lokiarchaeia;o__Sigynarchaeales;f__SOKP01;g__TEKIR-8;s__TEKIR-8 sp014730165	microbial mat	MBD3195257.1	NA	NA	NA	MBD3198328.1	MBD3195257.1	MBD3198192.1	NA
TES93946.1	GCA_004375715.1	d__Archaea;p__Asgardarchaeota;c__Lokiarchaeia;o__Sigynarchaeales;f__SOKP01;g__SOKP01;s__SOKP01 sp004375715	deep sea sediments	TES93945.1	NA	TES93948.1	NA	TES95198.1	TET02563.1	TES94061.1	NA
MBY9003672.1	GCA_019894955.1	d__Archaea;p__Asgardarchaeota;c__Lokiarchaeia;o__Sigynarchaeales;f__SOKP01;g__SOKP01;s__SOKP01 sp019894955	permafrost sediment	MBY9003671.1	NA	MBY9003674.1	NA	NA	MBY9003152.1	MBY9004085.1	NA
NVM19014.1	GCA_013375495.1	d__Archaea;p__Asgardarchaeota;c__Lokiarchaeia;o__Sigynarchaeales;f__SOKP01;g__SOKP01;s__SOKP01 sp013375495	marine sediment	NVM19015.1	NA	NVM19012.1	NA	NVM18607.1	NVM18157.1	NVM17555.1	NA
NVM45448.1	GCA_013375475.1	d__Archaea;p__Asgardarchaeota;c__Lokiarchaeia;o__Sigynarchaeales;f__SOKP01;g__SOKP01;s__SOKP01 sp013375475	marine sediment	NVM45447.1	NA	NVM45450.1	NA	NVM45473.1	NVM45447.1	NVM46552.1	NA
