# Supplementary material for: Identification and characterisation of an elusive bacterial enzyme system for chloromethane dehalogenation
Source: Nat Commun. 2026 May 30;17:4818. doi: 10.1038/s41467-026-73764-z (PMC13222342; doi:10.1038/s41467-026-73764-z)
Supplement: Supplementary file 8 — Source Data [file 41467_2026_73764_MOESM8_ESM.xlsx]

## Sheet: Figure 1
Figure 1. Comparison of gene expression during growth of A. dehalogenans with CM, syringate (Syr) or both substrates (A) and cdmBCA gene cluster (B)
Figure 1A	Full datasets available in Supplementary Data 1 under 'Heatmap'
Figure 1B
gene	start	end	annotation
ACIUZZ_RS16845	-3626757	-3627551	cdmA
ACIUZZ_RS16850	-3627585	-3628214	cdmC
ACIUZZ_RS16855	-3628566	-3629825	cdmB

## Sheet: Figure 2
Figure 2. CM dehalogenation and methyl transfer catalysed by Cdm proteins
Figure 2 B:
RAW data from Cary 60 UV-vis spectrophotometer													Calculations (-Tris-HCl buffer)							Used for figure
Tris-HCl buffer		Tris-HCl buffer + CdmC		Tris-HCl buffer + CdmC + ATP + MgCl2 + Ti(iii)citrate		Tris-HCl buffer + CdmC + ATP + MgCl2 + Ti(iii)citrate + AE 5 min incubation		Tris-HCl buffer + CdmC + ATP + MgCl2 + Ti(iii)citrate + AE 5 min incubation + CdmB		Tris-HCl buffer + CdmC + ATP + MgCl2 + Ti(iii)citrate + AE 5 min incubation + CdmB + CM			Wavelength (nm)	CdmC	CdmC + ATP + MgCl2 + Ti(iii)citrate	CdmC + ATP + MgCl2 + Ti(iii)citrate + AE 5 min incubation	CdmC + ATP + MgCl2 + Ti(iii)citrate + AE 5 min incubation + CdmB	CdmC + ATP + MgCl2 + Ti(iii)citrate + AE 5 min incubation + CdmB + CM		Wavelength (nm)	Co(II) (CdmC)	Co(I) (CdmC + ATP + MgCl2 + Ti(iii)citrate + AE 5 min incubation + CdmB)	CH₃-Co(III) ( CdmC + ATP + MgCl2 + Ti(iii)citrate + AE 5 min incubation + CdmB + CM)
Wavelength (nm)	Abs	Wavelength (nm)	Abs	Wavelength (nm)	Abs	Wavelength (nm)	Abs	Wavelength (nm)	Abs	Wavelength (nm)	Abs		649.984	0.0681421	0.0955328	0.107589	0.132769	0.0936531		649.984	0.0681421	0.132769	0.0936531
649.984	0.0341455	649.984	0.102288	649.984	0.129678	649.984	0.141734	649.984	0.156022	649.984	0.127799		649.509	0.068695	0.0956443	0.107729	0.13289	0.0937746		649.509	0.068695	0.13289	0.0937746
649.509	0.0340989	649.509	0.102794	649.509	0.129743	649.509	0.141828	649.509	0.155984	649.509	0.127874		648.996	0.0687012	0.0956994	0.107944	0.132559	0.0940341		648.996	0.0687012	0.132559	0.0940341
648.996	0.034211	648.996	0.102912	648.996	0.12991	648.996	0.142155	648.996	0.156083	648.996	0.128245		648.484	0.0687713	0.0962301	0.108196	0.131293	0.0941502		648.484	0.0687713	0.131293	0.0941502
648.484	0.0342519	648.484	0.103023	648.484	0.130482	648.484	0.142448	648.484	0.156176	648.484	0.128402		648.008	0.0692349	0.0963574	0.108386	0.130022	0.0943329		648.008	0.0692349	0.130022	0.0943329
648.008	0.0340135	648.008	0.103248	648.008	0.130371	648.008	0.142399	648.008	0.155981	648.008	0.128346		647.496	0.0691645	0.0962938	0.108193	0.127989	0.094562		647.496	0.0691645	0.127989	0.094562
647.496	0.0341528	647.496	0.103317	647.496	0.130447	647.496	0.142345	647.496	0.155914	647.496	0.128715		646.983	0.0689865	0.096264	0.108098	0.126453	0.0941289		646.983	0.0689865	0.126453	0.0941289
646.983	0.0345372	646.983	0.103524	646.983	0.130801	646.983	0.142635	646.983	0.155791	646.983	0.128666		646.507	0.0692834	0.0962265	0.108446	0.12519	0.0942172		646.507	0.0692834	0.12519	0.0942172
646.507	0.0344977	646.507	0.103781	646.507	0.130724	646.507	0.142944	646.507	0.155947	646.507	0.128715		645.994	0.0695967	0.0963682	0.108459	0.124209	0.0946004		645.994	0.0695967	0.124209	0.0946004
645.994	0.0345527	645.994	0.104149	645.994	0.130921	645.994	0.143011	645.994	0.156085	645.994	0.129153		645.518	0.0696068	0.0965841	0.108639	0.123637	0.0946503		645.518	0.0696068	0.123637	0.0946503
645.518	0.034587	645.518	0.104194	645.518	0.131171	645.518	0.143226	645.518	0.15608	645.518	0.129237		645.005	0.0699718	0.0966593	0.10854	0.123499	0.0948011		645.005	0.0699718	0.123499	0.0948011
645.005	0.0346562	645.005	0.104628	645.005	0.131316	645.005	0.143196	645.005	0.156094	645.005	0.129457		644.492	0.0704359	0.0971299	0.108845	0.123797	0.0949181		644.492	0.0704359	0.123797	0.0949181
644.492	0.0345428	644.492	0.104979	644.492	0.131673	644.492	0.143387	644.492	0.155947	644.492	0.129461		644.016	0.0700473	0.0972045	0.108753	0.123875	0.0949958		644.016	0.0700473	0.123875	0.0949958
644.016	0.0347088	644.016	0.104756	644.016	0.131913	644.016	0.143461	644.016	0.155627	644.016	0.129705		643.503	0.0704271	0.097542	0.10905	0.124715	0.0953731		643.503	0.0704271	0.124715	0.0953731
643.503	0.0346272	643.503	0.105054	643.503	0.132169	643.503	0.143677	643.503	0.15562	643.503	0.13		642.989	0.0703202	0.0978162	0.108948	0.124979	0.0950986		642.989	0.0703202	0.124979	0.0950986
642.989	0.0349178	642.989	0.105238	642.989	0.132734	642.989	0.143865	642.989	0.155738	642.989	0.130016		642.513	0.0707318	0.09812	0.109221	0.126	0.0953365		642.513	0.0707318	0.126	0.0953365
642.513	0.0347327	642.513	0.105464	642.513	0.132853	642.513	0.143954	642.513	0.15576	642.513	0.130069		642	0.0706926	0.0986159	0.109411	0.126162	0.0956932		642	0.0706926	0.126162	0.0956932
642	0.0348379	642	0.10553	642	0.133454	642	0.144249	642	0.155666	642	0.130531		641.486	0.0711139	0.09903	0.109468	0.126594	0.0956867		641.486	0.0711139	0.126594	0.0956867
641.486	0.0347591	641.486	0.105873	641.486	0.133789	641.486	0.144227	641.486	0.155468	641.486	0.130446		641.009	0.0710065	0.098933	0.10936	0.12635	0.0958547		641.009	0.0710065	0.12635	0.0958547
641.009	0.0349865	641.009	0.105993	641.009	0.133919	641.009	0.144346	641.009	0.155175	641.009	0.130841		640.496	0.0712493	0.0993384	0.109737	0.126376	0.0959088		640.496	0.0712493	0.126376	0.0959088
640.496	0.0348791	640.496	0.106128	640.496	0.134217	640.496	0.144617	640.496	0.155332	640.496	0.130788		639.982	0.0715479	0.0996301	0.110074	0.126257	0.0959427		639.982	0.0715479	0.126257	0.0959427
639.982	0.0348988	639.982	0.106447	639.982	0.134529	639.982	0.144973	639.982	0.155416	639.982	0.130841		639.505	0.0718738	0.0999663	0.109799	0.125943	0.0958963		639.505	0.0718738	0.125943	0.0958963
639.505	0.035	639.505	0.106874	639.505	0.134966	639.505	0.144799	639.505	0.155322	639.505	0.130896		638.991	0.0720791	0.10013	0.110072	0.125225	0.0962111		638.991	0.0720791	0.125225	0.0962111
638.991	0.0350313	638.991	0.10711	638.991	0.135161	638.991	0.145103	638.991	0.155361	638.991	0.131242		638.514	0.0724108	0.10069	0.110248	0.124934	0.0963277		638.514	0.0724108	0.124934	0.0963277
638.514	0.0350271	638.514	0.107438	638.514	0.135717	638.514	0.145275	638.514	0.155415	638.514	0.131355		638	0.0733715	0.100924	0.110277	0.124388	0.0964273		638	0.0733715	0.124388	0.0964273
638	0.0351199	638	0.108491	638	0.136044	638	0.145397	638	0.155222	638	0.131547		637.486	0.0747127	0.10156	0.110603	0.123657	0.0967022		637.486	0.0747127	0.123657	0.0967022
637.486	0.0350407	637.486	0.109753	637.486	0.1366	637.486	0.145643	637.486	0.155242	637.486	0.131743		637.009	0.0758903	0.102016	0.110599	0.123343	0.0964895		637.009	0.0758903	0.123343	0.0964895
637.009	0.0352973	637.009	0.111188	637.009	0.137314	637.009	0.145896	637.009	0.155106	637.009	0.131787		636.495	0.0775758	0.10273	0.110779	0.122964	0.0969013		636.495	0.0775758	0.122964	0.0969013
636.495	0.0352525	636.495	0.112828	636.495	0.137983	636.495	0.146032	636.495	0.15523	636.495	0.132154		636.017	0.0793129	0.103431	0.110693	0.12281	0.0969468		636.017	0.0793129	0.12281	0.0969468
636.017	0.0352849	636.017	0.114598	636.017	0.138716	636.017	0.145978	636.017	0.155154	636.017	0.132232		635.503	0.0808308	0.103997	0.11101	0.122925	0.0970809		635.503	0.0808308	0.122925	0.0970809
635.503	0.0351668	635.503	0.115998	635.503	0.139164	635.503	0.146177	635.503	0.155177	635.503	0.132248		634.989	0.0822849	0.10509	0.111395	0.122996	0.0975614		634.989	0.0822849	0.122996	0.0975614
634.989	0.0348482	634.989	0.117133	634.989	0.139938	634.989	0.146243	634.989	0.154927	634.989	0.13241		634.511	0.0826145	0.105377	0.111156	0.122446	0.0973138		634.511	0.0826145	0.122446	0.0973138
634.511	0.0351953	634.511	0.11781	634.511	0.140573	634.511	0.146351	634.511	0.155028	634.511	0.132509		633.996	0.0832528	0.106328	0.111224	0.122311	0.0975352		633.996	0.0832528	0.122311	0.0975352
633.996	0.0353435	633.996	0.118596	633.996	0.141672	633.996	0.146568	633.996	0.155353	633.996	0.132879		633.482	0.0835055	0.106538	0.111291	0.121931	0.0977177		633.482	0.0835055	0.121931	0.0977177
633.482	0.0356254	633.482	0.119131	633.482	0.142163	633.482	0.146916	633.482	0.155228	633.482	0.133343		633.004	0.08418	0.10693	0.111759	0.122085	0.0980007		633.004	0.08418	0.122085	0.0980007
633.004	0.0355833	633.004	0.119763	633.004	0.142513	633.004	0.147343	633.004	0.155376	633.004	0.133584		632.489	0.0843254	0.107139	0.111963	0.122077	0.0983355		632.489	0.0843254	0.122077	0.0983355
632.489	0.0355589	632.489	0.119884	632.489	0.142698	632.489	0.147522	632.489	0.155618	632.489	0.133894		632.011	0.0846614	0.107204	0.11178	0.122105	0.0982003		632.011	0.0846614	0.122105	0.0982003
632.011	0.0355433	632.011	0.120205	632.011	0.142747	632.011	0.147323	632.011	0.155914	632.011	0.133744		631.496	0.0849057	0.107664	0.112314	0.122133	0.0986342		631.496	0.0849057	0.122133	0.0986342
631.496	0.0354925	631.496	0.120398	631.496	0.143157	631.496	0.147806	631.496	0.155925	631.496	0.134127		631.018	0.0851533	0.107799	0.112312	0.122282	0.0989805		631.018	0.0851533	0.122282	0.0989805
631.018	0.0352097	631.018	0.120363	631.018	0.143009	631.018	0.147522	631.018	0.15607	631.018	0.13419		630.503	0.0850525	0.107757	0.112489	0.122129	0.0988862		630.503	0.0850525	0.122129	0.0988862
630.503	0.0353839	630.503	0.120436	630.503	0.143141	630.503	0.147873	630.503	0.156453	630.503	0.13427		629.988	0.0853873	0.108129	0.112699	0.122093	0.0991402		629.988	0.0853873	0.122093	0.0991402
629.988	0.0353724	629.988	0.12076	629.988	0.143501	629.988	0.148072	629.988	0.156944	629.988	0.134513		629.51	0.085293	0.108289	0.112855	0.122133	0.099189		629.51	0.085293	0.122133	0.099189
629.51	0.0354614	629.51	0.120754	629.51	0.14375	629.51	0.148316	629.51	0.157507	629.51	0.13465		628.995	0.0853148	0.108503	0.113198	0.122663	0.0996556		628.995	0.0853148	0.122663	0.0996556
628.995	0.0353236	628.995	0.120638	628.995	0.143827	628.995	0.148522	628.995	0.158169	628.995	0.134979		628.516	0.0854068	0.108612	0.113317	0.122582	0.0996561		628.516	0.0854068	0.122582	0.0996561
628.516	0.0352287	628.516	0.120636	628.516	0.143841	628.516	0.148546	628.516	0.15846	628.516	0.134885		628.001	0.085448	0.108888	0.113259	0.122482	0.0998812		628.001	0.085448	0.122482	0.0998812
628.001	0.0353093	628.001	0.120757	628.001	0.144197	628.001	0.148568	628.001	0.159333	628.001	0.135191		627.485	0.0851732	0.10921	0.113503	0.122442	0.0998252		627.485	0.0851732	0.122442	0.0998252
627.485	0.0355163	627.485	0.12069	627.485	0.144726	627.485	0.149019	627.485	0.159842	627.485	0.135342		627.006	0.0850356	0.109519	0.113489	0.122294	0.0999465		627.006	0.0850356	0.122294	0.0999465
627.006	0.0357146	627.006	0.12075	627.006	0.145234	627.006	0.149204	627.006	0.160553	627.006	0.135661		626.491	0.0844129	0.109754	0.113289	0.122146	0.0999385		626.491	0.0844129	0.122146	0.0999385
626.491	0.0360358	626.491	0.120449	626.491	0.14579	626.491	0.149325	626.491	0.161295	626.491	0.135974		626.012	0.083361	0.109759	0.113355	0.122113	0.100415		626.012	0.083361	0.122113	0.100415
626.012	0.0360438	626.012	0.119405	626.012	0.145803	626.012	0.149399	626.012	0.16148	626.012	0.136459		625.496	0.081792	0.109745	0.113668	0.122331	0.100676		625.496	0.081792	0.122331	0.100676
625.496	0.0360162	625.496	0.117808	625.496	0.145761	625.496	0.149684	625.496	0.161662	625.496	0.136692		625.017	0.0801804	0.109296	0.113639	0.12258	0.100681		625.017	0.0801804	0.12258	0.100681
625.017	0.0360399	625.017	0.11622	625.017	0.145336	625.017	0.149679	625.017	0.162148	625.017	0.136721		624.501	0.0790373	0.109198	0.114004	0.122652	0.101079		624.501	0.0790373	0.122652	0.101079
624.501	0.0360059	624.501	0.115043	624.501	0.145204	624.501	0.15001	624.501	0.162154	624.501	0.137085		623.985	0.0779483	0.108892	0.114045	0.123043	0.10101		623.985	0.0779483	0.123043	0.10101
623.985	0.035994	623.985	0.113942	623.985	0.144886	623.985	0.150039	623.985	0.162397	623.985	0.137003		623.506	0.0770966	0.108818	0.114492	0.1231	0.10149		623.506	0.0770966	0.1231	0.10149
623.506	0.0358325	623.506	0.112929	623.506	0.144651	623.506	0.150325	623.506	0.162332	623.506	0.137322		622.99	0.0764806	0.108404	0.114412	0.123131	0.101536		622.99	0.0764806	0.123131	0.101536
622.99	0.0358677	622.99	0.112348	622.99	0.144272	622.99	0.150279	622.99	0.162517	622.99	0.137404		622.511	0.0762896	0.108053	0.114742	0.123488	0.101894		622.511	0.0762896	0.123488	0.101894
622.511	0.0358744	622.511	0.112164	622.511	0.143928	622.511	0.150616	622.511	0.162619	622.511	0.137769		621.995	0.0762473	0.10799	0.11474	0.123326	0.101996		621.995	0.0762473	0.123326	0.101996
621.995	0.035941	621.995	0.112188	621.995	0.143931	621.995	0.150681	621.995	0.16255	621.995	0.137937		621.515	0.0763828	0.107895	0.114675	0.123515	0.10223		621.515	0.0763828	0.123515	0.10223
621.515	0.0359068	621.515	0.11229	621.515	0.143802	621.515	0.150582	621.515	0.162718	621.515	0.138137		620.999	0.0765206	0.108004	0.114995	0.123745	0.102395		620.999	0.0765206	0.123745	0.102395
620.999	0.0359529	620.999	0.112474	620.999	0.143957	620.999	0.150948	620.999	0.162806	620.999	0.138348		620.482	0.0764538	0.108079	0.115066	0.123675	0.102417		620.482	0.0764538	0.123675	0.102417
620.482	0.0359923	620.482	0.112446	620.482	0.144072	620.482	0.151059	620.482	0.162949	620.482	0.13841		620.003	0.0764474	0.107999	0.114899	0.123989	0.102693		620.003	0.0764474	0.123989	0.102693
620.003	0.0360273	620.003	0.112475	620.003	0.144026	620.003	0.150927	620.003	0.163102	620.003	0.13872		619.486	0.0767452	0.108307	0.115428	0.124159	0.103137		619.486	0.0767452	0.124159	0.103137
619.486	0.0359171	619.486	0.112662	619.486	0.144224	619.486	0.151345	619.486	0.163046	619.486	0.139054		619.006	0.0766798	0.108409	0.115795	0.124201	0.103277		619.006	0.0766798	0.124201	0.103277
619.006	0.0360094	619.006	0.112689	619.006	0.144418	619.006	0.151804	619.006	0.163093	619.006	0.139286		618.49	0.077171	0.1088	0.115858	0.124589	0.1036		618.49	0.077171	0.124589	0.1036
618.49	0.035893	618.49	0.113064	618.49	0.144693	618.49	0.151751	618.49	0.163046	618.49	0.139493		618.01	0.0770329	0.108893	0.115788	0.124516	0.103858		618.01	0.0770329	0.124516	0.103858
618.01	0.0360446	618.01	0.113078	618.01	0.144937	618.01	0.151833	618.01	0.162929	618.01	0.139903		617.493	0.0772282	0.109304	0.115998	0.124538	0.103904		617.493	0.0772282	0.124538	0.103904
617.493	0.0361237	617.493	0.113352	617.493	0.145428	617.493	0.152122	617.493	0.162847	617.493	0.140027		617.013	0.0771557	0.109076	0.115913	0.124483	0.10397		617.013	0.0771557	0.124483	0.10397
617.013	0.036283	617.013	0.113439	617.013	0.14536	617.013	0.152196	617.013	0.162563	617.013	0.140253		616.496	0.0773402	0.109331	0.116079	0.124499	0.104272		616.496	0.0773402	0.124499	0.104272
616.496	0.0362805	616.496	0.113621	616.496	0.145611	616.496	0.152359	616.496	0.162326	616.496	0.140552		616.016	0.0777404	0.109717	0.11602	0.12501	0.104588		616.016	0.0777404	0.12501	0.104588
616.016	0.0363045	616.016	0.114045	616.016	0.146022	616.016	0.152324	616.016	0.162136	616.016	0.140893		615.499	0.0778992	0.110138	0.116418	0.125129	0.104879		615.499	0.0778992	0.125129	0.104879
615.499	0.0362131	615.499	0.114112	615.499	0.146352	615.499	0.152631	615.499	0.161515	615.499	0.141092		615.018	0.0779314	0.109961	0.116594	0.12541	0.105131		615.018	0.0779314	0.12541	0.105131
615.018	0.0360785	615.018	0.11401	615.018	0.14604	615.018	0.152672	615.018	0.161131	615.018	0.14121		614.501	0.0782581	0.110688	0.1169	0.125736	0.105442		614.501	0.0782581	0.125736	0.105442
614.501	0.0359465	614.501	0.114205	614.501	0.146635	614.501	0.152847	614.501	0.160757	614.501	0.141388		613.984	0.0783709	0.110785	0.116802	0.126037	0.105417		613.984	0.0783709	0.126037	0.105417
613.984	0.0361158	613.984	0.114487	613.984	0.146901	613.984	0.152918	613.984	0.160345	613.984	0.141533		613.503	0.0787906	0.110795	0.116871	0.125964	0.105869		613.503	0.0787906	0.125964	0.105869
613.503	0.0361783	613.503	0.114969	613.503	0.146973	613.503	0.153049	613.503	0.15981	613.503	0.142047		612.986	0.0790419	0.111281	0.116941	0.126264	0.106082		612.986	0.0790419	0.126264	0.106082
612.986	0.0361602	612.986	0.115202	612.986	0.147441	612.986	0.153101	612.986	0.159547	612.986	0.142242		612.505	0.0792445	0.111772	0.117269	0.126649	0.106281		612.505	0.0792445	0.126649	0.106281
612.505	0.0360356	612.505	0.11528	612.505	0.147808	612.505	0.153304	612.505	0.159064	612.505	0.142317		611.987	0.0797065	0.112248	0.117302	0.127081	0.106594		611.987	0.0797065	0.127081	0.106594
611.987	0.0359455	611.987	0.115652	611.987	0.148193	611.987	0.153248	611.987	0.158809	611.987	0.142539		611.507	0.0799924	0.112754	0.117465	0.127056	0.106623		611.507	0.0799924	0.127056	0.106623
611.507	0.0360005	611.507	0.115993	611.507	0.148754	611.507	0.153465	611.507	0.158672	611.507	0.142624		610.989	0.0804434	0.113443	0.117674	0.127269	0.107205		610.989	0.0804434	0.127269	0.107205
610.989	0.0358168	610.989	0.11626	610.989	0.14926	610.989	0.153491	610.989	0.158722	610.989	0.143021		610.508	0.0806174	0.113826	0.117672	0.127547	0.10738		610.508	0.0806174	0.127547	0.10738
610.508	0.0358255	610.508	0.116443	610.508	0.149652	610.508	0.153497	610.508	0.158785	610.508	0.143206		609.99	0.0806036	0.114151	0.117693	0.127362	0.107536		609.99	0.0806036	0.127362	0.107536
609.99	0.0361964	609.99	0.1168	609.99	0.150348	609.99	0.153889	609.99	0.158962	609.99	0.143733		609.509	0.0805602	0.114382	0.117439	0.127489	0.107751		609.509	0.0805602	0.127489	0.107751
609.509	0.0367822	609.509	0.117342	609.509	0.151164	609.509	0.154222	609.509	0.159197	609.509	0.144533		608.991	0.081047	0.115049	0.117674	0.127683	0.108044		608.991	0.081047	0.127683	0.108044
608.991	0.0370077	608.991	0.118055	608.991	0.152057	608.991	0.154682	608.991	0.159685	608.991	0.145052		608.51	0.0815263	0.115708	0.117894	0.128048	0.108172		608.51	0.0815263	0.128048	0.108172
608.51	0.0368387	608.51	0.118365	608.51	0.152547	608.51	0.154733	608.51	0.159747	608.51	0.145011		607.992	0.0822337	0.116347	0.118146	0.128478	0.108682		607.992	0.0822337	0.128478	0.108682
607.992	0.036527	607.992	0.118761	607.992	0.152874	607.992	0.154673	607.992	0.159853	607.992	0.145209		607.51	0.0828133	0.116693	0.118336	0.12864	0.108976		607.51	0.0828133	0.12864	0.108976
607.51	0.0365314	607.51	0.119345	607.51	0.153225	607.51	0.154867	607.51	0.159813	607.51	0.145508		606.992	0.0833779	0.117104	0.118694	0.129169	0.109511		606.992	0.0833779	0.129169	0.109511
606.992	0.0362701	606.992	0.119648	606.992	0.153374	606.992	0.154964	606.992	0.159625	606.992	0.145781		606.511	0.0838849	0.117574	0.118941	0.129543	0.109957		606.511	0.0838849	0.129543	0.109957
606.511	0.0360449	606.511	0.11993	606.511	0.153619	606.511	0.154986	606.511	0.159887	606.511	0.146002		605.992	0.0842161	0.117726	0.118998	0.129613	0.110093		605.992	0.0842161	0.129613	0.110093
605.992	0.036001	605.992	0.120217	605.992	0.153727	605.992	0.154999	605.992	0.159906	605.992	0.146094		605.511	0.0841552	0.117943	0.118986	0.129837	0.110396		605.511	0.0841552	0.129837	0.110396
605.511	0.0363133	605.511	0.120469	605.511	0.154257	605.511	0.1553	605.511	0.160091	605.511	0.146709		604.992	0.0842587	0.118602	0.118917	0.130251	0.110651		604.992	0.0842587	0.130251	0.110651
604.992	0.0366951	604.992	0.120954	604.992	0.155297	604.992	0.155612	604.992	0.160442	604.992	0.147346		604.51	0.084441	0.118923	0.118876	0.13035	0.110687		604.51	0.084441	0.13035	0.110687
604.51	0.03715	604.51	0.121591	604.51	0.156073	604.51	0.156026	604.51	0.160752	604.51	0.147837		603.992	0.0846423	0.119448	0.11914	0.130845	0.111282		603.992	0.0846423	0.130845	0.111282
603.992	0.037019	603.992	0.121661	603.992	0.156467	603.992	0.156159	603.992	0.160958	603.992	0.148301		603.51	0.0849829	0.119696	0.119167	0.130981	0.111726		603.51	0.0849829	0.130981	0.111726
603.51	0.037221	603.51	0.122204	603.51	0.156917	603.51	0.156388	603.51	0.161162	603.51	0.148947		602.991	0.0852724	0.120174	0.119347	0.131199	0.111857		602.991	0.0852724	0.131199	0.111857
602.991	0.0374122	602.991	0.122685	602.991	0.157586	602.991	0.156759	602.991	0.161424	602.991	0.149269		602.509	0.0856914	0.120024	0.119205	0.131404	0.112041		602.509	0.0856914	0.131404	0.112041
602.509	0.037468	602.509	0.123159	602.509	0.157492	602.509	0.156673	602.509	0.161577	602.509	0.149509		601.99	0.0862097	0.120132	0.119793	0.131534	0.112731		601.99	0.0862097	0.131534	0.112731
601.99	0.0372221	601.99	0.123432	601.99	0.157354	601.99	0.157015	601.99	0.161575	601.99	0.149953		601.508	0.0869475	0.120099	0.120058	0.131893	0.11308		601.508	0.0869475	0.131893	0.11308
601.508	0.0370064	601.508	0.123954	601.508	0.157105	601.508	0.157065	601.508	0.16159	601.508	0.150087		600.989	0.087232	0.119863	0.12008	0.132117	0.113619		600.989	0.087232	0.132117	0.113619
600.989	0.0370073	600.989	0.124239	600.989	0.15687	600.989	0.157087	600.989	0.161719	600.989	0.150626		600.507	0.0876412	0.119718	0.12037	0.132304	0.113985		600.507	0.0876412	0.132304	0.113985
600.507	0.0369417	600.507	0.124583	600.507	0.15666	600.507	0.157312	600.507	0.161733	600.507	0.150927		599.987	0.087915	0.119318	0.120424	0.132451	0.1143		599.987	0.087915	0.132451	0.1143
599.987	0.0369224	599.987	0.124837	599.987	0.156241	599.987	0.157346	599.987	0.162028	599.987	0.151223		599.505	0.0883409	0.11917	0.120688	0.132465	0.114862		599.505	0.0883409	0.132465	0.114862
599.505	0.0369269	599.505	0.125268	599.505	0.156097	599.505	0.157615	599.505	0.162111	599.505	0.151789		598.986	0.0889485	0.119411	0.120882	0.132666	0.115325		598.986	0.0889485	0.132666	0.115325
598.986	0.0367638	598.986	0.125712	598.986	0.156175	598.986	0.157645	598.986	0.162148	598.986	0.152088		598.503	0.089481	0.119476	0.121237	0.132794	0.115791		598.503	0.089481	0.132794	0.115791
598.503	0.0364906	598.503	0.125972	598.503	0.155967	598.503	0.157728	598.503	0.162132	598.503	0.152281		597.984	0.0895084	0.11969	0.121302	0.132954	0.116244		597.984	0.0895084	0.132954	0.116244
597.984	0.0364241	597.984	0.125933	597.984	0.156114	597.984	0.157726	597.984	0.162192	597.984	0.152669		597.501	0.0891831	0.120358	0.121263	0.133044	0.116593		597.501	0.0891831	0.133044	0.116593
597.501	0.0368827	597.501	0.126066	597.501	0.157241	597.501	0.158146	597.501	0.16264	597.501	0.153476		596.982	0.0889925	0.120714	0.1209	0.133114	0.11686		596.982	0.0889925	0.133114	0.11686
596.982	0.0376898	596.982	0.126682	596.982	0.158403	596.982	0.158589	596.982	0.163062	596.982	0.15455		596.499	0.0892162	0.122145	0.121324	0.133232	0.117288		596.499	0.0892162	0.133232	0.117288
596.499	0.0377926	596.499	0.127009	596.499	0.159938	596.499	0.159117	596.499	0.163655	596.499	0.155081		596.016	0.0897228	0.123572	0.121637	0.133454	0.117935		596.016	0.0897228	0.133454	0.117935
596.016	0.0376281	596.016	0.127351	596.016	0.161201	596.016	0.159265	596.016	0.163793	596.016	0.155563		595.496	0.0901236	0.124743	0.121895	0.133636	0.118506		595.496	0.0901236	0.133636	0.118506
595.496	0.0374298	595.496	0.127553	595.496	0.162173	595.496	0.159325	595.496	0.163725	595.496	0.155935		595.013	0.090309	0.125636	0.122012	0.133584	0.118981		595.013	0.090309	0.133584	0.118981
595.013	0.037483	595.013	0.127792	595.013	0.163119	595.013	0.159495	595.013	0.163962	595.013	0.156464		594.493	0.0907564	0.126991	0.12228	0.133971	0.119676		594.493	0.0907564	0.133971	0.119676
594.493	0.037412	594.493	0.128168	594.493	0.164403	594.493	0.159692	594.493	0.164308	594.493	0.157088		594.01	0.0909752	0.127951	0.122379	0.133897	0.119998		594.01	0.0909752	0.133897	0.119998
594.01	0.0376144	594.01	0.12859	594.01	0.165566	594.01	0.159993	594.01	0.164593	594.01	0.157612		593.49	0.0912307	0.128756	0.122626	0.134133	0.120872		593.49	0.0912307	0.134133	0.120872
593.49	0.0375203	593.49	0.128751	593.49	0.166277	593.49	0.160146	593.49	0.164763	593.49	0.158392		593.007	0.091692	0.129837	0.122989	0.134335	0.121452		593.007	0.091692	0.134335	0.121452
593.007	0.0373292	593.007	0.129021	593.007	0.167167	593.007	0.160318	593.007	0.164947	593.007	0.158781		592.487	0.0922464	0.130688	0.123294	0.134714	0.122444		592.487	0.0922464	0.134714	0.122444
592.487	0.0371194	592.487	0.129366	592.487	0.167807	592.487	0.160413	592.487	0.165187	592.487	0.159563		592.004	0.0925294	0.131475	0.123759	0.134876	0.123329		592.004	0.0925294	0.134876	0.123329
592.004	0.0369595	592.004	0.129489	592.004	0.168434	592.004	0.160719	592.004	0.165291	592.004	0.160288		591.483	0.0928239	0.132228	0.123948	0.13472	0.12377		591.483	0.0928239	0.13472	0.12377
591.483	0.0370687	591.483	0.129893	591.483	0.169297	591.483	0.161017	591.483	0.165621	591.483	0.160839		591	0.0930732	0.133096	0.124102	0.134907	0.124305		591	0.0930732	0.134907	0.124305
591	0.0370727	591	0.130146	591	0.170169	591	0.161174	591	0.165831	591	0.161378		590.516	0.0933248	0.133918	0.124611	0.135152	0.125152		590.516	0.0933248	0.135152	0.125152
590.516	0.0370941	590.516	0.130419	590.516	0.171012	590.516	0.161705	590.516	0.166281	590.516	0.162246		589.996	0.0936896	0.134427	0.124552	0.134948	0.125894		589.996	0.0936896	0.134948	0.125894
589.996	0.0372519	589.996	0.130942	589.996	0.171678	589.996	0.161804	589.996	0.166507	589.996	0.163146		589.512	0.093966	0.134752	0.124728	0.134973	0.126358		589.512	0.093966	0.134973	0.126358
589.512	0.0373552	589.512	0.131321	589.512	0.172107	589.512	0.162083	589.512	0.166696	589.512	0.163713		588.991	0.0941594	0.134845	0.125064	0.134973	0.127324		588.991	0.0941594	0.134973	0.127324
588.991	0.0373331	588.991	0.131493	588.991	0.172178	588.991	0.162397	588.991	0.167047	588.991	0.164657		588.508	0.0945835	0.134885	0.125263	0.134998	0.127946		588.508	0.0945835	0.134998	0.127946
588.508	0.0373736	588.508	0.131957	588.508	0.172259	588.508	0.162636	588.508	0.167388	588.508	0.16532		587.987	0.0950618	0.134853	0.12572	0.135014	0.128718		587.987	0.0950618	0.135014	0.128718
587.987	0.0372835	587.987	0.132345	587.987	0.172136	587.987	0.163003	587.987	0.167867	587.987	0.166002		587.503	0.0955142	0.13458	0.126006	0.135121	0.129541		587.503	0.0955142	0.135121	0.129541
587.503	0.0372136	587.503	0.132728	587.503	0.171793	587.503	0.16322	587.503	0.168102	587.503	0.166755		586.982	0.0956489	0.134156	0.126111	0.135153	0.130202		586.982	0.0956489	0.135153	0.130202
586.982	0.0373034	586.982	0.132952	586.982	0.171459	586.982	0.163415	586.982	0.168443	586.982	0.167505		586.498	0.0958869	0.133726	0.12632	0.135035	0.131031		586.498	0.0958869	0.135035	0.131031
586.498	0.0374033	586.498	0.13329	586.498	0.171129	586.498	0.163723	586.498	0.168747	586.498	0.168434		586.014	0.0962621	0.133204	0.126463	0.135212	0.131766		586.014	0.0962621	0.135212	0.131766
586.014	0.0372631	586.014	0.133525	586.014	0.170467	586.014	0.163726	586.014	0.168854	586.014	0.169029		585.493	0.0965804	0.132681	0.126565	0.135298	0.132952		585.493	0.0965804	0.135298	0.132952
585.493	0.0374291	585.493	0.13401	585.493	0.17011	585.493	0.163994	585.493	0.169244	585.493	0.170382		585.009	0.0969766	0.132477	0.127038	0.135586	0.133654		585.009	0.0969766	0.135586	0.133654
585.009	0.0372788	585.009	0.134255	585.009	0.169756	585.009	0.164317	585.009	0.169706	585.009	0.170933		584.487	0.0974077	0.13187	0.127312	0.135861	0.13456		584.487	0.0974077	0.135861	0.13456
584.487	0.0372444	584.487	0.134652	584.487	0.169114	584.487	0.164556	584.487	0.17013	584.487	0.171805		584.003	0.0975529	0.131672	0.127395	0.13606	0.135459		584.003	0.0975529	0.13606	0.135459
584.003	0.0373175	584.003	0.13487	584.003	0.168989	584.003	0.164712	584.003	0.170511	584.003	0.172776		583.482	0.0980268	0.131583	0.127967	0.136513	0.136211		583.482	0.0980268	0.136513	0.136211
583.482	0.0372201	583.482	0.135247	583.482	0.168803	583.482	0.165187	583.482	0.170864	583.482	0.173431		582.997	0.0983026	0.131418	0.128224	0.136707	0.137132		582.997	0.0983026	0.136707	0.137132
582.997	0.0373154	582.997	0.135618	582.997	0.168734	582.997	0.165539	582.997	0.171319	582.997	0.174448		582.513	0.0986234	0.131376	0.128576	0.137218	0.138231		582.513	0.0986234	0.137218	0.138231
582.513	0.0372884	582.513	0.135912	582.513	0.168664	582.513	0.165864	582.513	0.171691	582.513	0.17552		581.991	0.0990244	0.131795	0.129097	0.137432	0.139198		581.991	0.0990244	0.137432	0.139198
581.991	0.037213	581.991	0.136237	581.991	0.169008	581.991	0.16631	581.991	0.171942	581.991	0.176411		581.507	0.0994043	0.132055	0.129142	0.137719	0.140376		581.507	0.0994043	0.137719	0.140376
581.507	0.0372473	581.507	0.136652	581.507	0.169302	581.507	0.166389	581.507	0.172135	581.507	0.177623		580.985	0.0997867	0.132482	0.129454	0.138132	0.141339		580.985	0.0997867	0.138132	0.141339
580.985	0.0373299	580.985	0.137117	580.985	0.169812	580.985	0.166784	580.985	0.172796	580.985	0.178668		580.5	0.100416	0.133041	0.129983	0.138536	0.142374		580.5	0.100416	0.138536	0.142374
580.5	0.037193	580.5	0.137609	580.5	0.170234	580.5	0.167176	580.5	0.173002	580.5	0.179567		580.015	0.100979	0.133626	0.130129	0.138848	0.143402		580.015	0.100979	0.138848	0.143402
580.015	0.0371343	580.015	0.138113	580.015	0.17076	580.015	0.167263	580.015	0.173343	580.015	0.180536		579.493	0.101385	0.13419	0.130519	0.139256	0.144606		579.493	0.101385	0.139256	0.144606
579.493	0.0370915	579.493	0.138477	579.493	0.171281	579.493	0.167611	579.493	0.173712	579.493	0.181698		579.009	0.101856	0.13488	0.131026	0.139648	0.145482		579.009	0.101856	0.139648	0.145482
579.009	0.0370325	579.009	0.138889	579.009	0.171912	579.009	0.168059	579.009	0.17422	579.009	0.182515		578.486	0.10258	0.135699	0.131452	0.140476	0.146528		578.486	0.10258	0.140476	0.146528
578.486	0.0368077	578.486	0.139387	578.486	0.172507	578.486	0.16826	578.486	0.174668	578.486	0.183335		578.001	0.102947	0.136162	0.131885	0.140696	0.147615		578.001	0.102947	0.140696	0.147615
578.001	0.0368743	578.001	0.139821	578.001	0.173036	578.001	0.16876	578.001	0.175064	578.001	0.184489		577.516	0.103148	0.136617	0.132223	0.140864	0.14875		577.516	0.103148	0.140864	0.14875
577.516	0.0368706	577.516	0.140018	577.516	0.173487	577.516	0.169094	577.516	0.175234	577.516	0.18562		576.994	0.103745	0.137394	0.132351	0.141169	0.14967		576.994	0.103745	0.141169	0.14967
576.994	0.0369567	576.994	0.140702	576.994	0.17435	576.994	0.169307	576.994	0.1758	576.994	0.186627		576.509	0.104227	0.138273	0.13285	0.141701	0.150776		576.509	0.104227	0.141701	0.150776
576.509	0.0367598	576.509	0.140987	576.509	0.175033	576.509	0.16961	576.509	0.176151	576.509	0.187535		575.986	0.104345	0.138726	0.133019	0.141921	0.151871		575.986	0.104345	0.141921	0.151871
575.986	0.0369972	575.986	0.141342	575.986	0.175723	575.986	0.170016	575.986	0.176682	575.986	0.188868		575.501	0.104553	0.138916	0.133376	0.142337	0.153039		575.501	0.104553	0.142337	0.153039
575.501	0.0371843	575.501	0.141737	575.501	0.176101	575.501	0.170561	575.501	0.176952	575.501	0.190223		575.016	0.104918	0.139512	0.13352	0.142602	0.153974		575.016	0.104918	0.142602	0.153974
575.016	0.0372402	575.016	0.142158	575.016	0.176752	575.016	0.170761	575.016	0.177445	575.016	0.191214		574.493	0.105755	0.140519	0.134113	0.143005	0.155154		574.493	0.105755	0.143005	0.155154
574.493	0.0370712	574.493	0.142826	574.493	0.17759	574.493	0.171184	574.493	0.178008	574.493	0.192225		574.008	0.106495	0.141173	0.134342	0.143395	0.156155		574.008	0.106495	0.143395	0.156155
574.008	0.0368815	574.008	0.143377	574.008	0.178055	574.008	0.171223	574.008	0.178275	574.008	0.193037		573.485	0.107314	0.141945	0.13502	0.143969	0.157599		573.485	0.107314	0.143969	0.157599
573.485	0.0366743	573.485	0.143989	573.485	0.178619	573.485	0.171694	573.485	0.178523	573.485	0.194273		572.999	0.10744	0.142484	0.135121	0.14426	0.158487		572.999	0.10744	0.14426	0.158487
572.999	0.0367108	572.999	0.144151	572.999	0.179195	572.999	0.171832	572.999	0.178889	572.999	0.195198		572.514	0.107535	0.142615	0.135277	0.14461	0.15965		572.514	0.107535	0.14461	0.15965
572.514	0.036908	572.514	0.144443	572.514	0.179523	572.514	0.172185	572.514	0.179433	572.514	0.196558		571.991	0.107781	0.142925	0.13561	0.144943	0.160633		571.991	0.107781	0.144943	0.160633
571.991	0.0372392	571.991	0.14502	571.991	0.180164	571.991	0.172849	571.991	0.180141	571.991	0.197872		571.505	0.108372	0.143343	0.135971	0.145373	0.161515		571.505	0.108372	0.145373	0.161515
571.505	0.037246	571.505	0.145618	571.505	0.180589	571.505	0.173217	571.505	0.180496	571.505	0.198761		570.982	0.109179	0.144174	0.136493	0.145964	0.162999		570.982	0.109179	0.145964	0.162999
570.982	0.036971	570.982	0.14615	570.982	0.181145	570.982	0.173464	570.982	0.180767	570.982	0.19997		570.496	0.109869	0.144956	0.13691	0.146396	0.164219		570.496	0.109869	0.146396	0.164219
570.496	0.0366928	570.496	0.146562	570.496	0.181649	570.496	0.173602	570.496	0.18105	570.496	0.200912		570.01	0.109883	0.146225	0.137356	0.146662	0.165104		570.01	0.109883	0.146662	0.165104
570.01	0.0366914	570.01	0.146574	570.01	0.182916	570.01	0.174048	570.01	0.181544	570.01	0.201796		569.487	0.110587	0.146596	0.137712	0.147186	0.166526		569.487	0.110587	0.147186	0.166526
569.487	0.0366381	569.487	0.147226	569.487	0.183234	569.487	0.17435	569.487	0.181811	569.487	0.203164		569.001	0.111339	0.146947	0.138088	0.147592	0.167416		569.001	0.111339	0.147592	0.167416
569.001	0.0365408	569.001	0.14788	569.001	0.183488	569.001	0.174629	569.001	0.182116	569.001	0.203957		568.515	0.112159	0.147952	0.138812	0.148355	0.168827		568.515	0.112159	0.148355	0.168827
568.515	0.036145	568.515	0.148304	568.515	0.184097	568.515	0.174957	568.515	0.182529	568.515	0.204972		567.991	0.112769	0.148731	0.139202	0.148567	0.170057		567.991	0.112769	0.148567	0.170057
567.991	0.0358576	567.991	0.148627	567.991	0.184588	567.991	0.175059	567.991	0.182635	567.991	0.205915		567.505	0.113258	0.149522	0.13961	0.149178	0.171203		567.505	0.113258	0.149178	0.171203
567.505	0.0356315	567.505	0.14889	567.505	0.185153	567.505	0.175241	567.505	0.182842	567.505	0.206834		567.019	0.11314	0.149362	0.13961	0.149258	0.171855		567.019	0.11314	0.149258	0.171855
567.019	0.0358991	567.019	0.149039	567.019	0.185261	567.019	0.175509	567.019	0.183335	567.019	0.207754		566.495	0.113272	0.148996	0.139598	0.149568	0.172701		566.495	0.113272	0.149568	0.172701
566.495	0.036367	566.495	0.149639	566.495	0.185363	566.495	0.175965	566.495	0.184027	566.495	0.209068		566.008	0.113696	0.149016	0.139987	0.150004	0.173928		566.008	0.113696	0.150004	0.173928
566.008	0.0365254	566.008	0.150222	566.008	0.185542	566.008	0.176513	566.008	0.184497	566.008	0.210453		565.485	0.114242	0.149298	0.140329	0.150587	0.174893		565.485	0.114242	0.150587	0.174893
565.485	0.0364636	565.485	0.150706	565.485	0.185761	565.485	0.176793	565.485	0.18469	565.485	0.211357		564.998	0.114877	0.149749	0.140701	0.151016	0.176195		564.998	0.114877	0.151016	0.176195
564.998	0.0362284	564.998	0.151105	564.998	0.185977	564.998	0.176929	564.998	0.185043	564.998	0.212424		564.512	0.115581	0.150284	0.141271	0.151731	0.177193		564.512	0.115581	0.151731	0.177193
564.512	0.0359928	564.512	0.151573	564.512	0.186277	564.512	0.177264	564.512	0.185415	564.512	0.213185		563.987	0.116265	0.151327	0.141596	0.152129	0.17838		563.987	0.116265	0.152129	0.17838
563.987	0.035812	563.987	0.152077	563.987	0.187139	563.987	0.177408	563.987	0.18557	563.987	0.214192		563.501	0.116873	0.15255	0.141714	0.152641	0.179286		563.501	0.116873	0.152641	0.179286
563.501	0.0357084	563.501	0.152581	563.501	0.188259	563.501	0.177423	563.501	0.185734	563.501	0.214995		563.014	0.117308	0.153758	0.142244	0.153127	0.180328		563.014	0.117308	0.153127	0.180328
563.014	0.0354358	563.014	0.152744	563.014	0.189194	563.014	0.17768	563.014	0.185753	563.014	0.215763		562.49	0.117951	0.154943	0.14281	0.153978	0.181486		562.49	0.117951	0.153978	0.181486
562.49	0.0352054	562.49	0.153156	562.49	0.190148	562.49	0.178015	562.49	0.186314	562.49	0.216691		562.003	0.11808	0.155955	0.143108	0.154389	0.182273		562.003	0.11808	0.154389	0.182273
562.003	0.0352724	562.003	0.153353	562.003	0.191227	562.003	0.17838	562.003	0.18639	562.003	0.217546		561.516	0.118318	0.156589	0.143319	0.154975	0.18315		561.516	0.118318	0.154975	0.18315
561.516	0.0353714	561.516	0.153689	561.516	0.19196	561.516	0.178691	561.516	0.186993	561.516	0.218521		560.992	0.118692	0.157423	0.14342	0.155265	0.184025		560.992	0.118692	0.155265	0.184025
560.992	0.0354248	560.992	0.154116	560.992	0.192848	560.992	0.178845	560.992	0.187162	560.992	0.219449		560.505	0.119641	0.158443	0.143966	0.155949	0.185094		560.505	0.119641	0.155949	0.185094
560.505	0.0351961	560.505	0.154837	560.505	0.193639	560.505	0.179163	560.505	0.187618	560.505	0.22029		560.018	0.119984	0.158711	0.144433	0.15633	0.186131		560.018	0.119984	0.15633	0.186131
560.018	0.0350239	560.018	0.155007	560.018	0.193735	560.018	0.179457	560.018	0.187578	560.018	0.221155		559.493	0.120378	0.159434	0.14462	0.156865	0.187094		559.493	0.120378	0.156865	0.187094
559.493	0.0347661	559.493	0.155144	559.493	0.1942	559.493	0.179387	559.493	0.187932	559.493	0.22186		559.006	0.120905	0.159688	0.145187	0.157518	0.188207		559.006	0.120905	0.157518	0.188207
559.006	0.0345485	559.006	0.155454	559.006	0.194236	559.006	0.179736	559.006	0.188055	559.006	0.222755		558.518	0.121421	0.160102	0.145544	0.157766	0.18907		558.518	0.121421	0.157766	0.18907
558.518	0.0344812	558.518	0.155902	558.518	0.194583	558.518	0.180025	558.518	0.18837	558.518	0.223551		557.994	0.121747	0.160266	0.145821	0.158233	0.189977		557.994	0.121747	0.158233	0.189977
557.994	0.0344446	557.994	0.156192	557.994	0.19471	557.994	0.180266	557.994	0.188583	557.994	0.224421		557.506	0.122222	0.160819	0.146254	0.158672	0.190908		557.506	0.122222	0.158672	0.190908
557.506	0.034172	557.506	0.156394	557.506	0.194991	557.506	0.180426	557.506	0.188644	557.506	0.22508		556.981	0.122637	0.161095	0.146571	0.159383	0.191793		556.981	0.122637	0.159383	0.191793
556.981	0.034014	556.981	0.156651	556.981	0.195109	556.981	0.180585	556.981	0.18914	556.981	0.225807		556.494	0.123364	0.161403	0.146999	0.159761	0.19303		556.494	0.123364	0.159761	0.19303
556.494	0.0337974	556.494	0.157162	556.494	0.195201	556.494	0.180796	556.494	0.189352	556.494	0.226827		556.006	0.123658	0.161538	0.14737	0.160101	0.193677		556.006	0.123658	0.160101	0.193677
556.006	0.0336507	556.006	0.157308	556.006	0.195188	556.006	0.181021	556.006	0.189439	556.006	0.227328		555.519	0.124068	0.161481	0.147403	0.160147	0.194485		555.519	0.124068	0.160147	0.194485
555.519	0.0335757	555.519	0.157644	555.519	0.195057	555.519	0.180979	555.519	0.189546	555.519	0.228061		554.993	0.124678	0.161409	0.147766	0.160438	0.195322		554.993	0.124678	0.160438	0.195322
554.993	0.0333951	554.993	0.158073	554.993	0.194804	554.993	0.181161	554.993	0.189849	554.993	0.228717		554.506	0.125337	0.161723	0.148323	0.16107	0.196472		554.506	0.125337	0.16107	0.196472
554.506	0.0329992	554.506	0.158336	554.506	0.194722	554.506	0.181322	554.506	0.1899	554.506	0.229471		554.018	0.125799	0.161588	0.1487	0.161238	0.197514		554.018	0.125799	0.161238	0.197514
554.018	0.0327997	554.018	0.158598	554.018	0.194387	554.018	0.1815	554.018	0.189988	554.018	0.230314		553.493	0.125746	0.161261	0.148489	0.161444	0.197815		553.493	0.125746	0.161444	0.197815
553.493	0.0329762	553.493	0.158722	553.493	0.194237	553.493	0.181465	553.493	0.190087	553.493	0.230791		553.005	0.12565	0.161183	0.148434	0.161535	0.198469		553.005	0.12565	0.161535	0.198469
553.005	0.033268	553.005	0.158918	553.005	0.194451	553.005	0.181702	553.005	0.19064	553.005	0.231737		552.517	0.125911	0.161082	0.14855	0.161663	0.19922		552.517	0.125911	0.161663	0.19922
552.517	0.0334389	552.517	0.15935	552.517	0.194521	552.517	0.181989	552.517	0.19104	552.517	0.232659		551.991	0.126601	0.161623	0.149164	0.162248	0.200346		551.991	0.126601	0.162248	0.200346
551.991	0.0330633	551.991	0.159664	551.991	0.194686	551.991	0.182227	551.991	0.191176	551.991	0.233409		551.503	0.127043	0.161862	0.149437	0.162439	0.201238		551.503	0.127043	0.162439	0.201238
551.503	0.0328034	551.503	0.159846	551.503	0.194666	551.503	0.182241	551.503	0.191199	551.503	0.234041		551.015	0.127398	0.162097	0.14963	0.162679	0.201931		551.015	0.127398	0.162679	0.201931
551.015	0.0326366	551.015	0.160034	551.015	0.194733	551.015	0.182266	551.015	0.191093	551.015	0.234568		550.489	0.12812	0.162349	0.149992	0.162741	0.202659		550.489	0.12812	0.162741	0.202659
550.489	0.0323792	550.489	0.160499	550.489	0.194728	550.489	0.182371	550.489	0.191112	550.489	0.235038		550.001	0.128311	0.162534	0.150187	0.162857	0.203375		550.001	0.128311	0.162857	0.203375
550.001	0.0322125	550.001	0.160524	550.001	0.194747	550.001	0.182399	550.001	0.191003	550.001	0.235587		549.513	0.129097	0.162883	0.150416	0.163216	0.204421		549.513	0.129097	0.163216	0.204421
549.513	0.0317945	549.513	0.160891	549.513	0.194677	549.513	0.182211	549.513	0.191115	549.513	0.236215		548.987	0.129836	0.163517	0.151174	0.163609	0.205439		548.987	0.129836	0.163609	0.205439
548.987	0.0315561	548.987	0.161392	548.987	0.195074	548.987	0.18273	548.987	0.191371	548.987	0.236995		548.498	0.130259	0.164045	0.151428	0.163864	0.206321		548.498	0.130259	0.163864	0.206321
548.498	0.031166	548.498	0.161425	548.498	0.195211	548.498	0.182594	548.498	0.191132	548.498	0.237487		548.01	0.130472	0.164724	0.151559	0.164039	0.207098		548.01	0.130472	0.164039	0.207098
548.01	0.0309599	548.01	0.161432	548.01	0.195684	548.01	0.182519	548.01	0.191248	548.01	0.238058		547.484	0.130126	0.164686	0.151382	0.164119	0.207488		547.484	0.130126	0.164119	0.207488
547.484	0.0312363	547.484	0.161363	547.484	0.195922	547.484	0.182619	547.484	0.191498	547.484	0.238725		546.995	0.130191	0.16429	0.151434	0.164343	0.20825		546.995	0.130191	0.164343	0.20825
546.995	0.0315662	546.995	0.161757	546.995	0.195856	546.995	0.183	546.995	0.192024	546.995	0.239816		546.506	0.130475	0.164389	0.151605	0.164565	0.208881		546.506	0.130475	0.164565	0.208881
546.506	0.0315047	546.506	0.16198	546.506	0.195893	546.506	0.18311	546.506	0.192283	546.506	0.240386		546.018	0.131055	0.164494	0.151756	0.164671	0.209636		546.018	0.131055	0.164671	0.209636
546.018	0.0312111	546.018	0.162266	546.018	0.195705	546.018	0.182967	546.018	0.192373	546.018	0.240847		545.491	0.131611	0.164583	0.152142	0.164875	0.21055		545.491	0.131611	0.164875	0.21055
545.491	0.0308625	545.491	0.162474	545.491	0.195445	545.491	0.183004	545.491	0.192291	545.491	0.241412		545.003	0.13237	0.164879	0.152301	0.165004	0.211289		545.003	0.13237	0.165004	0.211289
545.003	0.0303606	545.003	0.162731	545.003	0.195239	545.003	0.182661	545.003	0.19208	545.003	0.24165		544.514	0.133206	0.165397	0.15263	0.165117	0.212378		544.514	0.133206	0.165117	0.212378
544.514	0.0296573	544.514	0.162864	544.514	0.195055	544.514	0.182288	544.514	0.191705	544.514	0.242036		543.987	0.133084	0.165346	0.152559	0.164889	0.212894		543.987	0.133084	0.164889	0.212894
543.987	0.0296256	543.987	0.162709	543.987	0.194972	543.987	0.182184	543.987	0.191607	543.987	0.24252		543.498	0.133276	0.164896	0.152407	0.165015	0.21352		543.498	0.133276	0.165015	0.21352
543.498	0.0297546	543.498	0.163031	543.498	0.194651	543.498	0.182162	543.498	0.191868	543.498	0.243275		543.009	0.133921	0.164743	0.152723	0.165158	0.214352		543.009	0.133921	0.165158	0.214352
543.009	0.0295599	543.009	0.163481	543.009	0.194303	543.009	0.182282	543.009	0.192053	543.009	0.243911		542.482	0.134759	0.165358	0.153134	0.165247	0.215228		542.482	0.134759	0.165247	0.215228
542.482	0.028738	542.482	0.163497	542.482	0.194096	542.482	0.181872	542.482	0.191373	542.482	0.243966		541.993	0.134044	0.164608	0.152659	0.164802	0.215762		541.993	0.134044	0.164802	0.215762
541.993	0.0291454	541.993	0.163189	541.993	0.193753	541.993	0.181804	541.993	0.191685	541.993	0.244907		541.504	0.133184	0.163586	0.152028	0.164354	0.215785		541.504	0.133184	0.164354	0.215785
541.504	0.0300969	541.504	0.163281	541.504	0.193683	541.504	0.182125	541.504	0.192631	541.504	0.245882		541.015	0.132912	0.163202	0.151787	0.164472	0.216397		541.015	0.132912	0.164472	0.216397
541.015	0.0307189	541.015	0.163631	541.015	0.193921	541.015	0.182506	541.015	0.193414	541.015	0.247116		540.488	0.13353	0.163622	0.152159	0.164519	0.217308		540.488	0.13353	0.164519	0.217308
540.488	0.030386	540.488	0.163916	540.488	0.194008	540.488	0.182545	540.488	0.193411	540.488	0.247694		539.998	0.134159	0.163999	0.152174	0.164184	0.217975		539.998	0.134159	0.164184	0.217975
539.998	0.0298142	539.998	0.163973	539.998	0.193813	539.998	0.181989	539.998	0.192713	539.998	0.247789		539.509	0.134939	0.164678	0.152307	0.164125	0.218818		539.509	0.134939	0.164125	0.218818
539.509	0.0291854	539.509	0.164124	539.509	0.193863	539.509	0.181492	539.509	0.192296	539.509	0.248003		538.982	0.135698	0.165139	0.152476	0.164014	0.219602		538.982	0.135698	0.164014	0.219602
538.982	0.028644	538.982	0.164342	538.982	0.193783	538.982	0.18112	538.982	0.191758	538.982	0.248246		538.492	0.136785	0.165819	0.152829	0.16393	0.220528		538.492	0.136785	0.16393	0.220528
538.492	0.0279285	538.492	0.164713	538.492	0.193747	538.492	0.180758	538.492	0.191239	538.492	0.248456		538.003	0.137489	0.166261	0.152974	0.163809	0.221108		538.003	0.137489	0.163809	0.221108
538.003	0.027387	538.003	0.164876	538.003	0.193648	538.003	0.180361	538.003	0.190573	538.003	0.248494		537.513	0.137709	0.166716	0.152734	0.163363	0.221794		537.513	0.137709	0.163363	0.221794
537.513	0.0271094	537.513	0.164818	537.513	0.193825	537.513	0.179843	537.513	0.190023	537.513	0.248903		536.985	0.137229	0.166317	0.152184	0.162895	0.222144		536.985	0.137229	0.162895	0.222144
536.985	0.027571	536.985	0.1648	536.985	0.193888	536.985	0.179754	536.985	0.190275	536.985	0.249715		536.496	0.136947	0.166112	0.151926	0.162481	0.222496		536.496	0.136947	0.162481	0.222496
536.496	0.0281124	536.496	0.16506	536.496	0.194224	536.496	0.180038	536.496	0.190829	536.496	0.250609		536.006	0.137572	0.166502	0.151988	0.162454	0.223311		536.006	0.137572	0.162454	0.223311
536.006	0.0279074	536.006	0.165479	536.006	0.194409	536.006	0.179895	536.006	0.19077	536.006	0.251218		535.516	0.138423	0.167006	0.152073	0.162271	0.224018		535.516	0.138423	0.162271	0.224018
535.516	0.0273972	535.516	0.16582	535.516	0.194403	535.516	0.17947	535.516	0.190227	535.516	0.251416		534.988	0.139881	0.167866	0.152429	0.162159	0.225044		534.988	0.139881	0.162159	0.225044
534.988	0.0265694	534.988	0.16645	534.988	0.194436	534.988	0.178998	534.988	0.189488	534.988	0.251614		534.498	0.140935	0.168746	0.152741	0.162073	0.225836		534.498	0.140935	0.162073	0.225836
534.498	0.0257803	534.498	0.166716	534.498	0.194527	534.498	0.178522	534.498	0.188762	534.498	0.251617		534.008	0.140873	0.169002	0.152347	0.1615	0.226175		534.008	0.140873	0.1615	0.226175
534.008	0.0257138	534.008	0.166587	534.008	0.194716	534.008	0.178061	534.008	0.188342	534.008	0.251888		533.518	0.140068	0.168474	0.151556	0.160765	0.226382		533.518	0.140068	0.160765	0.226382
533.518	0.0266556	533.518	0.166724	533.518	0.195129	533.518	0.178211	533.518	0.189045	533.518	0.253037		532.99	0.139766	0.168005	0.15104	0.160313	0.226634		532.99	0.139766	0.160313	0.226634
532.99	0.0274757	532.99	0.167242	532.99	0.195481	532.99	0.178515	532.99	0.19009	532.99	0.25411		532.5	0.140343	0.168446	0.151019	0.160091	0.227307		532.5	0.140343	0.160091	0.227307
532.5	0.0274398	532.5	0.167783	532.5	0.195886	532.5	0.178458	532.5	0.190172	532.5	0.254747		532.01	0.141243	0.169286	0.151193	0.159919	0.227866		532.01	0.141243	0.159919	0.227866
532.01	0.026898	532.01	0.168141	532.01	0.196184	532.01	0.178091	532.01	0.189741	532.01	0.254764		531.482	0.142532	0.170178	0.151287	0.159801	0.228697		531.482	0.142532	0.159801	0.228697
531.482	0.0261192	531.482	0.168651	531.482	0.196297	531.482	0.177406	531.482	0.188709	531.482	0.254816		530.991	0.143367	0.170972	0.151356	0.15957	0.229209		530.991	0.143367	0.15957	0.229209
530.991	0.0256059	530.991	0.168973	530.991	0.196578	530.991	0.176962	530.991	0.187983	530.991	0.254815		530.501	0.144392	0.171663	0.151513	0.159606	0.229905		530.501	0.144392	0.159606	0.229905
530.501	0.0250893	530.501	0.169482	530.501	0.196752	530.501	0.176602	530.501	0.187416	530.501	0.254994		530.01	0.145822	0.172608	0.151776	0.159682	0.230602		530.01	0.145822	0.159682	0.230602
530.01	0.0243379	530.01	0.17016	530.01	0.196946	530.01	0.176114	530.01	0.186497	530.01	0.25494		529.482	0.146268	0.173181	0.151586	0.159319	0.230971		529.482	0.146268	0.159319	0.230971
529.482	0.0240568	529.482	0.170325	529.482	0.197237	529.482	0.175643	529.482	0.185761	529.482	0.255028		528.992	0.145329	0.172444	0.150595	0.158324	0.230698		528.992	0.145329	0.158324	0.230698
528.992	0.0251496	528.992	0.170478	528.992	0.197594	528.992	0.175745	528.992	0.186567	528.992	0.255847		528.501	0.144331	0.171674	0.149656	0.157659	0.230568		528.501	0.144331	0.157659	0.230568
528.501	0.026592	528.501	0.170923	528.501	0.198266	528.501	0.176248	528.501	0.188191	528.501	0.25716		528.01	0.144593	0.171841	0.149451	0.157471	0.23101		528.01	0.144593	0.157471	0.23101
528.01	0.0273419	528.01	0.171935	528.01	0.199183	528.01	0.176793	528.01	0.189324	528.01	0.258352		527.482	0.145847	0.173163	0.149613	0.157463	0.231611		527.482	0.145847	0.157463	0.231611
527.482	0.0268014	527.482	0.172649	527.482	0.199964	527.482	0.176414	527.482	0.18873	527.482	0.258413		526.991	0.147029	0.174405	0.149861	0.157604	0.232235		526.991	0.147029	0.157604	0.232235
526.991	0.0260862	526.991	0.173116	526.991	0.200491	526.991	0.175947	526.991	0.187968	526.991	0.258321		526.5	0.147805	0.174981	0.14976	0.157413	0.232329		526.5	0.147805	0.157413	0.232329
526.5	0.025818	526.5	0.173623	526.5	0.200799	526.5	0.175578	526.5	0.18731	526.5	0.258147		526.009	0.147837	0.17524	0.149205	0.156821	0.23224		526.009	0.147837	0.156821	0.23224
526.009	0.0260165	526.009	0.173853	526.009	0.201256	526.009	0.175222	526.009	0.187162	526.009	0.258257		525.518	0.148031	0.175265	0.148846	0.156517	0.23245		525.518	0.148031	0.156517	0.23245
525.518	0.0265799	525.518	0.174611	525.518	0.201845	525.518	0.175425	525.518	0.187703	525.518	0.25903		524.989	0.148701	0.176037	0.148678	0.156332	0.232843		524.989	0.148701	0.156332	0.232843
524.989	0.0267777	524.989	0.175479	524.989	0.202815	524.989	0.175455	524.989	0.187944	524.989	0.259621		524.498	0.149634	0.177194	0.148761	0.156368	0.233182		524.498	0.149634	0.156368	0.233182
524.498	0.0265251	524.498	0.176159	524.498	0.203719	524.498	0.175286	524.498	0.187589	524.498	0.259707		524.007	0.150395	0.177775	0.148625	0.156299	0.233333		524.007	0.150395	0.156299	0.233333
524.007	0.0264858	524.007	0.176881	524.007	0.204261	524.007	0.175111	524.007	0.187393	524.007	0.259818		523.516	0.151271	0.178436	0.148601	0.156322	0.233514		523.516	0.151271	0.156322	0.233514
523.516	0.0263703	523.516	0.177641	523.516	0.204806	523.516	0.174971	523.516	0.187253	523.516	0.259885		522.987	0.151989	0.179241	0.148357	0.156038	0.233772		522.987	0.151989	0.156038	0.233772
522.987	0.0264713	522.987	0.178461	522.987	0.205712	522.987	0.174829	522.987	0.18706	522.987	0.260243		522.495	0.152457	0.179457	0.148157	0.155796	0.233677		522.495	0.152457	0.155796	0.233677
522.495	0.0265813	522.495	0.179039	522.495	0.206038	522.495	0.174738	522.495	0.186858	522.495	0.260259		522.004	0.153097	0.180006	0.148027	0.155666	0.233732		522.004	0.153097	0.155666	0.233732
522.004	0.0266078	522.004	0.179705	522.004	0.206614	522.004	0.174635	522.004	0.18674	522.004	0.26034		521.513	0.153859	0.180606	0.147897	0.155537	0.233865		521.513	0.153859	0.155537	0.233865
521.513	0.0267024	521.513	0.180561	521.513	0.207308	521.513	0.1746	521.513	0.186663	521.513	0.260567		520.983	0.154499	0.180941	0.147762	0.155319	0.233952		520.983	0.154499	0.155319	0.233952
520.983	0.0267838	520.983	0.181282	520.983	0.207725	520.983	0.174546	520.983	0.186538	520.983	0.260736		520.492	0.155076	0.181371	0.147759	0.15514	0.234002		520.492	0.155076	0.15514	0.234002
520.492	0.0268332	520.492	0.181909	520.492	0.208204	520.492	0.174592	520.492	0.186426	520.492	0.260835		520	0.15581	0.181714	0.147722	0.155083	0.23405		520	0.15581	0.155083	0.23405
520	0.0267907	520	0.182601	520	0.208504	520	0.174513	520	0.18618	520	0.26084		519.508	0.156286	0.182018	0.147592	0.154804	0.233944		519.508	0.156286	0.154804	0.233944
519.508	0.0269267	519.508	0.183213	519.508	0.208945	519.508	0.174519	519.508	0.185973	519.508	0.260871		519.017	0.156192	0.181844	0.147097	0.154463	0.233711		519.017	0.156192	0.154463	0.233711
519.017	0.0275458	519.017	0.183738	519.017	0.20939	519.017	0.174643	519.017	0.186334	519.017	0.261257		518.487	0.156162	0.18183	0.146615	0.153989	0.233309		518.487	0.156162	0.153989	0.233309
518.487	0.0284498	518.487	0.184612	518.487	0.21028	518.487	0.175065	518.487	0.187044	518.487	0.261758		517.995	0.156352	0.182268	0.146267	0.153746	0.233156		517.995	0.156352	0.153746	0.233156
517.995	0.0290408	517.995	0.185393	517.995	0.211309	517.995	0.175308	517.995	0.187554	517.995	0.262196		517.504	0.15696	0.182607	0.146291	0.153757	0.233204		517.504	0.15696	0.153757	0.233204
517.504	0.0291348	517.504	0.186095	517.504	0.211742	517.504	0.175425	517.504	0.187407	517.504	0.262339		517.012	0.157586	0.183114	0.146188	0.153532	0.233233		517.012	0.157586	0.153532	0.233233
517.012	0.0293381	517.012	0.186924	517.012	0.212453	517.012	0.175526	517.012	0.187323	517.012	0.262572		516.482	0.158143	0.183466	0.14618	0.153423	0.233076		516.482	0.158143	0.153423	0.233076
516.482	0.0293767	516.482	0.18752	516.482	0.212842	516.482	0.175557	516.482	0.18703	516.482	0.262452		515.99	0.158689	0.183697	0.146163	0.153275	0.233036		515.99	0.158689	0.153275	0.233036
515.99	0.0294621	515.99	0.188151	515.99	0.21316	515.99	0.175625	515.99	0.186911	515.99	0.262498		515.498	0.159022	0.184032	0.146088	0.152971	0.232817		515.498	0.159022	0.152971	0.232817
515.498	0.029622	515.498	0.188644	515.498	0.213654	515.498	0.17571	515.498	0.186537	515.498	0.262439		515.006	0.15957	0.18419	0.146012	0.153001	0.232709		515.006	0.15957	0.153001	0.232709
515.006	0.029764	515.006	0.189334	515.006	0.213954	515.006	0.175776	515.006	0.186356	515.006	0.262473		514.513	0.160102	0.18424	0.145843	0.152868	0.232427		514.513	0.160102	0.152868	0.232427
514.513	0.0300258	514.513	0.190128	514.513	0.214266	514.513	0.175869	514.513	0.186296	514.513	0.262453		513.983	0.160461	0.184289	0.145827	0.15265	0.232405		513.983	0.160461	0.15265	0.232405
513.983	0.0301781	513.983	0.190639	513.983	0.214467	513.983	0.176005	513.983	0.186148	513.983	0.262583		513.491	0.161031	0.184137	0.145693	0.152462	0.232302		513.491	0.161031	0.152462	0.232302
513.491	0.0303952	513.491	0.191426	513.491	0.214532	513.491	0.176088	513.491	0.186124	513.491	0.262697		512.999	0.161224	0.184172	0.145578	0.152262	0.23184		512.999	0.161224	0.152262	0.23184
512.999	0.0307317	512.999	0.191956	512.999	0.214904	512.999	0.176309	512.999	0.186142	512.999	0.262571		512.506	0.161512	0.184483	0.14543	0.152148	0.231755		512.506	0.161512	0.152148	0.231755
512.506	0.031043	512.506	0.192555	512.506	0.215526	512.506	0.176473	512.506	0.186243	512.506	0.262798		512.014	0.161722	0.184183	0.145315	0.151993	0.23137		512.014	0.161722	0.151993	0.23137
512.014	0.0315439	512.014	0.193266	512.014	0.215726	512.014	0.176859	512.014	0.186242	512.014	0.262914		511.483	0.162049	0.184305	0.145247	0.151792	0.231209		511.483	0.162049	0.151792	0.231209
511.483	0.0318261	511.483	0.193875	511.483	0.216131	511.483	0.177073	511.483	0.186345	511.483	0.263035		510.991	0.162548	0.184006	0.145224	0.151529	0.23104		510.991	0.162548	0.151529	0.23104
510.991	0.0320658	510.991	0.194613	510.991	0.216072	510.991	0.17729	510.991	0.186494	510.991	0.263106		510.498	0.162854	0.183886	0.144896	0.151403	0.230727		510.498	0.162854	0.151403	0.230727
510.498	0.0323531	510.498	0.195207	510.498	0.216239	510.498	0.177249	510.498	0.186599	510.498	0.26308		510.006	0.163146	0.183587	0.144915	0.151259	0.230563		510.006	0.163146	0.151259	0.230563
510.006	0.0325958	510.006	0.195742	510.006	0.216183	510.006	0.177511	510.006	0.186761	510.006	0.263159		509.513	0.16362	0.183708	0.144833	0.1511	0.2305		509.513	0.16362	0.1511	0.2305
509.513	0.0328746	509.513	0.196495	509.513	0.216582	509.513	0.177708	509.513	0.186949	509.513	0.263374		508.982	0.163864	0.183716	0.144667	0.150984	0.230121		508.982	0.163864	0.150984	0.230121
508.982	0.0332525	508.982	0.197116	508.982	0.216969	508.982	0.17792	508.982	0.187111	508.982	0.263374		508.489	0.164346	0.183669	0.144645	0.150939	0.229854		508.489	0.164346	0.150939	0.229854
508.489	0.0335974	508.489	0.197943	508.489	0.217266	508.489	0.178242	508.489	0.187237	508.489	0.263452		507.997	0.164662	0.183854	0.144539	0.150838	0.229763		507.997	0.164662	0.150838	0.229763
507.997	0.0338234	507.997	0.198486	507.997	0.217677	507.997	0.178362	507.997	0.187455	507.997	0.263587		507.504	0.165074	0.183876	0.144515	0.150833	0.229601		507.504	0.165074	0.150833	0.229601
507.504	0.0340054	507.504	0.199079	507.504	0.217881	507.504	0.17852	507.504	0.187511	507.504	0.263607		507.011	0.165531	0.184221	0.144635	0.150882	0.229356		507.011	0.165531	0.150882	0.229356
507.011	0.0341099	507.011	0.199641	507.011	0.218331	507.011	0.178745	507.011	0.187419	507.011	0.263466		506.518	0.165963	0.18426	0.144708	0.150805	0.229318		506.518	0.165963	0.150805	0.229318
506.518	0.0342231	506.518	0.200186	506.518	0.218483	506.518	0.178931	506.518	0.187513	506.518	0.263542		505.987	0.166607	0.184552	0.144544	0.150691	0.229091		505.987	0.166607	0.150691	0.229091
505.987	0.0344022	505.987	0.201009	505.987	0.218954	505.987	0.178946	505.987	0.18741	505.987	0.263493		505.494	0.167205	0.184842	0.144612	0.150492	0.229159		505.494	0.167205	0.150492	0.229159
505.494	0.0345587	505.494	0.201764	505.494	0.219401	505.494	0.179171	505.494	0.187596	505.494	0.263718		505	0.167602	0.185003	0.144485	0.150453	0.228824		505	0.167602	0.150453	0.228824
505	0.0348319	505	0.202434	505	0.219835	505	0.179317	505	0.187756	505	0.263656		504.507	0.16802	0.185271	0.144472	0.150518	0.228665		504.507	0.16802	0.150518	0.228665
504.507	0.0351619	504.507	0.203182	504.507	0.220432	504.507	0.179634	504.507	0.187972	504.507	0.263826		504.014	0.168474	0.185475	0.144382	0.150213	0.228301		504.014	0.168474	0.150213	0.228301
504.014	0.035519	504.014	0.203993	504.014	0.220994	504.014	0.179901	504.014	0.188144	504.014	0.26382		503.483	0.169026	0.186279	0.144294	0.150127	0.228321		503.483	0.169026	0.150127	0.228321
503.483	0.0358995	503.483	0.204925	503.483	0.222178	503.483	0.180194	503.483	0.188498	503.483	0.26422		502.989	0.169675	0.186586	0.144245	0.150032	0.228033		502.989	0.169675	0.150032	0.228033
502.989	0.0360795	502.989	0.205754	502.989	0.222666	502.989	0.180325	502.989	0.188599	502.989	0.264112		502.496	0.17037	0.186895	0.144271	0.150396	0.22799		502.496	0.17037	0.150396	0.22799
502.496	0.0362023	502.496	0.206573	502.496	0.223097	502.496	0.180474	502.496	0.188622	502.496	0.264192		502.002	0.170949	0.187549	0.144156	0.150371	0.227795		502.002	0.170949	0.150371	0.227795
502.002	0.036362	502.002	0.207311	502.002	0.223911	502.002	0.180518	502.002	0.188792	502.002	0.264157		501.509	0.171703	0.188411	0.144316	0.150217	0.227806		501.509	0.171703	0.150217	0.227806
501.509	0.0365252	501.509	0.208228	501.509	0.224937	501.509	0.180841	501.509	0.188981	501.509	0.264332		501.015	0.172692	0.189272	0.144211	0.150318	0.227623		501.015	0.172692	0.150318	0.227623
501.015	0.0366253	501.015	0.209318	501.015	0.225898	501.015	0.180836	501.015	0.188964	501.015	0.264249		500.483	0.17341	0.189848	0.144264	0.150234	0.227531		500.483	0.17341	0.150234	0.227531
500.483	0.0367689	500.483	0.210179	500.483	0.226617	500.483	0.181033	500.483	0.188988	500.483	0.2643		499.99	0.174474	0.190933	0.144393	0.150199	0.227441		499.99	0.174474	0.150199	0.227441
499.99	0.0369248	499.99	0.211399	499.99	0.227858	499.99	0.181318	499.99	0.189346	499.99	0.264366		499.496	0.175378	0.191663	0.144283	0.150091	0.227289		499.496	0.175378	0.150091	0.227289
499.496	0.037041	499.496	0.212419	499.496	0.228704	499.496	0.181324	499.496	0.189477	499.496	0.26433		499.002	0.176232	0.19263	0.144494	0.15	0.227342		499.002	0.176232	0.15	0.227342
499.002	0.0372041	499.002	0.213436	499.002	0.229834	499.002	0.181699	499.002	0.189565	499.002	0.264546		498.508	0.176991	0.193649	0.144296	0.150193	0.227098		498.508	0.176991	0.150193	0.227098
498.508	0.0375515	498.508	0.214543	498.508	0.231201	498.508	0.181848	498.508	0.189888	498.508	0.264649		498.014	0.178262	0.194518	0.144512	0.150188	0.227071		498.014	0.178262	0.150188	0.227071
498.014	0.0374877	498.014	0.215749	498.014	0.232006	498.014	0.182	498.014	0.189889	498.014	0.264559		497.482	0.179278	0.195689	0.144363	0.150111	0.226919		497.482	0.179278	0.150111	0.226919
497.482	0.0376822	497.482	0.21696	497.482	0.233371	497.482	0.182045	497.482	0.189976	497.482	0.264601		496.988	0.179779	0.196387	0.144319	0.150082	0.226655		496.988	0.179779	0.150082	0.226655
496.988	0.0381938	496.988	0.217972	496.988	0.234581	496.988	0.182513	496.988	0.190117	496.988	0.264848		496.494	0.180739	0.19765	0.144104	0.149848	0.226571		496.494	0.180739	0.149848	0.226571
496.494	0.0386681	496.494	0.219408	496.494	0.236318	496.494	0.182772	496.494	0.19077	496.494	0.265239		496	0.182224	0.199123	0.144155	0.149821	0.226454		496	0.182224	0.149821	0.226454
496	0.0388264	496	0.22105	496	0.23795	496	0.182982	496	0.190906	496	0.26528		495.506	0.183512	0.200378	0.144417	0.1501	0.226479		495.506	0.183512	0.1501	0.226479
495.506	0.0386366	495.506	0.222148	495.506	0.239014	495.506	0.183053	495.506	0.191028	495.506	0.265115		495.012	0.18518	0.201803	0.144666	0.150175	0.226535		495.012	0.18518	0.150175	0.226535
495.012	0.0384718	495.012	0.223652	495.012	0.240275	495.012	0.183138	495.012	0.190986	495.012	0.265007		494.518	0.186556	0.203577	0.144891	0.150325	0.226611		494.518	0.186556	0.150325	0.226611
494.518	0.0383247	494.518	0.224881	494.518	0.241901	494.518	0.183216	494.518	0.191089	494.518	0.264935		493.985	0.188794	0.205883	0.145226	0.15048	0.226628		493.985	0.188794	0.15048	0.226628
493.985	0.038095	493.985	0.226889	493.985	0.243978	493.985	0.183321	493.985	0.191256	493.985	0.264723		493.491	0.190901	0.208166	0.145643	0.150957	0.226656		493.491	0.190901	0.150957	0.226656
493.491	0.0377489	493.491	0.22865	493.491	0.245915	493.491	0.183392	493.491	0.19112	493.491	0.264405		492.997	0.19266	0.210367	0.145789	0.151232	0.226758		492.997	0.19266	0.151232	0.226758
492.997	0.0373196	492.997	0.22998	492.997	0.247687	492.997	0.183108	492.997	0.190974	492.997	0.264078		492.502	0.194185	0.212694	0.145642	0.150938	0.226207		492.502	0.194185	0.150938	0.226207
492.502	0.0375191	492.502	0.231705	492.502	0.250213	492.502	0.183161	492.502	0.190853	492.502	0.263726		492.008	0.19429	0.214675	0.14528	0.150617	0.225869		492.008	0.19429	0.150617	0.225869
492.008	0.0385247	492.008	0.232814	492.008	0.2532	492.008	0.183805	492.008	0.191314	492.008	0.264394		491.513	0.194753	0.216276	0.144585	0.150047	0.225215		491.513	0.194753	0.150047	0.225215
491.513	0.0400922	491.513	0.234845	491.513	0.256368	491.513	0.184678	491.513	0.192455	491.513	0.265308		491.018	0.196026	0.218452	0.144607	0.150153	0.225223		491.018	0.196026	0.150153	0.225223
491.018	0.0404823	491.018	0.236508	491.018	0.258935	491.018	0.18509	491.018	0.192941	491.018	0.265705		490.486	0.198702	0.220621	0.144968	0.150518	0.225374		490.486	0.198702	0.150518	0.225374
490.486	0.0398901	490.486	0.238592	490.486	0.260512	490.486	0.184858	490.486	0.192763	490.486	0.265264		489.991	0.201341	0.222695	0.145688	0.151028	0.225274		489.991	0.201341	0.151028	0.225274
489.991	0.0391088	489.991	0.24045	489.991	0.261804	489.991	0.184797	489.991	0.192344	489.991	0.264382		489.496	0.203705	0.224716	0.146147	0.151348	0.225311		489.496	0.203705	0.151348	0.225311
489.496	0.0384753	489.496	0.24218	489.496	0.263191	489.496	0.184622	489.496	0.192113	489.496	0.263786		489.001	0.206046	0.226797	0.146178	0.15156	0.224964		489.001	0.206046	0.15156	0.224964
489.001	0.0381669	489.001	0.244213	489.001	0.264964	489.001	0.184345	489.001	0.191818	489.001	0.263131		488.507	0.20742	0.228686	0.146131	0.151406	0.224505		488.507	0.20742	0.151406	0.224505
488.507	0.038465	488.507	0.245885	488.507	0.267151	488.507	0.184596	488.507	0.192071	488.507	0.26297		488.012	0.208611	0.230353	0.145666	0.151083	0.223773		488.012	0.208611	0.151083	0.223773
488.012	0.0391822	488.012	0.247794	488.012	0.269535	488.012	0.184849	488.012	0.192572	488.012	0.262955		487.517	0.209568	0.231857	0.145315	0.150839	0.223424		487.517	0.209568	0.150839	0.223424
487.517	0.0400655	487.517	0.249634	487.517	0.271923	487.517	0.18538	487.517	0.193152	487.517	0.263489		486.983	0.210892	0.233599	0.145347	0.150791	0.223184		486.983	0.210892	0.150791	0.223184
486.983	0.0405594	486.983	0.251452	486.983	0.274158	486.983	0.185906	486.983	0.193623	486.983	0.263744		486.488	0.213117	0.235726	0.145753	0.151279	0.223044		486.488	0.213117	0.151279	0.223044
486.488	0.0402232	486.488	0.25334	486.488	0.275949	486.488	0.185976	486.488	0.193573	486.488	0.263267		485.993	0.215948	0.237475	0.146322	0.151723	0.223069		485.993	0.215948	0.151723	0.223069
485.993	0.0394386	485.993	0.255387	485.993	0.276913	485.993	0.18576	485.993	0.193342	485.993	0.262507		485.498	0.218962	0.239455	0.147238	0.152321	0.22316		485.498	0.218962	0.152321	0.22316
485.498	0.0382511	485.498	0.257213	485.498	0.277706	485.498	0.185489	485.498	0.192686	485.498	0.261411		485.003	0.221272	0.240972	0.147433	0.152403	0.222722		485.003	0.221272	0.152403	0.222722
485.003	0.0376119	485.003	0.258884	485.003	0.278584	485.003	0.185045	485.003	0.192074	485.003	0.260334		484.508	0.222001	0.242159	0.1469	0.152235	0.222037		484.508	0.222001	0.152235	0.222037
484.508	0.0381902	484.508	0.260191	484.508	0.280349	484.508	0.18509	484.508	0.192401	484.508	0.260228		484.012	0.221739	0.243297	0.145978	0.151487	0.220952		484.012	0.221739	0.151487	0.220952
484.012	0.0400623	484.012	0.261802	484.012	0.28336	484.012	0.18604	484.012	0.193752	484.012	0.261014		483.517	0.221841	0.244042	0.145558	0.151436	0.220528		483.517	0.221841	0.151436	0.220528
483.517	0.0412887	483.517	0.26313	483.517	0.285331	483.517	0.186847	483.517	0.194982	483.517	0.261817		482.983	0.223738	0.244909	0.145947	0.151805	0.220261		482.983	0.223738	0.151805	0.220261
482.983	0.0413861	482.983	0.265124	482.983	0.286295	482.983	0.187333	482.983	0.195515	482.983	0.261647		482.488	0.22548	0.245933	0.146227	0.152122	0.22002		482.488	0.22548	0.152122	0.22002
482.488	0.0408215	482.488	0.266301	482.488	0.286755	482.488	0.187049	482.488	0.195146	482.488	0.260842		481.992	0.227436	0.246448	0.146664	0.152424	0.219766		481.992	0.227436	0.152424	0.219766
481.992	0.0403345	481.992	0.267771	481.992	0.286783	481.992	0.186998	481.992	0.195011	481.992	0.260101		481.497	0.229035	0.247464	0.147002	0.15267	0.219376		481.497	0.229035	0.15267	0.219376
481.497	0.0400094	481.497	0.269045	481.497	0.287474	481.497	0.187011	481.497	0.195063	481.497	0.259386		481.001	0.230005	0.24783	0.147072	0.152862	0.218959		481.001	0.230005	0.152862	0.218959
481.001	0.0397688	481.001	0.269774	481.001	0.287599	481.001	0.186841	481.001	0.194969	481.001	0.258728		480.505	0.231478	0.248638	0.147527	0.153176	0.218506		480.505	0.231478	0.153176	0.218506
480.505	0.0394886	480.505	0.270967	480.505	0.288126	480.505	0.187015	480.505	0.194879	480.505	0.257995		480.01	0.232861	0.249264	0.147743	0.153499	0.218296		480.01	0.232861	0.153499	0.218296
480.01	0.0391354	480.01	0.271997	480.01	0.288399	480.01	0.186879	480.01	0.194901	480.01	0.257431		479.514	0.233933	0.250086	0.148008	0.153745	0.217803		479.514	0.233933	0.153745	0.217803
479.514	0.0388225	479.514	0.272756	479.514	0.288909	479.514	0.186831	479.514	0.194935	479.514	0.256626		479.018	0.234939	0.250795	0.148157	0.153981	0.217311		479.018	0.234939	0.153981	0.217311
479.018	0.0386871	479.018	0.273626	479.018	0.289482	479.018	0.186844	479.018	0.194958	479.018	0.255998		478.484	0.235569	0.251496	0.148356	0.154369	0.216929		478.484	0.235569	0.154369	0.216929
478.484	0.0386714	478.484	0.27424	478.484	0.290168	478.484	0.187027	478.484	0.195308	478.484	0.2556		477.988	0.236343	0.252298	0.148557	0.154502	0.216585		477.988	0.236343	0.154502	0.216585
477.988	0.0387135	477.988	0.275057	477.988	0.291012	477.988	0.18727	477.988	0.195572	477.988	0.255299		477.492	0.23674	0.252611	0.148719	0.15477	0.216173		477.492	0.23674	0.15477	0.216173
477.492	0.0386561	477.492	0.275396	477.492	0.291267	477.492	0.187375	477.492	0.195675	477.492	0.254829		476.996	0.237395	0.253107	0.148908	0.155026	0.215678		476.996	0.237395	0.155026	0.215678
476.996	0.0385636	476.996	0.275959	476.996	0.29167	476.996	0.187471	476.996	0.195929	476.996	0.254241		476.5	0.237756	0.253418	0.14908	0.15521	0.215158		476.5	0.237756	0.15521	0.215158
476.5	0.0386236	476.5	0.27638	476.5	0.292042	476.5	0.187704	476.5	0.196324	476.5	0.253781		476.004	0.238049	0.253759	0.14945	0.155515	0.214852		476.004	0.238049	0.155515	0.214852
476.004	0.038658	476.004	0.276707	476.004	0.292417	476.004	0.188108	476.004	0.196708	476.004	0.25351		475.508	0.238572	0.254154	0.149793	0.155994	0.214441		475.508	0.238572	0.155994	0.214441
475.508	0.0384553	475.508	0.277028	475.508	0.292609	475.508	0.188248	475.508	0.197013	475.508	0.252896		475.012	0.238755	0.25439	0.150041	0.156072	0.2141		475.012	0.238755	0.156072	0.2141
475.012	0.0383928	475.012	0.277148	475.012	0.292782	475.012	0.188433	475.012	0.197155	475.012	0.252493		474.516	0.238769	0.254179	0.150393	0.156607	0.213688		474.516	0.238769	0.156607	0.213688
474.516	0.0383247	474.516	0.277094	474.516	0.292504	474.516	0.188718	474.516	0.197387	474.516	0.252013		473.981	0.238994	0.254224	0.150827	0.157044	0.213353		473.981	0.238994	0.157044	0.213353
473.981	0.0382307	473.981	0.277224	473.981	0.292455	473.981	0.189058	473.981	0.197737	473.981	0.251583		473.485	0.238715	0.254183	0.151009	0.157372	0.212912		473.485	0.238715	0.157372	0.212912
473.485	0.0383042	473.485	0.277019	473.485	0.292488	473.485	0.189313	473.485	0.198194	473.485	0.251216		472.988	0.238571	0.254116	0.151551	0.157688	0.212538		472.988	0.238571	0.157688	0.212538
472.988	0.0383794	472.988	0.27695	472.988	0.292495	472.988	0.18993	472.988	0.198635	472.988	0.250917		472.492	0.238324	0.253827	0.151682	0.158104	0.212215		472.492	0.238324	0.158104	0.212215
472.492	0.0384001	472.492	0.276724	472.492	0.292227	472.492	0.190082	472.492	0.198905	472.492	0.250615		471.995	0.238279	0.253495	0.152141	0.158582	0.211836		471.995	0.238279	0.158582	0.211836
471.995	0.0384127	471.995	0.276692	471.995	0.291908	471.995	0.190553	471.995	0.199399	471.995	0.250249		471.499	0.23795	0.253244	0.15251	0.159037	0.211491		471.499	0.23795	0.159037	0.211491
471.499	0.0384902	471.499	0.276441	471.499	0.291735	471.499	0.191	471.499	0.200001	471.499	0.249982		471.002	0.237433	0.252679	0.152861	0.159503	0.211268		471.002	0.237433	0.159503	0.211268
471.002	0.0387006	471.002	0.276134	471.002	0.29138	471.002	0.191562	471.002	0.200515	471.002	0.249969		470.505	0.237115	0.252228	0.153497	0.160002	0.210995		470.505	0.237115	0.160002	0.210995
470.505	0.0387522	470.505	0.275867	470.505	0.29098	470.505	0.192249	470.505	0.201181	470.505	0.249747		470.009	0.236577	0.251711	0.153945	0.160359	0.210699		470.009	0.236577	0.160359	0.210699
470.009	0.0389206	470.009	0.275498	470.009	0.290632	470.009	0.192866	470.009	0.201628	470.009	0.24962		469.512	0.235951	0.251108	0.154693	0.161137	0.210344		469.512	0.235951	0.161137	0.210344
469.512	0.0389705	469.512	0.274922	469.512	0.290079	469.512	0.193663	469.512	0.202394	469.512	0.249315		469.015	0.23553	0.250478	0.155109	0.16168	0.210179		469.015	0.23553	0.16168	0.210179
469.015	0.0390256	469.015	0.274555	469.015	0.289504	469.015	0.194135	469.015	0.202956	469.015	0.249205		468.518	0.235063	0.249987	0.155952	0.162335	0.210049		468.518	0.235063	0.162335	0.210049
468.518	0.0390377	468.518	0.274101	468.518	0.289025	468.518	0.19499	468.518	0.203586	468.518	0.249087		467.983	0.234191	0.249096	0.156658	0.162975	0.209548		467.983	0.234191	0.162975	0.209548
467.983	0.0393205	467.983	0.273512	467.983	0.288417	467.983	0.195978	467.983	0.2045	467.983	0.248868		467.486	0.23351	0.248476	0.156781	0.163655	0.209201		467.486	0.23351	0.163655	0.209201
467.486	0.03961	467.486	0.27312	467.486	0.288086	467.486	0.196391	467.486	0.205277	467.486	0.248811		466.989	0.232443	0.24759	0.157461	0.164446	0.209111		466.989	0.232443	0.164446	0.209111
466.989	0.0400293	466.989	0.272472	466.989	0.287619	466.989	0.19749	466.989	0.206347	466.989	0.24914		466.492	0.231767	0.246991	0.158189	0.165008	0.208847		466.492	0.231767	0.165008	0.208847
466.492	0.0403375	466.492	0.272105	466.492	0.287329	466.492	0.198527	466.492	0.207141	466.492	0.249185		465.995	0.231254	0.246365	0.159261	0.166017	0.208825		465.995	0.231254	0.166017	0.208825
465.995	0.0402943	465.995	0.271548	465.995	0.286659	465.995	0.199555	465.995	0.208064	465.995	0.24912		465.498	0.230455	0.245727	0.160014	0.166677	0.208509		465.498	0.230455	0.166677	0.208509
465.498	0.0405551	465.498	0.27101	465.498	0.286282	465.498	0.20057	465.498	0.209233	465.498	0.249064		465.001	0.229712	0.244998	0.160551	0.167421	0.208208		465.001	0.229712	0.167421	0.208208
465.001	0.0409759	465.001	0.270688	465.001	0.285974	465.001	0.201527	465.001	0.210262	465.001	0.249184		464.504	0.228823	0.244255	0.161191	0.168285	0.208019		464.504	0.228823	0.168285	0.208019
464.504	0.0413914	464.504	0.270215	464.504	0.285646	464.504	0.202582	464.504	0.211426	464.504	0.24941		464.007	0.228282	0.243685	0.162152	0.169294	0.207831		464.007	0.228282	0.169294	0.207831
464.007	0.041541	464.007	0.269823	464.007	0.285226	464.007	0.203693	464.007	0.212339	464.007	0.249372		463.509	0.227725	0.243067	0.163388	0.170345	0.207731		463.509	0.227725	0.170345	0.207731
463.509	0.041686	463.509	0.269411	463.509	0.284753	463.509	0.205074	463.509	0.213379	463.509	0.249417		463.012	0.227452	0.242749	0.164417	0.171565	0.208008		463.012	0.227452	0.171565	0.208008
463.012	0.0418742	463.012	0.269326	463.012	0.284623	463.012	0.206291	463.012	0.214562	463.012	0.249882		462.514	0.226963	0.242306	0.16546	0.172469	0.207853		462.514	0.226963	0.172469	0.207853
462.514	0.0420959	462.514	0.269059	462.514	0.284402	462.514	0.207556	462.514	0.215903	462.514	0.249949		462.017	0.226784	0.241801	0.166501	0.173863	0.207742		462.017	0.226784	0.173863	0.207742
462.017	0.0421095	462.017	0.268894	462.017	0.28391	462.017	0.208611	462.017	0.217018	462.017	0.249851		461.481	0.226376	0.241626	0.167625	0.174991	0.207733		461.481	0.226376	0.174991	0.207733
461.481	0.0421789	461.481	0.268555	461.481	0.283804	461.481	0.209804	461.481	0.218066	461.481	0.249912		460.984	0.226045	0.241138	0.168717	0.176044	0.207752		460.984	0.226045	0.176044	0.207752
460.984	0.0422599	460.984	0.268304	460.984	0.283398	460.984	0.210977	460.984	0.219076	460.984	0.250012		460.486	0.225234	0.24039	0.169413	0.176488	0.207346		460.486	0.225234	0.176488	0.207346
460.486	0.0428769	460.486	0.268111	460.486	0.283267	460.486	0.21229	460.486	0.220437	460.486	0.250222		459.988	0.223917	0.23958	0.169719	0.177087	0.207124		459.988	0.223917	0.177087	0.207124
459.988	0.0440475	459.988	0.267965	459.988	0.283628	459.988	0.213767	459.988	0.222263	459.988	0.251171		459.491	0.222762	0.238976	0.170462	0.178152	0.206841		459.491	0.222762	0.178152	0.206841
459.491	0.0451481	459.491	0.26791	459.491	0.284124	459.491	0.21561	459.491	0.224233	459.491	0.251989		458.993	0.222471	0.238896	0.171444	0.179071	0.20682		458.993	0.222471	0.179071	0.20682
458.993	0.0453688	458.993	0.26784	458.993	0.284264	458.993	0.216813	458.993	0.225311	458.993	0.252188		458.495	0.222493	0.238869	0.172482	0.180302	0.207028		458.495	0.222493	0.180302	0.207028
458.495	0.0453692	458.495	0.267863	458.495	0.284238	458.495	0.217851	458.495	0.226515	458.495	0.252397		457.997	0.222211	0.238657	0.173664	0.18131	0.206855		457.997	0.222211	0.18131	0.206855
457.997	0.0452757	457.997	0.267486	457.997	0.283933	457.997	0.21894	457.997	0.227269	457.997	0.25213		457.499	0.22251	0.238678	0.17449	0.182117	0.206963		457.499	0.22251	0.182117	0.206963
457.499	0.0453399	457.499	0.267849	457.499	0.284018	457.499	0.21983	457.499	0.228135	457.499	0.252303		457.001	0.222321	0.238665	0.175555	0.183099	0.206971		457.001	0.222321	0.183099	0.206971
457.001	0.0454973	457.001	0.267819	457.001	0.284162	457.001	0.221052	457.001	0.22927	457.001	0.252468		456.504	0.222467	0.238731	0.17636	0.183891	0.206923		456.504	0.222467	0.183891	0.206923
456.504	0.0456394	456.504	0.268106	456.504	0.28437	456.504	0.221999	456.504	0.23012	456.504	0.252562		456.005	0.222416	0.238707	0.177122	0.18479	0.207136		456.005	0.222416	0.18479	0.207136
456.005	0.0458195	456.005	0.268236	456.005	0.284527	456.005	0.222942	456.005	0.231041	456.005	0.252956		455.507	0.222475	0.238706	0.177799	0.185524	0.207151		455.507	0.222475	0.185524	0.207151
455.507	0.0459961	455.507	0.268471	455.507	0.284702	455.507	0.223795	455.507	0.231955	455.507	0.253147		455.009	0.222546	0.238875	0.178253	0.186072	0.207168		455.009	0.222546	0.186072	0.207168
455.009	0.0462132	455.009	0.26876	455.009	0.285088	455.009	0.224466	455.009	0.232852	455.009	0.253381		454.511	0.222612	0.239237	0.179112	0.186826	0.207185		454.511	0.222612	0.186826	0.207185
454.511	0.0463607	454.511	0.268973	454.511	0.285597	454.511	0.225473	454.511	0.233753	454.511	0.253545		454.013	0.223056	0.23968	0.17981	0.187411	0.207491		454.013	0.223056	0.187411	0.207491
454.013	0.0464022	454.013	0.269458	454.013	0.286082	454.013	0.226212	454.013	0.234649	454.013	0.253893		453.515	0.223104	0.239565	0.180139	0.188087	0.207561		453.515	0.223104	0.188087	0.207561
453.515	0.0466221	453.515	0.269726	453.515	0.286187	453.515	0.226761	453.515	0.234991	453.515	0.254183		453.016	0.222812	0.239624	0.180323	0.1882	0.207473		453.016	0.222812	0.1882	0.207473
453.016	0.0470219	453.016	0.269834	453.016	0.286646	453.016	0.227345	453.016	0.235617	453.016	0.254495		452.518	0.222625	0.239804	0.18051	0.188608	0.207427		452.518	0.222625	0.188608	0.207427
452.518	0.0475279	452.518	0.270152	452.518	0.287332	452.518	0.228038	452.518	0.236701	452.518	0.254955		451.981	0.222728	0.240159	0.180824	0.188821	0.207537		451.981	0.222728	0.188821	0.207537
451.981	0.0479327	451.981	0.27066	451.981	0.288091	451.981	0.228757	451.981	0.237542	451.981	0.25547		451.483	0.222336	0.240225	0.181014	0.189047	0.207593		451.483	0.222336	0.189047	0.207593
451.483	0.0481384	451.483	0.270474	451.483	0.288363	451.483	0.229152	451.483	0.238021	451.483	0.255732		450.984	0.222655	0.240346	0.181205	0.189529	0.207714		450.984	0.222655	0.189529	0.207714
450.984	0.0480417	450.984	0.270696	450.984	0.288387	450.984	0.229247	450.984	0.238092	450.984	0.255756		450.486	0.222961	0.240825	0.181517	0.189613	0.207816		450.486	0.222961	0.189613	0.207816
450.486	0.048021	450.486	0.270982	450.486	0.288846	450.486	0.229538	450.486	0.238463	450.486	0.255837		449.987	0.223308	0.241314	0.181799	0.190119	0.208188		449.987	0.223308	0.190119	0.208188
449.987	0.0482454	449.987	0.271553	449.987	0.289559	449.987	0.230044	449.987	0.238822	449.987	0.256433		449.489	0.223476	0.241537	0.181961	0.190235	0.208292		449.489	0.223476	0.190235	0.208292
449.489	0.0484438	449.489	0.27192	449.489	0.289981	449.489	0.230405	449.489	0.239407	449.489	0.256736		448.99	0.223494	0.241386	0.182174	0.190351	0.208233		448.99	0.223494	0.190351	0.208233
448.99	0.0486106	448.99	0.272105	448.99	0.289996	448.99	0.230785	448.99	0.239681	448.99	0.256844		448.491	0.223737	0.241741	0.182403	0.190606	0.208536		448.491	0.223737	0.190606	0.208536
448.491	0.048777	448.491	0.272514	448.491	0.290518	448.491	0.23118	448.491	0.240243	448.491	0.257313		447.992	0.22373	0.241894	0.182478	0.190959	0.208756		447.992	0.22373	0.190959	0.208756
447.992	0.0489566	447.992	0.272686	447.992	0.29085	447.992	0.231434	447.992	0.240527	447.992	0.257713		447.494	0.223693	0.242058	0.182469	0.191107	0.208894		447.494	0.223693	0.191107	0.208894
447.494	0.0492981	447.494	0.272991	447.494	0.291356	447.494	0.231767	447.494	0.241216	447.494	0.258192		446.995	0.223497	0.242103	0.182614	0.191064	0.209011		446.995	0.223497	0.191064	0.209011
446.995	0.0496886	446.995	0.273185	446.995	0.291791	446.995	0.232303	446.995	0.241607	446.995	0.258699		446.496	0.223153	0.241921	0.182661	0.191209	0.209078		446.496	0.223153	0.191209	0.209078
446.496	0.0501058	446.496	0.273259	446.496	0.292027	446.496	0.232766	446.496	0.242185	446.496	0.259184		445.997	0.223075	0.242231	0.182755	0.191416	0.209387		445.997	0.223075	0.191416	0.209387
445.997	0.0504154	445.997	0.273491	445.997	0.292647	445.997	0.233171	445.997	0.243025	445.997	0.259802		445.498	0.223208	0.242282	0.183064	0.191846	0.209584		445.498	0.223208	0.191846	0.209584
445.498	0.0506011	445.498	0.273809	445.498	0.292883	445.498	0.233665	445.498	0.243374	445.498	0.260185		444.999	0.223113	0.242354	0.183296	0.192247	0.20984		444.999	0.223113	0.192247	0.20984
444.999	0.0507617	444.999	0.273875	444.999	0.293115	444.999	0.234058	444.999	0.243964	444.999	0.260602		444.5	0.223322	0.242896	0.183748	0.192524	0.210151		444.5	0.223322	0.192524	0.210151
444.5	0.0508048	444.5	0.274127	444.5	0.2937	444.5	0.234553	444.5	0.244396	444.5	0.260956		444.001	0.223354	0.243058	0.18412	0.193016	0.210212		444.001	0.223354	0.193016	0.210212
444.001	0.0507887	444.001	0.274143	444.001	0.293846	444.001	0.234909	444.001	0.244833	444.001	0.261		443.502	0.22337	0.243326	0.184648	0.193353	0.210559		443.502	0.22337	0.193353	0.210559
443.502	0.0508396	443.502	0.274209	443.502	0.294165	443.502	0.235488	443.502	0.245499	443.502	0.261399		443.002	0.223306	0.24346	0.185229	0.193988	0.210994		443.002	0.223306	0.193988	0.210994
443.002	0.0509637	443.002	0.27427	443.002	0.294424	443.002	0.236193	443.002	0.245769	443.002	0.261958		442.503	0.223285	0.243683	0.18566	0.194719	0.211156		442.503	0.223285	0.194719	0.211156
442.503	0.0510041	442.503	0.274289	442.503	0.294687	442.503	0.236664	442.503	0.246901	442.503	0.26216		442.004	0.223597	0.243996	0.186147	0.19537	0.211633		442.004	0.223597	0.19537	0.211633
442.004	0.0509554	442.004	0.274553	442.004	0.294951	442.004	0.237103	442.004	0.247355	442.004	0.262588		441.504	0.223129	0.24411	0.187123	0.196071	0.211672		441.504	0.223129	0.196071	0.211672
441.504	0.0512612	441.504	0.274391	441.504	0.295371	441.504	0.238384	441.504	0.248024	441.504	0.262934		441.005	0.222866	0.243825	0.187529	0.196607	0.21192		441.005	0.222866	0.196607	0.21192
441.005	0.0519058	441.005	0.274772	441.005	0.295731	441.005	0.239435	441.005	0.249555	441.005	0.263826		440.506	0.222276	0.243801	0.187865	0.196955	0.211947		440.506	0.222276	0.196955	0.211947
440.506	0.0523696	440.506	0.274646	440.506	0.29617	440.506	0.240234	440.506	0.250851	440.506	0.264317		440.006	0.222397	0.243956	0.18904	0.197956	0.212445		440.006	0.222397	0.197956	0.212445
440.006	0.0525244	440.006	0.274921	440.006	0.296481	440.006	0.241564	440.006	0.251902	440.006	0.26497		439.507	0.222327	0.243979	0.190046	0.199052	0.212821		439.507	0.222327	0.199052	0.212821
439.507	0.052612	439.507	0.274939	439.507	0.296591	439.507	0.242658	439.507	0.252739	439.507	0.265433		439.007	0.222473	0.24445	0.191257	0.20002	0.213054		439.007	0.222473	0.20002	0.213054
439.007	0.0526559	439.007	0.275129	439.007	0.297106	439.007	0.243912	439.007	0.253896	439.007	0.26571		438.507	0.221994	0.244256	0.192296	0.201076	0.213305		438.507	0.221994	0.201076	0.213305
438.507	0.0528436	438.507	0.274838	438.507	0.297099	438.507	0.24514	438.507	0.255376	438.507	0.266149		438.008	0.221977	0.244295	0.193378	0.202072	0.213438		438.008	0.221977	0.202072	0.213438
438.008	0.0528581	438.008	0.274835	438.008	0.297153	438.008	0.246236	438.008	0.255983	438.008	0.266296		437.508	0.221758	0.244494	0.194287	0.203329	0.213792		437.508	0.221758	0.203329	0.213792
437.508	0.0529768	437.508	0.274735	437.508	0.297471	437.508	0.247263	437.508	0.257608	437.508	0.266769		437.008	0.22174	0.244413	0.195504	0.204223	0.213935		437.008	0.22174	0.204223	0.213935
437.008	0.0531077	437.008	0.274848	437.008	0.29752	437.008	0.248612	437.008	0.25898	437.008	0.267043		436.508	0.221836	0.244677	0.197377	0.205905	0.214455		436.508	0.221836	0.205905	0.214455
436.508	0.0530872	436.508	0.274923	436.508	0.297764	436.508	0.250465	436.508	0.26014	436.508	0.267542		436.009	0.221522	0.244786	0.198756	0.20756	0.214979		436.009	0.221522	0.20756	0.214979
436.009	0.0530253	436.009	0.274547	436.009	0.297811	436.009	0.251782	436.009	0.261709	436.009	0.268005		435.509	0.221639	0.244706	0.200263	0.208793	0.215156		435.509	0.221639	0.208793	0.215156
435.509	0.0530581	435.509	0.274697	435.509	0.297764	435.509	0.253321	435.509	0.263197	435.509	0.268214		435.009	0.221354	0.244475	0.201993	0.21051	0.215376		435.009	0.221354	0.21051	0.215376
435.009	0.0532313	435.009	0.274585	435.009	0.297706	435.009	0.255224	435.009	0.264859	435.009	0.268607		434.509	0.221155	0.244528	0.203315	0.211832	0.215606		434.509	0.221155	0.211832	0.215606
434.509	0.0533874	434.509	0.274543	434.509	0.297916	434.509	0.256702	434.509	0.266353	434.509	0.268993		434.009	0.220884	0.244143	0.204465	0.213338	0.215967		434.009	0.220884	0.213338	0.215967
434.009	0.0536061	434.009	0.27449	434.009	0.297749	434.009	0.258071	434.009	0.268569	434.009	0.269573		433.509	0.2207	0.244081	0.206081	0.214621	0.216355		433.509	0.2207	0.214621	0.216355
433.509	0.0539245	433.509	0.274625	433.509	0.298005	433.509	0.260005	433.509	0.27003	433.509	0.27028		433.009	0.220523	0.244007	0.207675	0.216282	0.216554		433.009	0.220523	0.216282	0.216554
433.009	0.0541415	433.009	0.274664	433.009	0.298148	433.009	0.261817	433.009	0.271613	433.009	0.270696		432.508	0.22061	0.244039	0.209318	0.21797	0.216687		432.508	0.22061	0.21797	0.216687
432.508	0.0542822	432.508	0.274892	432.508	0.298322	432.508	0.2636	432.508	0.273999	432.508	0.270969		432.008	0.220556	0.243904	0.210863	0.219666	0.216723		432.008	0.220556	0.219666	0.216723
432.008	0.0543227	432.008	0.274879	432.008	0.298227	432.008	0.265186	432.008	0.275536	432.008	0.271046		431.508	0.220669	0.244215	0.212793	0.221037	0.217144		431.508	0.220669	0.221037	0.217144
431.508	0.0543041	431.508	0.274973	431.508	0.298519	431.508	0.267097	431.508	0.277198	431.508	0.271448		431.008	0.220656	0.244083	0.214609	0.222776	0.217704		431.008	0.220656	0.222776	0.217704
431.008	0.0543367	431.008	0.274993	431.008	0.298419	431.008	0.268945	431.008	0.279055	431.008	0.272041		430.507	0.22077	0.244303	0.216113	0.224423	0.217999		430.507	0.22077	0.224423	0.217999
430.507	0.054439	430.507	0.275209	430.507	0.298742	430.507	0.270552	430.507	0.280717	430.507	0.272438		430.007	0.220512	0.244209	0.218226	0.225946	0.218227		430.007	0.220512	0.225946	0.218227
430.007	0.0547205	430.007	0.275233	430.007	0.298929	430.007	0.272946	430.007	0.282655	430.007	0.272948		429.507	0.220667	0.24419	0.219746	0.227687	0.218482		429.507	0.220667	0.227687	0.218482
429.507	0.0548349	429.507	0.275502	429.507	0.299025	429.507	0.274581	429.507	0.284119	429.507	0.273317		429.006	0.221012	0.244169	0.221873	0.229628	0.219182		429.006	0.221012	0.229628	0.219182
429.006	0.054854	429.006	0.275866	429.006	0.299023	429.006	0.276727	429.006	0.286128	429.006	0.274036		428.506	0.221161	0.244527	0.223353	0.231279	0.219362		428.506	0.221161	0.231279	0.219362
428.506	0.0548683	428.506	0.276029	428.506	0.299396	428.506	0.278221	428.506	0.287742	428.506	0.27423		428.005	0.221179	0.244812	0.22492	0.232726	0.219469		428.005	0.221179	0.232726	0.219469
428.005	0.054943	428.005	0.276122	428.005	0.299755	428.005	0.279863	428.005	0.289378	428.005	0.274412		427.504	0.221643	0.245105	0.226838	0.23443	0.219587		427.504	0.221643	0.23443	0.219587
427.504	0.0549724	427.504	0.276616	427.504	0.300077	427.504	0.28181	427.504	0.291159	427.504	0.27456		427.004	0.221719	0.245162	0.227957	0.235839	0.219792		427.004	0.221719	0.235839	0.219792
427.004	0.0550753	427.004	0.276794	427.004	0.300237	427.004	0.283033	427.004	0.292598	427.004	0.274867		426.503	0.22184	0.245444	0.229764	0.237561	0.22022		426.503	0.22184	0.237561	0.22022
426.503	0.0552599	426.503	0.2771	426.503	0.300704	426.503	0.285024	426.503	0.294481	426.503	0.27548		426.002	0.221976	0.245286	0.230751	0.238665	0.220285		426.002	0.221976	0.238665	0.220285
426.002	0.0554242	426.002	0.2774	426.002	0.30071	426.002	0.286176	426.002	0.295902	426.002	0.275709		425.502	0.222254	0.245771	0.232331	0.239952	0.220555		425.502	0.222254	0.239952	0.220555
425.502	0.0555388	425.502	0.277793	425.502	0.30131	425.502	0.28787	425.502	0.297353	425.502	0.276093		425.001	0.222386	0.245861	0.234306	0.241862	0.220719		425.001	0.222386	0.241862	0.220719
425.001	0.055641	425.001	0.278027	425.001	0.301502	425.001	0.289947	425.001	0.299362	425.001	0.27636		424.5	0.222445	0.246262	0.235739	0.242975	0.220613		424.5	0.222445	0.242975	0.220613
424.5	0.0559082	424.5	0.278353	424.5	0.302171	424.5	0.291648	424.5	0.300446	424.5	0.276521		423.999	0.222462	0.246558	0.237048	0.244337	0.22073		423.999	0.222462	0.244337	0.22073
423.999	0.056337	423.999	0.278799	423.999	0.302895	423.999	0.293385	423.999	0.302391	423.999	0.277067		423.498	0.222686	0.246716	0.237891	0.245575	0.220769		423.498	0.222686	0.245575	0.220769
423.498	0.0567009	423.498	0.279387	423.498	0.303417	423.498	0.294592	423.498	0.304155	423.498	0.27747		422.997	0.223251	0.24733	0.239892	0.247323	0.22126		422.997	0.223251	0.247323	0.22126
422.997	0.0565099	422.997	0.279761	422.997	0.30384	422.997	0.296402	422.997	0.305807	422.997	0.27777		422.496	0.223847	0.248135	0.242113	0.249195	0.221577		422.496	0.223847	0.249195	0.221577
422.496	0.0561882	422.496	0.280036	422.496	0.304323	422.496	0.298301	422.496	0.307462	422.496	0.277766		421.995	0.224518	0.24862	0.243833	0.250931	0.221677		421.995	0.224518	0.250931	0.221677
421.995	0.0559973	421.995	0.280516	421.995	0.304617	421.995	0.29983	421.995	0.309089	421.995	0.277674		421.494	0.224853	0.249101	0.245084	0.252566	0.22207		421.494	0.224853	0.252566	0.22207
421.494	0.0562484	421.494	0.281102	421.494	0.30535	421.494	0.301332	421.494	0.31068	421.494	0.278318		420.993	0.224682	0.249246	0.246354	0.253627	0.221832		420.993	0.224682	0.253627	0.221832
420.993	0.0569664	420.993	0.281648	420.993	0.306212	420.993	0.30332	420.993	0.312746	420.993	0.278799		420.492	0.224891	0.24962	0.247923	0.255161	0.221815		420.492	0.224891	0.255161	0.221815
420.492	0.0575453	420.492	0.282436	420.492	0.307165	420.492	0.305468	420.492	0.314593	420.492	0.27936		419.99	0.225712	0.250269	0.249942	0.257292	0.221996		419.99	0.225712	0.257292	0.221996
419.99	0.0575707	419.99	0.283282	419.99	0.30784	419.99	0.307513	419.99	0.316909	419.99	0.279567		419.489	0.22599	0.250879	0.251819	0.258472	0.222314		419.489	0.22599	0.258472	0.222314
419.489	0.0575392	419.489	0.28353	419.489	0.308418	419.489	0.309359	419.489	0.318267	419.489	0.279853		418.988	0.226812	0.251584	0.253761	0.260885	0.222599		418.988	0.226812	0.260885	0.222599
418.988	0.0575016	418.988	0.284313	418.988	0.309085	418.988	0.311263	418.988	0.320303	418.988	0.2801		418.486	0.226873	0.251997	0.255124	0.262328	0.222504		418.486	0.226873	0.262328	0.222504
418.486	0.0576436	418.486	0.284517	418.486	0.309641	418.486	0.312767	418.486	0.321891	418.486	0.280147		417.985	0.227187	0.25255	0.256804	0.264101	0.222747		417.985	0.227187	0.264101	0.222747
417.985	0.0576334	417.985	0.284821	417.985	0.310183	417.985	0.314438	417.985	0.323717	417.985	0.280381		417.483	0.227874	0.253372	0.259057	0.26621	0.223015		417.483	0.227874	0.26621	0.223015
417.483	0.0576014	417.483	0.285475	417.483	0.310973	417.483	0.316658	417.483	0.325329	417.483	0.280617		416.982	0.228475	0.253874	0.260423	0.268124	0.223112		416.982	0.228475	0.268124	0.223112
416.982	0.0575792	416.982	0.286054	416.982	0.311453	416.982	0.318002	416.982	0.326809	416.982	0.280691		416.519	0.22869	0.25455	0.262408	0.269778	0.22352		416.519	0.22869	0.269778	0.22352
416.519	0.0575757	416.519	0.286266	416.519	0.312126	416.519	0.319983	416.519	0.32882	416.519	0.281096		416.017	0.229184	0.255153	0.26468	0.271666	0.22399		416.017	0.229184	0.271666	0.22399
416.017	0.0576409	416.017	0.286825	416.017	0.312793	416.017	0.322321	416.017	0.330315	416.017	0.281631		415.516	0.22974	0.255721	0.266738	0.27388	0.224198		415.516	0.22974	0.27388	0.224198
415.516	0.0576182	415.516	0.287358	415.516	0.313339	415.516	0.324356	415.516	0.332913	415.516	0.281816		415.014	0.230336	0.256306	0.269283	0.276374	0.224734		415.014	0.230336	0.276374	0.224734
415.014	0.0573799	415.014	0.287716	415.014	0.313685	415.014	0.326663	415.014	0.334861	415.014	0.282114		414.512	0.230614	0.257011	0.271432	0.27834	0.225023		414.512	0.230614	0.27834	0.225023
414.512	0.0575023	414.512	0.288116	414.512	0.314513	414.512	0.328934	414.512	0.336871	414.512	0.282525		414.011	0.230733	0.257295	0.273281	0.280455	0.225169		414.011	0.230733	0.280455	0.225169
414.011	0.0578209	414.011	0.288554	414.011	0.315116	414.011	0.331102	414.011	0.339137	414.011	0.28299		413.509	0.23115	0.25794	0.275074	0.282461	0.225637		413.509	0.23115	0.282461	0.225637
413.509	0.0578493	413.509	0.288999	413.509	0.31579	413.509	0.332923	413.509	0.341236	413.509	0.283487		413.007	0.232004	0.258561	0.278049	0.28485	0.225885		413.007	0.232004	0.28485	0.225885
413.007	0.0576933	413.007	0.289698	413.007	0.316254	413.007	0.335743	413.007	0.343326	413.007	0.283579		412.505	0.232412	0.259375	0.28062	0.287267	0.226506		412.505	0.232412	0.287267	0.226506
412.505	0.057518	412.505	0.28993	412.505	0.316893	412.505	0.338138	412.505	0.345766	412.505	0.284024		412.003	0.232915	0.260001	0.283087	0.28965	0.226927		412.003	0.232915	0.28965	0.226927
412.003	0.0573775	412.003	0.290292	412.003	0.317378	412.003	0.340465	412.003	0.347553	412.003	0.284304		411.501	0.233322	0.260684	0.285829	0.292393	0.22754		411.501	0.233322	0.292393	0.22754
411.501	0.057085	411.501	0.290407	411.501	0.317769	411.501	0.342914	411.501	0.349808	411.501	0.284625		410.999	0.23355	0.261122	0.28792	0.294783	0.227825		410.999	0.23355	0.294783	0.227825
410.999	0.0570678	410.999	0.290618	410.999	0.31819	410.999	0.344988	410.999	0.351858	410.999	0.284893		410.497	0.23349	0.261156	0.289848	0.297134	0.228149		410.497	0.23349	0.297134	0.228149
410.497	0.057729	410.497	0.291219	410.497	0.318885	410.497	0.347577	410.497	0.355289	410.497	0.285878		409.995	0.23342	0.261713	0.292498	0.299333	0.22836		409.995	0.23342	0.299333	0.22836
409.995	0.0581861	409.995	0.291606	409.995	0.319899	409.995	0.350684	409.995	0.35772	409.995	0.286546		409.493	0.233817	0.261973	0.295064	0.30181	0.228884		409.493	0.233817	0.30181	0.228884
409.493	0.0583605	409.493	0.292177	409.493	0.320333	409.493	0.353424	409.493	0.36007	409.493	0.287244		408.991	0.234202	0.262767	0.298217	0.304635	0.22981		408.991	0.234202	0.304635	0.22981
408.991	0.0579804	408.991	0.292182	408.991	0.320747	408.991	0.356197	408.991	0.363081	408.991	0.287791		408.489	0.234627	0.26344	0.30117	0.307737	0.230154		408.489	0.234627	0.307737	0.230154
408.489	0.0576704	408.489	0.292297	408.489	0.32111	408.489	0.35884	408.489	0.365345	408.489	0.287824		407.986	0.23524	0.264132	0.304678	0.311481	0.230995		407.986	0.23524	0.311481	0.230995
407.986	0.0574562	407.986	0.292696	407.986	0.321588	407.986	0.362134	407.986	0.368913	407.986	0.288451		407.484	0.23522	0.264338	0.307653	0.314474	0.23149		407.484	0.23522	0.314474	0.23149
407.484	0.0574196	407.484	0.29264	407.484	0.321758	407.484	0.365072	407.484	0.372154	407.484	0.288909		406.982	0.235813	0.265095	0.311421	0.318064	0.23237		406.982	0.235813	0.318064	0.23237
406.982	0.0573312	406.982	0.293144	406.982	0.322426	406.982	0.368752	406.982	0.375388	406.982	0.289702		406.518	0.235932	0.265355	0.315048	0.321479	0.23337		406.518	0.235932	0.321479	0.23337
406.518	0.0572184	406.518	0.293151	406.518	0.322573	406.518	0.372267	406.518	0.378606	406.518	0.290588		406.016	0.23617	0.266003	0.317963	0.324563	0.233962		406.016	0.23617	0.324563	0.233962
406.016	0.0571031	406.016	0.293273	406.016	0.323106	406.016	0.375066	406.016	0.381683	406.016	0.291066		405.513	0.236492	0.266566	0.322852	0.328848	0.234843		405.513	0.236492	0.328848	0.234843
405.513	0.05703	405.513	0.293522	405.513	0.323596	405.513	0.379882	405.513	0.38585	405.513	0.291873		405.011	0.236342	0.266878	0.325772	0.332596	0.235261		405.011	0.236342	0.332596	0.235261
405.011	0.0572153	405.011	0.293558	405.011	0.324093	405.011	0.382988	405.011	0.388853	405.011	0.292476		404.508	0.236094	0.267038	0.329557	0.336321	0.235772		404.508	0.236094	0.336321	0.235772
404.508	0.0577679	404.508	0.293862	404.508	0.324806	404.508	0.387325	404.508	0.393439	404.508	0.29354		404.006	0.236173	0.267391	0.33432	0.340353	0.23691		404.006	0.236173	0.340353	0.23691
404.006	0.0582498	404.006	0.294422	404.006	0.325641	404.006	0.392569	404.006	0.398656	404.006	0.29516		403.503	0.236295	0.26775	0.338315	0.344755	0.237588		403.503	0.236295	0.344755	0.237588
403.503	0.0583001	403.503	0.294595	403.503	0.32605	403.503	0.396615	403.503	0.402367	403.503	0.295888		403	0.23664	0.268334	0.343635	0.350314	0.239141		403	0.23664	0.350314	0.239141
403	0.0578687	403	0.294508	403	0.326203	403	0.401504	403	0.407884	403	0.29701		402.498	0.236805	0.268764	0.34903	0.354849	0.239969		402.498	0.236805	0.354849	0.239969
402.498	0.0577045	402.498	0.294509	402.498	0.326468	402.498	0.406734	402.498	0.41175	402.498	0.297674		401.995	0.237047	0.269503	0.3545	0.360182	0.241347		401.995	0.237047	0.360182	0.241347
401.995	0.0575109	401.995	0.294558	401.995	0.327014	401.995	0.412011	401.995	0.417472	401.995	0.298857		401.492	0.237303	0.270037	0.35999	0.366297	0.242695		401.492	0.237303	0.366297	0.242695
401.492	0.0573377	401.492	0.294641	401.492	0.327374	401.492	0.417328	401.492	0.422859	401.492	0.300033		400.989	0.237421	0.270548	0.364867	0.371275	0.243864		400.989	0.237421	0.371275	0.243864
400.989	0.0571698	400.989	0.294591	400.989	0.327718	400.989	0.422037	400.989	0.428149	400.989	0.301034		400.486	0.23784	0.271293	0.372402	0.378236	0.245311		400.486	0.23784	0.378236	0.245311
400.486	0.0569873	400.486	0.294827	400.486	0.328281	400.486	0.42939	400.486	0.433936	400.486	0.302298		399.983	0.238058	0.271671	0.377879	0.383727	0.246527		399.983	0.238058	0.383727	0.246527
399.983	0.056975	399.983	0.295033	399.983	0.328646	399.983	0.434854	399.983	0.440529	399.983	0.303502		399.519	0.238102	0.272099	0.383617	0.38969	0.247638		399.519	0.238102	0.38969	0.247638
399.519	0.0569769	399.519	0.295079	399.519	0.329076	399.519	0.440594	399.519	0.446091	399.519	0.304615		399.016	0.238191	0.272753	0.39094	0.396001	0.249258		399.016	0.238191	0.396001	0.249258
399.016	0.0570712	399.016	0.295262	399.016	0.329824	399.016	0.448011	399.016	0.453276	399.016	0.306329		398.513	0.238291	0.273254	0.396362	0.402029	0.250808		398.513	0.238291	0.402029	0.250808
398.513	0.0571699	398.513	0.295461	398.513	0.330424	398.513	0.453532	398.513	0.458987	398.513	0.307978		398.01	0.238262	0.274023	0.404177	0.409584	0.252774		398.01	0.238262	0.409584	0.252774
398.01	0.0572032	398.01	0.295466	398.01	0.331227	398.01	0.46138	398.01	0.466425	398.01	0.309977		397.507	0.238643	0.274619	0.411184	0.416722	0.254318		397.507	0.238643	0.416722	0.254318
397.507	0.0571272	397.507	0.29577	397.507	0.331747	397.507	0.468311	397.507	0.47336	397.507	0.311446		397.004	0.239076	0.275511	0.419722	0.424847	0.256428		397.004	0.239076	0.424847	0.256428
397.004	0.0569206	397.004	0.295996	397.004	0.332431	397.004	0.476642	397.004	0.48059	397.004	0.313349		396.501	0.239547	0.27641	0.428334	0.432991	0.258594		396.501	0.239547	0.432991	0.258594
396.501	0.0567247	396.501	0.296272	396.501	0.333135	396.501	0.485058	396.501	0.489328	396.501	0.315319		395.997	0.239881	0.277098	0.435787	0.44065	0.260151		395.997	0.239881	0.44065	0.260151
395.997	0.0564356	395.997	0.296317	395.997	0.333534	395.997	0.492223	395.997	0.496083	395.997	0.316586		395.494	0.24083	0.278381	0.446499	0.44948	0.263098		395.494	0.24083	0.44948	0.263098
395.494	0.0558096	395.494	0.29664	395.494	0.334191	395.494	0.502309	395.494	0.505809	395.494	0.318907		394.991	0.241117	0.279191	0.45422	0.457883	0.264685		394.991	0.241117	0.457883	0.264685
394.991	0.055611	394.991	0.296728	394.991	0.334802	394.991	0.509831	394.991	0.51404	394.991	0.320296		394.488	0.240601	0.279561	0.461331	0.465839	0.26654		394.488	0.240601	0.465839	0.26654
394.488	0.0565869	394.488	0.297188	394.488	0.336148	394.488	0.517918	394.488	0.522379	394.488	0.323127		393.984	0.240701	0.280064	0.470201	0.471358	0.268927		393.984	0.240701	0.471358	0.268927
393.984	0.057642	393.984	0.298343	393.984	0.337706	393.984	0.527843	393.984	0.531993	393.984	0.326569		393.481	0.241362	0.28168	0.478946	0.481338	0.271207		393.481	0.241362	0.481338	0.271207
393.481	0.0573805	393.481	0.298742	393.481	0.33906	393.481	0.536326	393.481	0.540584	393.481	0.328587		393.016	0.242697	0.283105	0.491016	0.492632	0.274597		393.016	0.242697	0.492632	0.274597
393.016	0.056363	393.016	0.29906	393.016	0.339468	393.016	0.547379	393.016	0.55083	393.016	0.33096		392.512	0.243747	0.284509	0.500518	0.501712	0.277426		392.512	0.243747	0.501712	0.277426
392.512	0.0553689	392.512	0.299116	392.512	0.339878	392.512	0.555887	392.512	0.558438	392.512	0.332795		392.009	0.243627	0.285528	0.508662	0.511218	0.279267		392.009	0.243627	0.511218	0.279267
392.009	0.0558425	392.009	0.299469	392.009	0.341371	392.009	0.564504	392.009	0.567553	392.009	0.33511		391.505	0.242871	0.285908	0.515358	0.517544	0.282189		391.505	0.242871	0.517544	0.282189
391.505	0.0576709	391.505	0.300542	391.505	0.343579	391.505	0.573029	391.505	0.575693	391.505	0.33986		391.002	0.24379	0.287086	0.522516	0.524646	0.285044		391.002	0.24379	0.524646	0.285044
391.002	0.0582724	391.002	0.302062	391.002	0.345358	391.002	0.580788	391.002	0.583017	391.002	0.343317		390.498	0.244903	0.288961	0.531536	0.533014	0.288598		390.498	0.244903	0.533014	0.288598
390.498	0.0576465	390.498	0.302549	390.498	0.346608	390.498	0.589183	390.498	0.591276	390.498	0.346245		389.994	0.246405	0.290643	0.53715	0.539188	0.292055		389.994	0.246405	0.539188	0.292055
389.994	0.0568129	389.994	0.303218	389.994	0.347456	389.994	0.593963	389.994	0.596174	389.994	0.348867		389.491	0.247509	0.29258	0.544398	0.545583	0.295444		389.491	0.247509	0.545583	0.295444
389.491	0.0563541	389.491	0.303864	389.491	0.348934	389.491	0.600752	389.491	0.601987	389.491	0.351798		388.987	0.248455	0.294025	0.549259	0.549842	0.29822		388.987	0.248455	0.549842	0.29822
388.987	0.0563567	388.987	0.304811	388.987	0.350382	388.987	0.605616	388.987	0.606707	388.987	0.354576		388.483	0.24967	0.295694	0.552983	0.553728	0.301558		388.483	0.24967	0.553728	0.301558
388.483	0.05618	388.483	0.30585	388.483	0.351874	388.483	0.609163	388.483	0.610465	388.483	0.357738		388.018	0.25046	0.297588	0.556097	0.556529	0.304807		388.018	0.25046	0.556529	0.304807
388.018	0.0559985	388.018	0.306459	388.018	0.353587	388.018	0.612095	388.018	0.612758	388.018	0.360806		387.514	0.251055	0.298447	0.557965	0.557908	0.307475		387.514	0.251055	0.557908	0.307475
387.514	0.0565078	387.514	0.307563	387.514	0.354955	387.514	0.614473	387.514	0.614804	387.514	0.363982		387.01	0.251859	0.299552	0.558984	0.558737	0.310102		387.01	0.251859	0.558737	0.310102
387.01	0.0571617	387.01	0.30902	387.01	0.356713	387.01	0.616145	387.01	0.616912	387.01	0.367264		386.506	0.253278	0.30241	0.559401	0.559469	0.313403		386.506	0.253278	0.559469	0.313403
386.506	0.0570242	386.506	0.310302	386.506	0.359435	386.506	0.616426	386.506	0.617128	386.506	0.370427		386.002	0.254757	0.304299	0.559291	0.559205	0.316146		386.002	0.254757	0.559205	0.316146
386.002	0.0567955	386.002	0.311552	386.002	0.361095	386.002	0.616086	386.002	0.616719	386.002	0.372942		385.498	0.255647	0.306549	0.558278	0.557778	0.319446		385.498	0.255647	0.557778	0.319446
385.498	0.0567401	385.498	0.312387	385.498	0.363289	385.498	0.615018	385.498	0.615272	385.498	0.376186		384.994	0.257156	0.308529	0.556872	0.556117	0.322262		384.994	0.257156	0.556117	0.322262
384.994	0.0565946	384.994	0.313751	384.994	0.365123	384.994	0.613466	384.994	0.613564	384.994	0.378856		384.49	0.258503	0.310976	0.554628	0.553685	0.32556		384.49	0.258503	0.553685	0.32556
384.49	0.0563062	384.49	0.314809	384.49	0.367282	384.49	0.610934	384.49	0.610976	384.49	0.381866		383.986	0.259574	0.312429	0.551576	0.550547	0.327031		383.986	0.259574	0.550547	0.327031
383.986	0.0568574	383.986	0.316431	383.986	0.369286	383.986	0.608434	383.986	0.608588	383.986	0.383888		383.481	0.26042	0.314599	0.548356	0.547156	0.329379		383.481	0.26042	0.547156	0.329379
383.481	0.0576236	383.481	0.318043	383.481	0.372223	383.481	0.60598	383.481	0.605862	383.481	0.387002		383.016	0.26159	0.317041	0.544261	0.543092	0.332103		383.016	0.26159	0.543092	0.332103
383.016	0.057717	383.016	0.319306	383.016	0.374758	383.016	0.601977	383.016	0.602132	383.016	0.38982		382.512	0.263244	0.319571	0.540771	0.539203	0.334315		382.512	0.263244	0.539203	0.334315
382.512	0.0572974	382.512	0.320541	382.512	0.376869	382.512	0.598068	382.512	0.598041	382.512	0.391613		382.007	0.265513	0.32246	0.536093	0.534498	0.336983		382.007	0.265513	0.534498	0.336983
382.007	0.0569586	382.007	0.322472	382.007	0.379419	382.007	0.593052	382.007	0.592825	382.007	0.393942		381.503	0.267113	0.324866	0.531597	0.529949	0.339063		381.503	0.267113	0.529949	0.339063
381.503	0.0569284	381.503	0.324042	381.503	0.381795	381.503	0.588525	381.503	0.588134	381.503	0.395992		380.999	0.268335	0.32671	0.526755	0.525041	0.340718		380.999	0.268335	0.525041	0.340718
380.999	0.0572689	380.999	0.325604	380.999	0.383979	380.999	0.584024	380.999	0.583646	380.999	0.397987		380.494	0.269949	0.330028	0.521542	0.519499	0.342972		380.494	0.269949	0.519499	0.342972
380.494	0.0574679	380.494	0.327417	380.494	0.387496	380.494	0.57901	380.494	0.578588	380.494	0.40044		379.99	0.271499	0.332535	0.517309	0.51519	0.344654		379.99	0.271499	0.51519	0.344654
379.99	0.0573145	379.99	0.328813	379.99	0.38985	379.99	0.574623	379.99	0.574424	379.99	0.401969		379.485	0.273474	0.335567	0.512305	0.509679	0.346627		379.485	0.273474	0.509679	0.346627
379.485	0.0570533	379.485	0.330527	379.485	0.392621	379.485	0.569358	379.485	0.56864	379.485	0.403681		379.019	0.275291	0.338169	0.508078	0.505753	0.348		379.019	0.275291	0.505753	0.348
379.019	0.0566762	379.019	0.331967	379.019	0.394845	379.019	0.564754	379.019	0.564289	379.019	0.404676		378.515	0.276954	0.340727	0.503241	0.500768	0.349579		378.515	0.276954	0.500768	0.349579
378.515	0.0563381	378.515	0.333292	378.515	0.397065	378.515	0.559579	378.515	0.55895	378.515	0.405917		378.01	0.277772	0.343401	0.497907	0.494911	0.35035		378.01	0.277772	0.494911	0.35035
378.01	0.0568463	378.01	0.334618	378.01	0.400247	378.01	0.554753	378.01	0.554004	378.01	0.407196		377.505	0.278298	0.34478	0.493616	0.490605	0.350566		377.505	0.278298	0.490605	0.350566
377.505	0.0583665	377.505	0.336664	377.505	0.403147	377.505	0.551983	377.505	0.55164	377.505	0.408933		377.001	0.279323	0.347628	0.489114	0.486217	0.351794		377.001	0.279323	0.486217	0.351794
377.001	0.0594746	377.001	0.338798	377.001	0.407103	377.001	0.548589	377.001	0.548777	377.001	0.411269		376.496	0.280804	0.349451	0.485383	0.482179	0.352984		376.496	0.280804	0.482179	0.352984
376.496	0.0595795	376.496	0.340383	376.496	0.409031	376.496	0.544963	376.496	0.545246	376.496	0.412563		375.991	0.282263	0.352971	0.481402	0.478001	0.354219		375.991	0.282263	0.478001	0.354219
375.991	0.0593322	375.991	0.341595	375.991	0.412304	375.991	0.540734	375.991	0.54073	375.991	0.413552		375.486	0.284118	0.355821	0.477399	0.473728	0.355269		375.486	0.284118	0.473728	0.355269
375.486	0.0593294	375.486	0.343447	375.486	0.415151	375.486	0.536728	375.486	0.536764	375.486	0.414598		374.981	0.285241	0.358335	0.474481	0.470545	0.356048		374.981	0.285241	0.470545	0.356048
374.981	0.0593151	374.981	0.344557	374.981	0.41765	374.981	0.533796	374.981	0.533463	374.981	0.415363		374.515	0.286201	0.360976	0.471203	0.4672	0.356537		374.515	0.286201	0.4672	0.356537
374.515	0.0594598	374.515	0.345661	374.515	0.420436	374.515	0.530663	374.515	0.53038	374.515	0.415997		374.01	0.287539	0.363603	0.46875	0.464297	0.35729		374.01	0.287539	0.464297	0.35729
374.01	0.0596439	374.01	0.347183	374.01	0.423247	374.01	0.528394	374.01	0.528026	374.01	0.416934		373.505	0.288585	0.366569	0.466096	0.46136	0.357998		373.505	0.288585	0.46136	0.357998
373.505	0.0597034	373.505	0.348288	373.505	0.426273	373.505	0.525799	373.505	0.525115	373.505	0.417701		373	0.28966	0.369384	0.46335	0.458519	0.358763		373	0.28966	0.458519	0.358763
373	0.059605	373	0.349265	373	0.428989	373	0.522955	373	0.522397	373	0.418368		372.495	0.291238	0.371855	0.461173	0.455908	0.359639		372.495	0.291238	0.455908	0.359639
372.495	0.0597152	372.495	0.350953	372.495	0.431571	372.495	0.520888	372.495	0.520077	372.495	0.419354		371.99	0.292048	0.374291	0.45909	0.45351	0.360491		371.99	0.292048	0.45351	0.360491
371.99	0.0598829	371.99	0.351931	371.99	0.434174	371.99	0.518973	371.99	0.518042	371.99	0.420374		371.485	0.292725	0.376513	0.457156	0.451668	0.360735		371.485	0.292725	0.451668	0.360735
371.485	0.0604515	371.485	0.353176	371.485	0.436965	371.485	0.517608	371.485	0.516661	371.485	0.421187		371.019	0.2933	0.379219	0.455448	0.449546	0.36117		371.019	0.2933	0.449546	0.36117
371.019	0.0609287	371.019	0.354228	371.019	0.440148	371.019	0.516377	371.019	0.515432	371.019	0.422099		370.514	0.294245	0.381792	0.453371	0.447085	0.361832		370.514	0.294245	0.447085	0.361832
370.514	0.0612928	370.514	0.355538	370.514	0.443085	370.514	0.514664	370.514	0.513556	370.514	0.423124		370.008	0.295123	0.384914	0.452318	0.446078	0.362471		370.008	0.295123	0.446078	0.362471
370.008	0.061383	370.008	0.356506	370.008	0.446297	370.008	0.513701	370.008	0.512514	370.008	0.423854		369.503	0.295801	0.388077	0.450571	0.4442	0.363577		369.503	0.295801	0.4442	0.363577
369.503	0.061509	369.503	0.35731	369.503	0.449586	369.503	0.51208	369.503	0.510867	369.503	0.425086		368.998	0.296764	0.390576	0.449516	0.442467	0.364297		368.998	0.296764	0.442467	0.364297
368.998	0.0615837	368.998	0.358347	368.998	0.45216	368.998	0.511099	368.998	0.509795	368.998	0.42588		368.492	0.298192	0.393927	0.448346	0.440731	0.364814		368.492	0.298192	0.440731	0.364814
368.492	0.0615805	368.492	0.359772	368.492	0.455507	368.492	0.509926	368.492	0.508266	368.492	0.426394		367.987	0.298979	0.397436	0.447028	0.439372	0.36585		367.987	0.298979	0.439372	0.36585
367.987	0.0614836	367.987	0.360462	367.987	0.45892	367.987	0.508512	367.987	0.506923	367.987	0.427333		367.482	0.299412	0.399364	0.445786	0.437832	0.366971		367.482	0.299412	0.437832	0.366971
367.482	0.0618509	367.482	0.361262	367.482	0.461215	367.482	0.507637	367.482	0.505386	367.482	0.428822		367.015	0.299958	0.402247	0.444288	0.436282	0.367579		367.015	0.299958	0.436282	0.367579
367.015	0.0627376	367.015	0.362696	367.015	0.464984	367.015	0.507026	367.015	0.505025	367.015	0.430317		366.51	0.300867	0.405483	0.443057	0.434829	0.368509		366.51	0.300867	0.434829	0.368509
366.51	0.0632202	366.51	0.364087	366.51	0.468703	366.51	0.506278	366.51	0.504391	366.51	0.431729		366.004	0.301964	0.409297	0.442205	0.433305	0.369585		366.004	0.301964	0.433305	0.369585
366.004	0.0630909	366.004	0.365055	366.004	0.472388	366.004	0.505296	366.004	0.50311	366.004	0.432676		365.498	0.302652	0.412524	0.441149	0.431918	0.370919		365.498	0.302652	0.431918	0.370919
365.498	0.0631652	365.498	0.365817	365.498	0.475689	365.498	0.504315	365.498	0.501639	365.498	0.434084		364.993	0.30381	0.416052	0.440489	0.431011	0.372381		364.993	0.30381	0.431011	0.372381
364.993	0.0632209	364.993	0.367031	364.993	0.479273	364.993	0.50371	364.993	0.500887	364.993	0.435602		364.487	0.30426	0.419139	0.439327	0.429585	0.373272		364.487	0.30426	0.429585	0.373272
364.487	0.0635758	364.487	0.367835	364.487	0.482715	364.487	0.502903	364.487	0.500226	364.487	0.436848		363.981	0.305014	0.421833	0.438782	0.428443	0.374824		363.981	0.305014	0.428443	0.374824
363.981	0.0637985	363.981	0.368812	363.981	0.485631	363.981	0.50258	363.981	0.499593	363.981	0.438622		363.515	0.306217	0.425451	0.438322	0.427874	0.376456		363.515	0.306217	0.427874	0.376456
363.515	0.0634188	363.515	0.369636	363.515	0.48887	363.515	0.50174	363.515	0.498794	363.515	0.439874		363.009	0.307981	0.429637	0.43821	0.427109	0.378966		363.009	0.307981	0.427109	0.378966
363.009	0.062571	363.009	0.370553	363.009	0.492208	363.009	0.500781	363.009	0.497268	363.009	0.441537		362.503	0.307677	0.431815	0.436993	0.425503	0.379569		362.503	0.307677	0.425503	0.379569
362.503	0.063091	362.503	0.370768	362.503	0.494906	362.503	0.500084	362.503	0.496348	362.503	0.44266		361.997	0.30664	0.433187	0.435504	0.423754	0.380023		361.997	0.30664	0.423754	0.380023
361.997	0.0655111	361.997	0.372151	361.997	0.498698	361.997	0.501015	361.997	0.497355	361.997	0.445535		361.491	0.307029	0.435466	0.434073	0.423352	0.3815		361.491	0.307029	0.423352	0.3815
361.491	0.0671807	361.491	0.374209	361.491	0.502646	361.491	0.501254	361.491	0.498487	361.491	0.44868		360.985	0.307796	0.439151	0.434481	0.422752	0.383549		360.985	0.307796	0.422752	0.383549
360.985	0.0668185	360.985	0.374614	360.985	0.505969	360.985	0.501299	360.985	0.497853	360.985	0.450367		360.518	0.308428	0.442491	0.433839	0.422006	0.385044		360.518	0.308428	0.422006	0.385044
360.518	0.0667276	360.518	0.375156	360.518	0.509219	360.518	0.500567	360.518	0.497167	360.518	0.451772		360.012	0.309048	0.444711	0.434086	0.421682	0.386033		360.012	0.309048	0.421682	0.386033
360.012	0.0670729	360.012	0.376121	360.012	0.511784	360.012	0.501159	360.012	0.497373	360.012	0.453106		359.506	0.310239	0.448589	0.43464	0.421692	0.388514		359.506	0.310239	0.421692	0.388514
359.506	0.0667762	359.506	0.377015	359.506	0.515365	359.506	0.501416	359.506	0.497217	359.506	0.45529		359	0.311538	0.452018	0.435175	0.421866	0.39084		359	0.311538	0.421866	0.39084
359	0.0658697	359	0.377408	359	0.517887	359	0.501045	359	0.496704	359	0.45671		358.494	0.312224	0.455101	0.435551	0.421508	0.392571		358.494	0.312224	0.421508	0.392571
358.494	0.0651291	358.494	0.377353	358.494	0.52023	358.494	0.50068	358.494	0.496044	358.494	0.4577		357.988	0.311945	0.457212	0.435039	0.420419	0.393622		357.988	0.311945	0.420419	0.393622
357.988	0.0669767	357.988	0.378922	357.988	0.524189	357.988	0.502016	357.988	0.496998	357.988	0.460599		357.482	0.311765	0.459664	0.435039	0.420525	0.395378		357.482	0.311765	0.420525	0.395378
357.482	0.0685554	357.482	0.38032	357.482	0.52822	357.482	0.503594	357.482	0.498565	357.482	0.463933		357.015	0.312174	0.463431	0.435959	0.421528	0.396918		357.015	0.312174	0.421528	0.396918
357.015	0.0685043	357.015	0.380679	357.015	0.531935	357.015	0.504463	357.015	0.499789	357.015	0.465423		356.509	0.313681	0.466754	0.436759	0.421944	0.398478		356.509	0.313681	0.421944	0.398478
356.509	0.067676	356.509	0.381357	356.509	0.53443	356.509	0.504435	356.509	0.49962	356.509	0.466154		356.002	0.314523	0.470385	0.437888	0.422338	0.400241		356.002	0.314523	0.422338	0.400241
356.002	0.0677982	356.002	0.382321	356.002	0.538184	356.002	0.505686	356.002	0.500297	356.002	0.468039		355.496	0.315327	0.473846	0.43866	0.422743	0.402653		355.496	0.315327	0.422743	0.402653
355.496	0.0682321	355.496	0.383559	355.496	0.542078	355.496	0.506892	355.496	0.501464	355.496	0.470885		354.99	0.316191	0.476359	0.439321	0.423512	0.40444		354.99	0.316191	0.423512	0.40444
354.99	0.0681055	354.99	0.384297	354.99	0.544465	354.99	0.507427	354.99	0.502517	354.99	0.472546		354.483	0.31715	0.47955	0.44062	0.42483	0.406313		354.483	0.31715	0.42483	0.406313
354.483	0.068012	354.483	0.385162	354.483	0.547562	354.483	0.508632	354.483	0.503382	354.483	0.474325		354.016	0.318023	0.482859	0.442003	0.424973	0.40755		354.016	0.318023	0.424973	0.40755
354.016	0.0684347	354.016	0.386458	354.016	0.551293	354.016	0.510437	354.016	0.504384	354.016	0.475985		353.509	0.319415	0.486924	0.442466	0.425922	0.40927		353.509	0.319415	0.425922	0.40927
353.509	0.0692945	353.509	0.388709	353.509	0.556219	353.509	0.511761	353.509	0.506331	353.509	0.478564		353.003	0.320696	0.490954	0.444606	0.427618	0.411546		353.003	0.320696	0.427618	0.411546
353.003	0.0691098	353.003	0.389806	353.003	0.560064	353.003	0.513716	353.003	0.507732	353.003	0.480656		352.496	0.322304	0.494397	0.446032	0.428278	0.413685		352.496	0.322304	0.428278	0.413685
352.496	0.068968	352.496	0.391272	352.496	0.563365	352.496	0.515	352.496	0.508713	352.496	0.482653		351.99	0.323628	0.499273	0.447235	0.4294	0.416352		351.99	0.323628	0.4294	0.416352
351.99	0.0690704	351.99	0.392698	351.99	0.568343	351.99	0.516306	351.99	0.509975	351.99	0.485423		351.483	0.325385	0.502256	0.449221	0.431042	0.418642		351.483	0.325385	0.431042	0.418642
351.483	0.0689267	351.483	0.394312	351.483	0.571183	351.483	0.518148	351.483	0.511363	351.483	0.487569		351.016	0.326962	0.506324	0.450796	0.432089	0.419907		351.016	0.326962	0.432089	0.419907
351.016	0.0690236	351.016	0.395985	351.016	0.575347	351.016	0.519819	351.016	0.512684	351.016	0.488931		350.509	0.328317	0.510514	0.452115	0.433075	0.422765		350.509	0.328317	0.433075	0.422765
350.509	0.0694341	350.509	0.397751	350.509	0.579948	350.509	0.521549	350.509	0.514319	350.509	0.492199		350.002	0.329489	0.514694	0.453412	0.43386	0.424598		350.002	0.329489	0.43386	0.424598
350.002	0.0696393	350.002	0.399128	350.002	0.584333	350.002	0.523051	350.002	0.515925	350.002	0.494238		349.495	0.331319	0.518541	0.454577	0.435702	0.426984		349.495	0.331319	0.435702	0.426984
349.495	0.0699055	349.495	0.401225	349.495	0.588447	349.495	0.524483	349.495	0.517718	349.495	0.496889		348.989	0.332991	0.521945	0.456536	0.436604	0.429556		348.989	0.332991	0.436604	0.429556
348.989	0.0698941	348.989	0.402885	348.989	0.591839	348.989	0.52643	348.989	0.519447	348.989	0.49945		348.482	0.334511	0.527795	0.458484	0.438315	0.432072		348.482	0.334511	0.438315	0.432072
348.482	0.0698303	348.482	0.404341	348.482	0.597625	348.482	0.528314	348.482	0.520677	348.482	0.501902		348.014	0.337118	0.532241	0.460451	0.439218	0.434971		348.014	0.337118	0.439218	0.434971
348.014	0.0696777	348.014	0.406796	348.014	0.601919	348.014	0.530129	348.014	0.522324	348.014	0.504649		347.507	0.339194	0.536854	0.462444	0.441716	0.438185		347.507	0.339194	0.441716	0.438185
347.507	0.0693746	347.507	0.408569	347.507	0.606229	347.507	0.531819	347.507	0.523721	347.507	0.50756		347	0.341262	0.541698	0.464142	0.442782	0.44111		347	0.341262	0.442782	0.44111
347	0.069452	347	0.410714	347	0.61115	347	0.533594	347	0.525093	347	0.510563		346.493	0.342247	0.545076	0.465167	0.444115	0.443048		346.493	0.342247	0.444115	0.443048
346.493	0.0698931	346.493	0.41214	346.493	0.614969	346.493	0.53506	346.493	0.526982	346.493	0.512941		345.986	0.344974	0.549976	0.466974	0.446223	0.445955		345.986	0.344974	0.446223	0.445955
345.986	0.070215	345.986	0.415189	345.986	0.620191	345.986	0.537189	345.986	0.529354	345.986	0.51617		345.518	0.347249	0.554401	0.468148	0.447137	0.449045		345.518	0.347249	0.447137	0.449045
345.518	0.0704053	345.518	0.417654	345.518	0.624806	345.518	0.538553	345.518	0.530656	345.518	0.51945		345.011	0.34883	0.558961	0.470521	0.448289	0.45149		345.011	0.34883	0.448289	0.45149
345.011	0.0708125	345.011	0.419643	345.011	0.629774	345.011	0.541334	345.011	0.532628	345.011	0.522303		344.504	0.35082	0.56348	0.472077	0.44999	0.453474		344.504	0.35082	0.44999	0.453474
344.504	0.071329	344.504	0.422149	344.504	0.634809	344.504	0.543406	344.504	0.534941	344.504	0.524803		343.997	0.352824	0.567475	0.474136	0.451432	0.455427		343.997	0.352824	0.451432	0.455427
343.997	0.0717006	343.997	0.424525	343.997	0.639176	343.997	0.545837	343.997	0.537032	343.997	0.527128		343.49	0.355788	0.572148	0.475914	0.453712	0.459238		343.49	0.355788	0.453712	0.459238
343.49	0.0718985	343.49	0.427686	343.49	0.644046	343.49	0.547812	343.49	0.539464	343.49	0.531136		342.983	0.359174	0.578704	0.479269	0.455958	0.461862		342.983	0.359174	0.455958	0.461862
342.983	0.0714745	342.983	0.430648	342.983	0.650178	342.983	0.550744	342.983	0.542039	342.983	0.533337		342.515	0.36161	0.583096	0.481577	0.458176	0.464269		342.515	0.36161	0.458176	0.464269
342.515	0.0712251	342.515	0.432835	342.515	0.654321	342.515	0.552802	342.515	0.543899	342.515	0.535494		342.007	0.364644	0.587321	0.48346	0.460388	0.466183		342.007	0.364644	0.460388	0.466183
342.007	0.0714321	342.007	0.436076	342.007	0.658753	342.007	0.554892	342.007	0.546114	342.007	0.537615		341.5	0.367119	0.592671	0.485018	0.461665	0.468158		341.5	0.367119	0.461665	0.468158
341.5	0.0716515	341.5	0.438771	341.5	0.664323	341.5	0.55667	341.5	0.548473	341.5	0.539809		340.993	0.370185	0.597594	0.488383	0.464509	0.470816		340.993	0.370185	0.464509	0.470816
340.993	0.0718379	340.993	0.442023	340.993	0.669432	340.993	0.560221	340.993	0.551267	340.993	0.542654		340.485	0.373931	0.604381	0.491547	0.467719	0.472869		340.485	0.373931	0.467719	0.472869
340.485	0.0718283	340.485	0.445759	340.485	0.67621	340.485	0.563375	340.485	0.554195	340.485	0.544697		340.017	0.376908	0.60854	0.493985	0.469664	0.474425		340.017	0.376908	0.469664	0.474425
340.017	0.0716787	340.017	0.448587	340.017	0.680219	340.017	0.565664	340.017	0.556751	340.017	0.546104		339.51	0.379538	0.614964	0.497788	0.473303	0.476068		339.51	0.379538	0.473303	0.476068
339.51	0.0717217	339.51	0.451259	339.51	0.686686	339.51	0.56951	339.51	0.560211	339.51	0.54779		339.002	0.382461	0.619791	0.500608	0.475774	0.477531		339.002	0.382461	0.475774	0.477531
339.002	0.0718575	339.002	0.454318	339.002	0.691648	339.002	0.572465	339.002	0.562601	339.002	0.549389		338.495	0.387394	0.625213	0.503703	0.478654	0.479295		338.495	0.387394	0.478654	0.479295
338.495	0.0723699	338.495	0.459764	338.495	0.697583	338.495	0.576073	338.495	0.565874	338.495	0.551665		337.987	0.391004	0.631459	0.507078	0.482487	0.481128		337.987	0.391004	0.482487	0.481128
337.987	0.0727516	337.987	0.463755	337.987	0.70421	337.987	0.57983	337.987	0.570697	337.987	0.553879		337.519	0.39416	0.636779	0.510745	0.485661	0.482451		337.519	0.39416	0.485661	0.482451
337.519	0.0729043	337.519	0.467064	337.519	0.709683	337.519	0.583649	337.519	0.574445	337.519	0.555355		337.011	0.399494	0.644053	0.514766	0.490255	0.484483		337.011	0.399494	0.490255	0.484483
337.011	0.072814	337.011	0.472308	337.011	0.716867	337.011	0.58758	337.011	0.578478	337.011	0.557297		336.503	0.403094	0.648345	0.519306	0.492743	0.486309		336.503	0.403094	0.492743	0.486309
336.503	0.0729217	336.503	0.476016	336.503	0.721267	336.503	0.592227	336.503	0.582511	336.503	0.55923		335.996	0.407105	0.654186	0.523712	0.498663	0.487976		335.996	0.407105	0.498663	0.487976
335.996	0.0730472	335.996	0.480152	335.996	0.727233	335.996	0.596759	335.996	0.587957	335.996	0.561023		335.488	0.41127	0.661304	0.528783	0.503432	0.490003		335.488	0.41127	0.503432	0.490003
335.488	0.073282	335.488	0.484552	335.488	0.734586	335.488	0.602065	335.488	0.592509	335.488	0.563285		335.019	0.414154	0.666446	0.532236	0.507791	0.491793		335.019	0.414154	0.507791	0.491793
335.019	0.0734272	335.019	0.487581	335.019	0.739873	335.019	0.605664	335.019	0.596921	335.019	0.56522		334.512	0.419142	0.67286	0.537812	0.512041	0.493939		334.512	0.419142	0.512041	0.493939
334.512	0.0733102	334.512	0.492452	334.512	0.746171	334.512	0.611122	334.512	0.602568	334.512	0.56725		334.004	0.421502	0.678089	0.542984	0.51712	0.496007		334.004	0.421502	0.51712	0.496007
334.004	0.0735653	334.004	0.495067	334.004	0.751654	334.004	0.616549	334.004	0.606453	334.004	0.569572		333.496	0.424781	0.683653	0.548428	0.523183	0.497651		333.496	0.424781	0.523183	0.497651
333.496	0.0741854	333.496	0.498966	333.496	0.757838	333.496	0.622613	333.496	0.612952	333.496	0.571836		332.988	0.42841	0.68781	0.552748	0.528423	0.499619		332.988	0.42841	0.528423	0.499619
332.988	0.0751288	332.988	0.503539	332.988	0.762939	332.988	0.627877	332.988	0.619592	332.988	0.574748		332.519	0.431743	0.693468	0.558513	0.532866	0.502553		332.519	0.431743	0.532866	0.502553
332.519	0.0754933	332.519	0.507236	332.519	0.768962	332.519	0.634007	332.519	0.624744	332.519	0.578046		332.011	0.435645	0.69905	0.564637	0.539953	0.505963		332.011	0.435645	0.539953	0.505963
332.011	0.075362	332.011	0.511007	332.011	0.774412	332.011	0.639999	332.011	0.632008	332.011	0.581325		331.503	0.438336	0.702917	0.57105	0.545469	0.508922		331.503	0.438336	0.545469	0.508922
331.503	0.075427	331.503	0.513763	331.503	0.778344	331.503	0.646477	331.503	0.6372	331.503	0.584349		330.995	0.442396	0.709198	0.57808	0.552432	0.512577		330.995	0.442396	0.552432	0.512577
330.995	0.0757352	330.995	0.518131	330.995	0.784933	330.995	0.653815	330.995	0.644774	330.995	0.588312		330.487	0.446006	0.713733	0.585203	0.559239	0.515669		330.487	0.446006	0.559239	0.515669
330.487	0.0758688	330.487	0.521875	330.487	0.789601	330.487	0.661072	330.487	0.651885	330.487	0.591537		330.018	0.448617	0.718185	0.591086	0.56465	0.518768		330.018	0.448617	0.56465	0.518768
330.018	0.0759028	330.018	0.52452	330.018	0.794087	330.018	0.666989	330.018	0.658007	330.018	0.59467		329.51	0.450783	0.722228	0.5974	0.57229	0.522252		329.51	0.450783	0.57229	0.522252
329.51	0.076296	329.51	0.527079	329.51	0.798524	329.51	0.673696	329.51	0.665161	329.51	0.598548		329.002	0.452627	0.726007	0.601964	0.577435	0.525872		329.002	0.452627	0.577435	0.525872
329.002	0.0768605	329.002	0.529488	329.002	0.802867	329.002	0.678825	329.002	0.670608	329.002	0.602733		328.494	0.456282	0.729923	0.610391	0.585088	0.52979		328.494	0.456282	0.585088	0.52979
328.494	0.0768034	328.494	0.533085	328.494	0.806726	328.494	0.687194	328.494	0.678365	328.494	0.606593		327.986	0.4589	0.734774	0.61835	0.593549	0.53507		327.986	0.4589	0.593549	0.53507
327.986	0.0767404	327.986	0.53564	327.986	0.811514	327.986	0.695091	327.986	0.684752	327.986	0.611811		327.517	0.461091	0.738047	0.623599	0.599825	0.538661		327.517	0.461091	0.599825	0.538661
327.517	0.076689	327.517	0.53778	327.517	0.814736	327.517	0.700288	327.517	0.691722	327.517	0.61535		327.009	0.46288	0.740599	0.628916	0.606754	0.542192		327.009	0.46288	0.606754	0.542192
327.009	0.077175	327.009	0.540055	327.009	0.817774	327.009	0.706091	327.009	0.698961	327.009	0.619367		326.5	0.464631	0.743196	0.632842	0.612481	0.546431		326.5	0.464631	0.612481	0.546431
326.5	0.0782159	326.5	0.542847	326.5	0.821412	326.5	0.711058	326.5	0.706674	326.5	0.624647		325.992	0.467054	0.747607	0.642326	0.619864	0.551805		325.992	0.467054	0.619864	0.551805
325.992	0.0787734	325.992	0.545827	325.992	0.82638	325.992	0.721099	325.992	0.715108	325.992	0.630578		325.484	0.470183	0.75152	0.650868	0.628765	0.557651		325.484	0.470183	0.628765	0.557651
325.484	0.0782405	325.484	0.548424	325.484	0.82976	325.484	0.729108	325.484	0.721997	325.484	0.635892		325.014	0.472516	0.754394	0.656575	0.634498	0.561784		325.014	0.472516	0.634498	0.561784
325.014	0.0780213	325.014	0.550537	325.014	0.832415	325.014	0.734596	325.014	0.728312	325.014	0.639805		324.506	0.474123	0.756259	0.662511	0.640288	0.566409		324.506	0.474123	0.640288	0.566409
324.506	0.079029	324.506	0.553152	324.506	0.835288	324.506	0.74154	324.506	0.735603	324.506	0.645438		323.997	0.475372	0.759143	0.66668	0.645089	0.569699		323.997	0.475372	0.645089	0.569699
323.997	0.0806744	323.997	0.556046	323.997	0.839817	323.997	0.747354	323.997	0.74183	323.997	0.650373		323.489	0.478554	0.763029	0.673095	0.651922	0.575755		323.489	0.478554	0.651922	0.575755
323.489	0.0815097	323.489	0.560064	323.489	0.844539	323.489	0.754605	323.489	0.748806	323.489	0.657264		323.02	0.482136	0.766936	0.67844	0.659742	0.581977		323.02	0.482136	0.659742	0.581977
323.02	0.0814483	323.02	0.563584	323.02	0.848384	323.02	0.759888	323.02	0.75587	323.02	0.663425		322.511	0.485477	0.772176	0.685714	0.666276	0.587779		322.511	0.485477	0.666276	0.587779
322.511	0.0813723	322.511	0.566849	322.511	0.853549	322.511	0.767086	322.511	0.762769	322.511	0.669151		322.002	0.490038	0.777287	0.693068	0.673807	0.595272		322.002	0.490038	0.673807	0.595272
322.002	0.0814285	322.002	0.571467	322.002	0.858715	322.002	0.774496	322.002	0.770281	322.002	0.676701		321.494	0.49474	0.782354	0.699279	0.680232	0.601358		321.494	0.49474	0.680232	0.601358
321.494	0.0814938	321.494	0.576233	321.494	0.863848	321.494	0.780773	321.494	0.775613	321.494	0.682851		320.985	0.5008	0.789476	0.70665	0.687727	0.608262		320.985	0.5008	0.687727	0.608262
320.985	0.0815839	320.985	0.582384	320.985	0.87106	320.985	0.788234	320.985	0.783172	320.985	0.689846		320.516	0.505955	0.795366	0.71216	0.695067	0.615443		320.516	0.505955	0.695067	0.615443
320.516	0.0815542	320.516	0.587509	320.516	0.87692	320.516	0.793714	320.516	0.790561	320.516	0.696997		320.007	0.510598	0.800592	0.716918	0.700268	0.621208		320.007	0.510598	0.700268	0.621208
320.007	0.0819947	320.007	0.592593	320.007	0.882587	320.007	0.798913	320.007	0.795408	320.007	0.703202		319.498	0.515159	0.805688	0.721878	0.70538	0.627		319.498	0.515159	0.70538	0.627
319.498	0.0833137	319.498	0.598473	319.498	0.889002	319.498	0.805191	319.498	0.802197	319.498	0.710313		318.989	0.520883	0.813232	0.725972	0.710008	0.633248		318.989	0.520883	0.710008	0.633248
318.989	0.0843782	318.989	0.605261	318.989	0.897611	318.989	0.810351	318.989	0.80772	318.989	0.717627		318.48	0.530168	0.820737	0.733456	0.717893	0.640873		318.48	0.530168	0.717893	0.640873
318.48	0.0846813	318.48	0.61485	318.48	0.905418	318.48	0.818137	318.48	0.815454	318.48	0.725554		318.011	0.537465	0.82911	0.738631	0.725579	0.648973		318.011	0.537465	0.725579	0.648973
318.011	0.0848454	318.011	0.622311	318.011	0.913955	318.011	0.823476	318.011	0.822107	318.011	0.733818		317.502	0.542932	0.837087	0.744584	0.730809	0.654707		317.502	0.542932	0.730809	0.654707
317.502	0.085125	317.502	0.628057	317.502	0.922212	317.502	0.829709	317.502	0.828119	317.502	0.739832		316.993	0.5513	0.845595	0.751006	0.739067	0.664605		316.993	0.5513	0.739067	0.664605
316.993	0.0856935	316.993	0.636993	316.993	0.931288	316.993	0.836699	316.993	0.835499	316.993	0.750299		316.484	0.557472	0.8525	0.75764	0.746082	0.671371		316.484	0.557472	0.746082	0.671371
316.484	0.085831	316.484	0.643303	316.484	0.938331	316.484	0.843471	316.484	0.842617	316.484	0.757202		316.014	0.567025	0.862963	0.76333	0.751914	0.679979		316.014	0.567025	0.751914	0.679979
316.014	0.0855992	316.014	0.652625	316.014	0.948562	316.014	0.848929	316.014	0.849481	316.014	0.765578		315.505	0.571565	0.869032	0.768936	0.758305	0.686871		315.505	0.571565	0.758305	0.686871
315.505	0.0863421	315.505	0.657907	315.505	0.955374	315.505	0.855278	315.505	0.856218	315.505	0.773213		314.996	0.575824	0.87312	0.772476	0.761868	0.691614		314.996	0.575824	0.761868	0.691614
314.996	0.0882143	314.996	0.664039	314.996	0.961334	314.996	0.86069	314.996	0.860477	314.996	0.779828		314.487	0.580791	0.878673	0.778771	0.768585	0.69921		314.487	0.580791	0.768585	0.69921
314.487	0.0901054	314.487	0.670896	314.487	0.968779	314.487	0.868876	314.487	0.86904	314.487	0.789316		314.017	0.58513	0.882721	0.783009	0.775737	0.704075		314.017	0.58513	0.775737	0.704075
314.017	0.0901421	314.017	0.675272	314.017	0.972863	314.017	0.873152	314.017	0.875525	314.017	0.794217		313.508	0.589732	0.889559	0.791292	0.785534	0.713882		313.508	0.589732	0.785534	0.713882
313.508	0.0899134	313.508	0.679646	313.508	0.979473	313.508	0.881205	313.508	0.884636	313.508	0.803795		312.999	0.593434	0.893804	0.799488	0.794238	0.723948		312.999	0.593434	0.794238	0.723948
312.999	0.0898395	312.999	0.683274	312.999	0.983644	312.999	0.889328	312.999	0.892767	312.999	0.813787		312.49	0.595793	0.898309	0.805682	0.80253	0.734069		312.49	0.595793	0.80253	0.734069
312.49	0.0901672	312.49	0.68596	312.49	0.988476	312.49	0.895849	312.49	0.900514	312.49	0.824236		311.981	0.596315	0.900883	0.813291	0.810361	0.741579		311.981	0.596315	0.810361	0.741579
311.981	0.0912319	311.981	0.687547	311.981	0.992115	311.981	0.904523	311.981	0.908802	311.981	0.832811		311.51	0.596703	0.901643	0.818574	0.817126	0.749369		311.51	0.596703	0.817126	0.749369
311.51	0.0919433	311.51	0.688646	311.51	0.993587	311.51	0.910517	311.51	0.91559	311.51	0.841313		311.001	0.59715	0.903393	0.827284	0.827085	0.759148		311.001	0.59715	0.827085	0.759148
311.001	0.0924188	311.001	0.689569	311.001	0.995812	311.001	0.919703	311.001	0.924271	311.001	0.851567		310.492	0.596102	0.905532	0.836096	0.837739	0.770003		310.492	0.596102	0.837739	0.770003
310.492	0.0929768	310.492	0.689078	310.492	0.998509	310.492	0.929073	310.492	0.934779	310.492	0.86298		309.983	0.595246	0.907628	0.844157	0.843547	0.778597		309.983	0.595246	0.843547	0.778597
309.983	0.0937456	309.983	0.688991	309.983	1.00137	309.983	0.937903	309.983	0.944363	309.983	0.872343		309.512	0.594502	0.909064	0.851513	0.854675	0.788431		309.512	0.594502	0.854675	0.788431
309.512	0.0941179	309.512	0.68862	309.512	1.00318	309.512	0.945631	309.512	0.953322	309.512	0.882548		309.003	0.593432	0.91002	0.858409	0.862591	0.79734		309.003	0.593432	0.862591	0.79734
309.003	0.0947766	309.003	0.688209	309.003	1.0048	309.003	0.953185	309.003	0.962212	309.003	0.892117		308.494	0.591435	0.910693	0.867237	0.872539	0.808387		308.494	0.591435	0.872539	0.808387
308.494	0.0961041	308.494	0.687539	308.494	1.0068	308.494	0.963341	308.494	0.97324	308.494	0.904491		307.984	0.590797	0.912884	0.877823	0.883614	0.820839		307.984	0.590797	0.883614	0.820839
307.984	0.0971341	307.984	0.687931	307.984	1.01002	307.984	0.974958	307.984	0.984281	307.984	0.917973		307.514	0.59071	0.915427	0.886839	0.894609	0.829946		307.514	0.59071	0.894609	0.829946
307.514	0.0971197	307.514	0.687829	307.514	1.01255	307.514	0.983959	307.514	0.993021	307.514	0.927066		307.004	0.590624	0.918474	0.897801	0.908894	0.844683		307.004	0.590624	0.908894	0.844683
307.004	0.0970197	307.004	0.687644	307.004	1.01549	307.004	0.994821	307.004	1.00723	307.004	0.941703		306.495	0.590668	0.920152	0.907718	0.918906	0.85567		306.495	0.590668	0.918906	0.85567
306.495	0.0980753	306.495	0.688743	306.495	1.01823	306.495	1.00579	306.495	1.01737	306.495	0.953746		305.985	0.591259	0.924028	0.920022	0.930516	0.869325		305.985	0.591259	0.930516	0.869325
305.985	0.0989984	305.985	0.690258	305.985	1.02303	305.985	1.01902	305.985	1.03013	305.985	0.968324		305.515	0.593021	0.929146	0.932368	0.944103	0.883576		305.515	0.593021	0.944103	0.883576
305.515	0.099485	305.515	0.692506	305.515	1.02863	305.515	1.03185	305.515	1.04147	305.515	0.983061		305.005	0.594456	0.933628	0.941631	0.957506	0.896052		305.005	0.594456	0.957506	0.896052
305.005	0.0998959	305.005	0.694352	305.005	1.03352	305.005	1.04153	305.005	1.05553	305.005	0.995948		304.495	0.597372	0.938861	0.953831	0.971454	0.910029		304.495	0.597372	0.971454	0.910029
304.495	0.100678	304.495	0.69805	304.495	1.03954	304.495	1.05451	304.495	1.06937	304.495	1.01071		303.986	0.59975	0.94479	0.965935	0.982851	0.924369		303.986	0.59975	0.982851	0.924369
303.986	0.10145	303.986	0.7012	303.986	1.04624	303.986	1.06739	303.986	1.08453	303.986	1.02582		303.515	0.60365	0.950033	0.980865	0.995853	0.938431		303.515	0.60365	0.995853	0.938431
303.515	0.101567	303.515	0.705217	303.515	1.0516	303.515	1.08243	303.515	1.0983	303.515	1.04		303.005	0.608288	0.957569	0.99552	1.01455	0.957935		303.005	0.608288	1.01455	0.957935
303.005	0.101996	303.005	0.710285	303.005	1.05957	303.005	1.09752	303.005	1.11292	303.005	1.05993		302.495	0.61077	0.961892	1.00812	1.02831	0.968587		302.495	0.61077	1.02831	0.968587
302.495	0.10347	302.495	0.71424	302.495	1.06536	302.495	1.11159	302.495	1.12799	302.495	1.07206		301.986	0.615338	0.969816	1.02293	1.04024	0.98451		301.986	0.615338	1.04024	0.98451
301.986	0.10482	301.986	0.720158	301.986	1.07464	301.986	1.12775	301.986	1.14394	301.986	1.08933		301.515	0.619385	0.977836	1.0332	1.05741	0.999701		301.515	0.619385	1.05741	0.999701
301.515	0.105364	301.515	0.724749	301.515	1.0832	301.515	1.13856	301.515	1.15894	301.515	1.10507		301.005	0.6241	0.987839	1.05163	1.07558	1.01582		301.005	0.6241	1.07558	1.01582
301.005	0.10596	301.005	0.73006	301.005	1.0938	301.005	1.15759	301.005	1.17867	301.005	1.12178		300.495	0.630017	0.997178	1.06949	1.09594	1.03384		300.495	0.630017	1.09594	1.03384
300.495	0.106814	300.495	0.736831	300.495	1.10399	300.495	1.17631	300.495	1.196	300.495	1.14065		299.985	0.636353	1.00728	1.08493	1.10981	1.05282		299.985	0.636353	1.10981	1.05282
299.985	0.107567	299.985	0.74392	299.985	1.11485	299.985	1.1925	299.985	1.21148	299.985	1.16039		299.514	0.64254	1.01585	1.10086	1.12819	1.06928		299.514	0.64254	1.12819	1.06928
299.514	0.108305	299.514	0.750845	299.514	1.12416	299.514	1.20917	299.514	1.23107	299.514	1.17758		299.004	0.647819	1.02775	1.11979	1.14817	1.08747		299.004	0.647819	1.14817	1.08747
299.004	0.108856	299.004	0.756675	299.004	1.13661	299.004	1.22864	299.004	1.24622	299.004	1.19633		298.494	0.655707	1.03897	1.13794	1.16674	1.11203		298.494	0.655707	1.16674	1.11203
298.494	0.109401	298.494	0.765109	298.494	1.14837	298.494	1.24734	298.494	1.26644	298.494	1.22143		297.984	0.663088	1.04947	1.15825	1.18787	1.13222		297.984	0.663088	1.18787	1.13222
297.984	0.110638	297.984	0.773726	297.984	1.16011	297.984	1.26889	297.984	1.28086	297.984	1.24286		297.513	0.669467	1.06001	1.17107	1.1994	1.15317		297.513	0.669467	1.1994	1.15317
297.513	0.111892	297.513	0.781359	297.513	1.1719	297.513	1.28296	297.513	1.299	297.513	1.26507		297.003	0.678881	1.06643	1.18753	1.2163	1.17229		297.003	0.678881	1.2163	1.17229
297.003	0.113931	297.003	0.792812	297.003	1.18036	297.003	1.30146	297.003	1.32084	297.003	1.28622		296.493	0.689144	1.08515	1.20164	1.23339	1.19404		296.493	0.689144	1.23339	1.19404
296.493	0.114816	296.493	0.80396	296.493	1.19996	296.493	1.31646	296.493	1.3408	296.493	1.30885		295.983	0.703691	1.10138	1.22579	1.26027	1.22215		295.983	0.703691	1.26027	1.22215
295.983	0.114941	295.983	0.818632	295.983	1.21632	295.983	1.34073	295.983	1.36695	295.983	1.33709		295.512	0.721037	1.11654	1.2503	1.28205	1.24197		295.512	0.721037	1.28205	1.24197
295.512	0.115521	295.512	0.836558	295.512	1.23206	295.512	1.36582	295.512	1.38925	295.512	1.35749		295.002	0.733019	1.13667	1.26987	1.30349	1.268		295.002	0.733019	1.30349	1.268
295.002	0.116673	295.002	0.849692	295.002	1.25335	295.002	1.38654	295.002	1.40903	295.002	1.38467		294.491	0.750991	1.15608	1.2874	1.31591	1.29417		294.491	0.750991	1.31591	1.29417
294.491	0.118657	294.491	0.869648	294.491	1.27473	294.491	1.40605	294.491	1.43145	294.491	1.41283		293.981	0.770415	1.17364	1.31306	1.33844	1.3129		293.981	0.770415	1.33844	1.3129
293.981	0.119681	293.981	0.890096	293.981	1.29332	293.981	1.43274	293.981	1.45199	293.981	1.43258		293.51	0.794955	1.19894	1.3252	1.36632	1.34315		293.51	0.794955	1.36632	1.34315
293.51	0.1205	293.51	0.915454	293.51	1.31944	293.51	1.4457	293.51	1.47644	293.51	1.46365		293	0.823536	1.23511	1.36321	1.39439	1.37365		293	0.823536	1.39439	1.37365
293	0.1205	293	0.944036	293	1.35561	293	1.48371	293	1.50801	293	1.49415		292.489	0.853297	1.26216	1.39371	1.41641	1.40502		292.489	0.853297	1.41641	1.40502
292.489	0.120911	292.489	0.974207	292.489	1.38307	292.489	1.51462	292.489	1.5341	292.489	1.52593		292.018	0.881786	1.2951	1.41678	1.44421	1.42663		292.018	0.881786	1.44421	1.42663
292.018	0.1221	292.018	1.00389	292.018	1.4172	292.018	1.53888	292.018	1.55557	292.018	1.54873		291.508	0.905711	1.31871	1.43648	1.4584	1.44804		291.508	0.905711	1.4584	1.44804
291.508	0.123148	291.508	1.02886	291.508	1.44186	291.508	1.55963	291.508	1.57488	291.508	1.57119		290.997	0.927011	1.34502	1.45297	1.47757	1.47031		290.997	0.927011	1.47757	1.47031
290.997	0.124957	290.997	1.05197	290.997	1.46997	290.997	1.57792	290.997	1.59322	290.997	1.59527		290.487	0.947223	1.35926	1.46993	1.49119	1.48603		290.487	0.947223	1.49119	1.48603
290.487	0.12724	290.487	1.07446	290.487	1.4865	290.487	1.59717	290.487	1.60955	290.487	1.61327		290.015	0.959699	1.37762	1.4824	1.50287	1.50029		290.015	0.959699	1.50287	1.50029
290.015	0.128088	290.015	1.08779	290.015	1.5057	290.015	1.61049	290.015	1.62362	290.015	1.62837		289.505	0.974015	1.40805	1.49835	1.51955	1.519		289.505	0.974015	1.51955	1.519
289.505	0.128361	289.505	1.10238	289.505	1.53642	289.505	1.62672	289.505	1.64353	289.505	1.64736		288.994	0.982539	1.42804	1.51113	1.52875	1.53247		288.994	0.982539	1.52875	1.53247
288.994	0.129109	288.994	1.11165	288.994	1.55715	288.994	1.64024	288.994	1.64931	288.994	1.66158		288.484	0.992745	1.45998	1.52753	1.54409	1.55103		288.484	0.992745	1.54409	1.55103
288.484	0.129711	288.484	1.12246	288.484	1.5897	288.484	1.65725	288.484	1.65984	288.484	1.68074		288.012	1.00291	1.49855	1.54415	1.56205	1.57119		288.012	1.00291	1.56205	1.57119
288.012	0.129772	288.012	1.13269	288.012	1.62833	288.012	1.67392	288.012	1.69274	288.012	1.70097		287.502	1.0177	1.52037	1.56816	1.57504	1.57902		287.502	1.0177	1.57504	1.57902
287.502	0.130405	287.502	1.1481	287.502	1.65077	287.502	1.69857	287.502	1.70548	287.502	1.70943		286.991	1.03159	1.53718	1.5686	1.58281	1.5868		286.991	1.03159	1.58281	1.5868
286.991	0.132808	286.991	1.1644	286.991	1.66999	286.991	1.70141	286.991	1.71469	286.991	1.71961		286.519	1.04721	1.54866	1.58093	1.58294	1.58929		286.519	1.04721	1.58294	1.58929
286.519	0.133858	286.519	1.18107	286.519	1.68252	286.519	1.71479	286.519	1.71884	286.519	1.72315		286.009	1.06109	1.57137	1.5919	1.59238	1.59557		286.009	1.06109	1.59238	1.59557
286.009	0.135054	286.009	1.19614	286.009	1.70642	286.009	1.72695	286.009	1.72583	286.009	1.73062		285.498	1.08653	1.58547	1.5994	1.5984	1.60402		285.498	1.08653	1.5984	1.60402
285.498	0.135589	285.498	1.22212	285.498	1.72106	285.498	1.73499	285.498	1.73599	285.498	1.73961		284.987	1.10446	1.59469	1.60084	1.60272	1.60296		284.987	1.10446	1.60272	1.60296
284.987	0.136187	284.987	1.24064	284.987	1.73088	284.987	1.73702	284.987	1.73904	284.987	1.73915		284.515	1.11948	1.59909	1.59971	1.60024	1.60369		284.515	1.11948	1.60024	1.60369
284.515	0.137709	284.515	1.25719	284.515	1.7368	284.515	1.73741	284.515	1.74094	284.515	1.7414		284.005	1.13572	1.60781	1.60711	1.60894	1.60814		284.005	1.13572	1.60894	1.60814
284.005	0.138167	284.005	1.27389	284.005	1.74598	284.005	1.74528	284.005	1.7463	284.005	1.74631		283.494	1.15199	1.61623	1.60843	1.61625	1.61455		283.494	1.15199	1.61625	1.61455
283.494	0.13748	283.494	1.28947	283.494	1.75371	283.494	1.74591	283.494	1.75171	283.494	1.75203		282.983	1.16363	1.61543	1.61132	1.61172	1.61212		282.983	1.16363	1.61172	1.61212
282.983	0.138149	282.983	1.30178	282.983	1.75358	282.983	1.74947	282.983	1.74973	282.983	1.75027		282.511	1.16705	1.61112	1.60837	1.60714	1.61006		282.511	1.16705	1.60714	1.61006
282.511	0.140259	282.511	1.30731	282.511	1.75138	282.511	1.74863	282.511	1.74792	282.511	1.75032		282	1.17762	1.602	1.60195	1.60256	1.60055		282	1.17762	1.60256	1.60055
282	0.141642	282	1.31927	282	1.74364	282	1.74359	282	1.74356	282	1.74219		281.489	1.18494	1.60398	1.6008	1.60155	1.5991		281.489	1.18494	1.60155	1.5991
281.489	0.142636	281.489	1.32757	281.489	1.74662	281.489	1.74343	281.489	1.74369	281.489	1.74174		281.017	1.19298	1.60247	1.59918	1.60228	1.60343		281.017	1.19298	1.60228	1.60343
281.017	0.143187	281.017	1.33617	281.017	1.74566	281.017	1.74237	281.017	1.74502	281.017	1.74661		280.506	1.20803	1.6048	1.59728	1.59928	1.60244		280.506	1.20803	1.59928	1.60244
280.506	0.143747	280.506	1.35178	280.506	1.74854	280.506	1.74103	280.506	1.74643	280.506	1.74619		279.995	1.21642	1.60156	1.59992	1.60424	1.60026		279.995	1.21642	1.60424	1.60026
279.995	0.144022	279.995	1.36044	279.995	1.74558	279.995	1.74394	279.995	1.74135	279.995	1.74428		279.484	1.22337	1.60006	1.59278	1.60186	1.59211		279.484	1.22337	1.60186	1.59211
279.484	0.144403	279.484	1.36777	279.484	1.74446	279.484	1.73719	279.484	1.74364	279.484	1.73651		279.012	1.22942	1.59984	1.60473	1.60333	1.60549		279.012	1.22942	1.60333	1.60549
279.012	0.144518	279.012	1.37394	279.012	1.74436	279.012	1.74925	279.012	1.74738	279.012	1.75001		278.501	1.23747	1.60606	1.60669	1.60343	1.60713		278.501	1.23747	1.60343	1.60713
278.501	0.144714	278.501	1.38218	278.501	1.75078	278.501	1.7514	278.501	1.74762	278.501	1.75184		277.99	1.24208	1.60291	1.60617	1.60173	1.60071		277.99	1.24208	1.60173	1.60071
277.99	0.145631	277.99	1.38771	277.99	1.74854	277.99	1.75181	277.99	1.74388	277.99	1.74634		277.518	1.24571	1.60387	1.5995	1.60183	1.60244		277.518	1.24571	1.60183	1.60244
277.518	0.14639	277.518	1.3921	277.518	1.75027	277.518	1.74589	277.518	1.74492	277.518	1.74883		277.006	1.25265	1.60221	1.59895	1.60068	1.59821		277.006	1.25265	1.60068	1.59821
277.006	0.147132	277.006	1.39978	277.006	1.74934	277.006	1.74608	277.006	1.74666	277.006	1.74534		276.495	1.25505	1.59803	1.59611	1.59487	1.59832		276.495	1.25505	1.59487	1.59832
276.495	0.147632	276.495	1.40268	276.495	1.74566	276.495	1.74374	276.495	1.74548	276.495	1.74595		275.984	1.26034	1.59292	1.59515	1.59491	1.59452		275.984	1.26034	1.59491	1.59452
275.984	0.148578	275.984	1.40892	275.984	1.7415	275.984	1.74372	275.984	1.74445	275.984	1.7431		275.512	1.26864	1.59614	1.59629	1.59732	1.59403		275.512	1.26864	1.59732	1.59403
275.512	0.148379	275.512	1.41702	275.512	1.74452	275.512	1.74466	275.512	1.74148	275.512	1.74241		275	1.27728	1.60117	1.59952	1.60206	1.60212		275	1.27728	1.60206	1.60212
275	0.147674	275	1.42496	275	1.74885	275	1.7472	275	1.74177	275	1.74979		274.489	1.28038	1.60094	1.60078	1.6011	1.60339		274.489	1.28038	1.6011	1.60339
274.489	0.147577	274.489	1.42796	274.489	1.74852	274.489	1.74836	274.489	1.74789	274.489	1.75096		274.017	1.28624	1.59547	1.60199	1.59602	1.59758		274.017	1.28624	1.59602	1.59758
274.017	0.148306	274.017	1.43454	274.017	1.74377	274.017	1.75029	274.017	1.74699	274.017	1.74589		273.505	1.28906	1.59947	1.60097	1.59993	1.5943		273.505	1.28906	1.59993	1.5943
273.505	0.148746	273.505	1.4378	273.505	1.74821	273.505	1.74972	273.505	1.74429	273.505	1.74304		272.994	1.29633	1.60707	1.60261	1.60206	1.60109		272.994	1.29633	1.60206	1.60109
272.994	0.148142	272.994	1.44447	272.994	1.75521	272.994	1.75075	272.994	1.75384	272.994	1.74924		272.482	1.29829	1.60446	1.59729	1.60125	1.60048		272.482	1.29829	1.60125	1.60048
272.482	0.147323	272.482	1.44561	272.482	1.75178	272.482	1.74461	272.482	1.74975	272.482	1.74781		272.01	1.2963	1.59304	1.58642	1.59022	1.58955		272.01	1.2963	1.59022	1.58955
272.01	0.149023	272.01	1.44532	272.01	1.74207	272.01	1.73545	272.01	1.73649	272.01	1.73858		271.499	1.29291	1.58501	1.58373	1.58244	1.58048		271.499	1.29291	1.58244	1.58048
271.499	0.153269	271.499	1.44618	271.499	1.73828	271.499	1.737	271.499	1.73013	271.499	1.73375		270.987	1.29733	1.58558	1.57246	1.58291	1.57815		270.987	1.29733	1.58291	1.57815
270.987	0.152447	270.987	1.44978	270.987	1.73803	270.987	1.7249	270.987	1.72809	270.987	1.7306		270.515	1.30759	1.59246	1.58274	1.58812	1.58241		270.515	1.30759	1.58812	1.58241
270.515	0.150431	270.515	1.45802	270.515	1.7429	270.515	1.73317	270.515	1.73899	270.515	1.73284		270.003	1.31384	1.59365	1.58893	1.5898	1.59106		270.003	1.31384	1.5898	1.59106
270.003	0.149922	270.003	1.46376	270.003	1.74357	270.003	1.73885	270.003	1.73756	270.003	1.74099		269.491	1.31841	1.59508	1.58326	1.59246	1.58838		269.491	1.31841	1.59246	1.58838
269.491	0.150058	269.491	1.46847	269.491	1.74514	269.491	1.73332	269.491	1.73592	269.491	1.73844		269.019	1.31981	1.58778	1.58319	1.59091	1.59284		269.019	1.31981	1.59091	1.59284
269.019	0.150173	269.019	1.46998	269.019	1.73796	269.019	1.73336	269.019	1.73977	269.019	1.74301		268.507	1.32371	1.59205	1.58859	1.58967	1.59359		268.507	1.32371	1.58967	1.59359
268.507	0.150292	268.507	1.474	268.507	1.74234	268.507	1.73888	268.507	1.73876	268.507	1.74388		267.995	1.32754	1.59122	1.59057	1.5899	1.59213		267.995	1.32754	1.5899	1.59213
267.995	0.149996	267.995	1.47754	267.995	1.74122	267.995	1.74057	267.995	1.73462	267.995	1.74213		267.484	1.32817	1.59455	1.59176	1.59064	1.59026		267.484	1.32817	1.59064	1.59026
267.484	0.1496	267.484	1.47777	267.484	1.74415	267.484	1.74136	267.484	1.73963	267.484	1.73985		267.011	1.32411	1.58404	1.58544	1.58519	1.58337		267.011	1.32411	1.58519	1.58337
267.011	0.150833	267.011	1.47494	267.011	1.73487	267.011	1.73627	267.011	1.73351	267.011	1.7342		266.499	1.32603	1.58148	1.57552	1.57787	1.58216		266.499	1.32603	1.57787	1.58216
266.499	0.152133	266.499	1.47817	266.499	1.73361	266.499	1.72765	266.499	1.72875	266.499	1.7343		265.987	1.33187	1.58268	1.57921	1.5764	1.58353		265.987	1.33187	1.5764	1.58353
265.987	0.151407	265.987	1.48328	265.987	1.73409	265.987	1.73062	265.987	1.72723	265.987	1.73493		265.515	1.33801	1.58585	1.58256	1.58626	1.58853		265.515	1.33801	1.58626	1.58853
265.515	0.15044	265.515	1.48845	265.515	1.73629	265.515	1.733	265.515	1.72873	265.515	1.73897		265.003	1.34265	1.5903	1.58199	1.58951	1.59252		265.003	1.34265	1.58951	1.59252
265.003	0.149597	265.003	1.49225	265.003	1.7399	265.003	1.73158	265.003	1.73486	265.003	1.74212		264.491	1.34665	1.59128	1.59153	1.58965	1.59089		264.491	1.34665	1.58965	1.59089
264.491	0.148962	264.491	1.49561	264.491	1.74024	264.491	1.74049	264.491	1.73946	264.491	1.73985		264.018	1.34857	1.59473	1.57796	1.59315	1.59262		264.018	1.34857	1.59315	1.59262
264.018	0.148952	264.018	1.49752	264.018	1.74369	264.018	1.72691	264.018	1.73818	264.018	1.74157		263.506	1.34934	1.59388	1.58591	1.58733	1.58908		263.506	1.34934	1.58733	1.58908
263.506	0.149224	263.506	1.49856	263.506	1.7431	263.506	1.73513	263.506	1.73761	263.506	1.73831		262.994	1.34808	1.59053	1.59093	1.58969	1.59117		262.994	1.34808	1.58969	1.59117
262.994	0.149072	262.994	1.49715	262.994	1.7396	262.994	1.74	262.994	1.74055	262.994	1.74024		262.482	1.35471	1.59864	1.59716	1.59815	1.60161		262.482	1.35471	1.59815	1.60161
262.482	0.147878	262.482	1.50259	262.482	1.74652	262.482	1.74504	262.482	1.74224	262.482	1.74949		262.01	1.36335	1.60884	1.60634	1.6059	1.609		262.01	1.36335	1.6059	1.609
262.01	0.145766	262.01	1.50912	262.01	1.7546	262.01	1.7521	262.01	1.75353	262.01	1.75477		261.498	1.37	1.61265	1.60472	1.61085	1.61219		261.498	1.37	1.61085	1.61219
261.498	0.144218	261.498	1.51422	261.498	1.75686	261.498	1.74894	261.498	1.75119	261.498	1.75641		260.985	1.36587	1.60738	1.60182	1.60635	1.60438		260.985	1.36587	1.60635	1.60438
260.985	0.145242	260.985	1.51111	260.985	1.75262	260.985	1.74707	260.985	1.7487	260.985	1.74962		260.513	1.35928	1.59136	1.59149	1.58875	1.59313		260.513	1.35928	1.58875	1.59313
260.513	0.147732	260.513	1.50701	260.513	1.73909	260.513	1.73922	260.513	1.7372	260.513	1.74087		260	1.35658	1.58508	1.58091	1.58205	1.58367		260	1.35658	1.58205	1.58367
260	0.14951	260	1.50609	260	1.73459	260	1.73042	260	1.73028	260	1.73318		259.488	1.35617	1.57822	1.57769	1.58002	1.57514		259.488	1.35617	1.58002	1.57514
259.488	0.149923	259.488	1.50609	259.488	1.72814	259.488	1.72762	259.488	1.72976	259.488	1.72507		259.015	1.36021	1.5833	1.58474	1.58255	1.5843		259.015	1.36021	1.58255	1.5843
259.015	0.149348	259.015	1.50956	259.015	1.73265	259.015	1.73409	259.015	1.73085	259.015	1.73364		258.503	1.36556	1.58975	1.58891	1.58448	1.58977		258.503	1.36556	1.58448	1.58977
258.503	0.14825	258.503	1.51381	258.503	1.738	258.503	1.73716	258.503	1.73569	258.503	1.73802		257.991	1.36662	1.59253	1.59018	1.58593	1.58596		257.991	1.36662	1.58593	1.58596
257.991	0.147748	257.991	1.51437	257.991	1.74027	257.991	1.73793	257.991	1.73795	257.991	1.73371		257.518	1.36654	1.589	1.58571	1.58454	1.58461		257.518	1.36654	1.58454	1.58461
257.518	0.14842	257.518	1.51496	257.518	1.73742	257.518	1.73413	257.518	1.73744	257.518	1.73302		257.006	1.36503	1.59015	1.5865	1.58683	1.58773		257.006	1.36503	1.58683	1.58773
257.006	0.148186	257.006	1.51322	257.006	1.73834	257.006	1.73469	257.006	1.73499	257.006	1.73591		256.493	1.36564	1.59068	1.58973	1.58545	1.58957		256.493	1.36564	1.58545	1.58957
256.493	0.147557	256.493	1.5132	256.493	1.73823	256.493	1.73729	256.493	1.73605	256.493	1.73713		255.981	1.36193	1.59154	1.59023	1.58831	1.58796		255.981	1.36193	1.58831	1.58796
255.981	0.147383	255.981	1.50932	255.981	1.73892	255.981	1.73761	255.981	1.73888	255.981	1.73535		255.508	1.36332	1.59373	1.5871	1.59213	1.59061		255.508	1.36332	1.59213	1.59061
255.508	0.147248	255.508	1.51057	255.508	1.74098	255.508	1.73434	255.508	1.73661	255.508	1.73786		254.995	1.36784	1.59586	1.59194	1.59046	1.59233		254.995	1.36784	1.59046	1.59233
254.995	0.147054	254.995	1.51489	254.995	1.74292	254.995	1.73899	254.995	1.74021	254.995	1.73939		254.483	1.36585	1.59992	1.58958	1.59932	1.59686		254.483	1.36585	1.59932	1.59686
254.483	0.146574	254.483	1.51242	254.483	1.74649	254.483	1.73615	254.483	1.74375	254.483	1.74343		254.01	1.36702	1.60169	1.5922	1.60283	1.60051		254.01	1.36702	1.60283	1.60051
254.01	0.145748	254.01	1.51277	254.01	1.74744	254.01	1.73795	254.01	1.74769	254.01	1.74626		253.497	1.37173	1.60335	1.59944	1.6007	1.60467		253.497	1.37173	1.6007	1.60467
253.497	0.145468	253.497	1.51719	253.497	1.74881	253.497	1.74491	253.497	1.74935	253.497	1.75014		252.985	1.36749	1.59538	1.5891	1.5943	1.59225		252.985	1.36749	1.5943	1.59225
252.985	0.146875	252.985	1.51436	252.985	1.74225	252.985	1.73598	252.985	1.74147	252.985	1.73912		252.512	1.36189	1.58647	1.58408	1.58432	1.58416		252.512	1.36189	1.58432	1.58416
252.512	0.149277	252.512	1.51117	252.512	1.73574	252.512	1.73336	252.512	1.73171	252.512	1.73344		251.999	1.35857	1.5817	1.5832	1.57765	1.58414		251.999	1.35857	1.57765	1.58414
251.999	0.150276	251.999	1.50885	251.999	1.73197	251.999	1.73348	251.999	1.72648	251.999	1.73441		251.486	1.36188	1.58835	1.58507	1.58495	1.58112		251.486	1.36188	1.58495	1.58112
251.486	0.149452	251.486	1.51133	251.486	1.7378	251.486	1.73452	251.486	1.7298	251.486	1.73057		251.013	1.36705	1.59404	1.59242	1.58833	1.59144		251.013	1.36705	1.58833	1.59144
251.013	0.148602	251.013	1.51565	251.013	1.74265	251.013	1.74102	251.013	1.73586	251.013	1.74004		250.501	1.36948	1.60165	1.60222	1.59868	1.60034		250.501	1.36948	1.59868	1.60034
250.501	0.147492	250.501	1.51697	250.501	1.74914	250.501	1.74971	250.501	1.74071	250.501	1.74784		249.988	1.37327	1.60142	1.59965	1.60079	1.59961		249.988	1.37327	1.60079	1.59961
249.988	0.147338	249.988	1.52061	249.988	1.74876	249.988	1.74699	249.988	1.74812	249.988	1.74695

## Sheet: Figure 5
Figure 5. Phylogenetic tree of CdmB, including Cdm system completeness and genomic isolation sources
	Dataset available in Supplementary Data 3

## Sheet: Table 1
Table 1. CdmB activity assay with halogenated alkanes.						UV-vis spectroscopy data for CdmBC with non-haloalkanes is shown on the right (CD-DQ)
Haloalkanes
CM										DCM										1-Bromopropane										1-Bromobutane										Iodoethane + CdmB
R1			R2			R3				R1			R2			R3				R1			R2			R3				R1			R2			R3				R1			R2			R3
Time (min)	Abs	calculations	Time (min)	Abs	calculations	Time (min)	Abs	calculations		Time (min)	Abs	calculations	Time (min)	Abs	calculations	Time (min)	Abs	calculations		Time (min)	Abs	calculations	Time (min)	Abs	calculations	Time (min)	Abs	calculations		Time (min)	Abs	calculations	Time (min)	Abs	calculations	Time (min)	Abs	calculations		Time (min)	Abs	calculations	Time (min)	Abs	calculations	Time (min)	Abs	calculations
0.000833333	0.403377	slope (of the area marked in yellow)	0.000833333	0.411537	slope (of the area marked in yellow)	0.000833333	0.470177	slope (of the area marked in yellow)		0.000833333	0.513024	slope (of the area marked in yellow)	0.000833333	0.386111	slope (of the area marked in yellow)	0.000833333	0.452728	slope (of the area marked in yellow)		0.000833333	0.430842	slope (of the area marked in yellow)	0.000833333	0.393431	slope (of the area marked in yellow)	0.000833333	0.375191	slope (of the area marked in yellow)		0.000833333	0.469838	slope (of the area marked in yellow)	0.000833333	0.484722	slope (of the area marked in yellow)	0.000833333	0.522444	slope (of the area marked in yellow)		0.000833333	0.47135	slope (of the area marked in yellow)	0.000833333	0.497942	slope (of the area marked in yellow)	0.000833333	0.567429	slope (of the area marked in yellow)
0.0025	0.403584	-0.546388	0.0025	0.411505	-0.441445	0.0025	0.47029	-0.605145		0.0025	0.513115	-0.7602	0.0025	0.385921	-0.821126	0.0025	0.452977	-0.874662		0.0025	0.430905	-0.673693	0.0025	0.393555	-0.697108	0.0025	0.375114	-0.771618		0.0025	0.469865	-0.341562	0.0025	0.48454	-0.374546	0.0025	0.52266	-0.36182		0.0025	0.471221	-0.756835	0.0025	0.498017	-0.717558	0.0025	0.567138	-0.763161
0.00416667	0.403595	min-1	0.00416667	0.411603	min-1	0.00416667	0.470388	min-1		0.00416667	0.513224	min-1	0.00416667	0.386066	min-1	0.00416667	0.452919	min-1		0.00416667	0.43085	min-1	0.00416667	0.393621	min-1	0.00416667	0.375223	min-1		0.00416667	0.469912	min-1	0.00416667	0.484562	min-1	0.00416667	0.522459	min-1		0.00416667	0.471292	min-1	0.00416667	0.497873	min-1	0.00416667	0.566969	min-1
0.00583333	0.403479		0.00583333	0.411604		0.00583333	0.470285			0.00583333	0.513129		0.00583333	0.386043		0.00583333	0.453241			0.00583333	0.430923		0.00583333	0.393556		0.00583333	0.375259			0.00583333	0.469778		0.00583333	0.484622		0.00583333	0.522386			0.00583333	0.47133		0.00583333	0.497938		0.00583333	0.567201
0.0075	0.403536	final CdmB concentration in the cuvette	0.0075	0.411651	final CdmB concentration in the cuvette	0.0075	0.470348	final CdmB concentration in the cuvette		0.0075	0.513122	final CdmB concentration in the cuvette	0.0075	0.386099	final CdmB concentration in the cuvette	0.0075	0.453178	final CdmB concentration in the cuvette		0.0075	0.430911	final CdmB concentration in the cuvette	0.0075	0.393687	final CdmB concentration in the cuvette	0.0075	0.375395	final CdmB concentration in the cuvette		0.0075	0.469723	final CdmB concentration in the cuvette	0.0075	0.48482	final CdmB concentration in the cuvette	0.0075	0.522484	final CdmB concentration in the cuvette		0.0075	0.4712	final CdmB concentration in the cuvette	0.0075	0.497931	final CdmB concentration in the cuvette	0.0075	0.567185	final CdmB concentration in the cuvette
0.00916667	0.40343	0.0102564	0.00916667	0.411652	0.0106195	0.00916667	0.470288	0.0106195		0.00916667	0.513079	0.0122164	0.00916667	0.385997	0.0122164	0.00916667	0.45314	0.0122164		0.00916667	0.430981	0.0100259	0.00916667	0.393608	0.0100259	0.00916667	0.375185	0.0100259		0.00916667	0.469708	0.01	0.00916667	0.484792	0.01	0.00916667	0.522424	0.01		0.00916667	0.4711	0.0101868	0.00916667	0.497989	0.0101868	0.00916667	0.567347	0.0101868
0.0108333	0.403517	mg/ml	0.0108333	0.411728	mg/ml	0.0108333	0.470307	mg/ml		0.0108333	0.513188	mg/ml	0.0108333	0.385964	mg/ml	0.0108333	0.453189	mg/ml		0.0108333	0.430863	mg/ml	0.0108333	0.393648	mg/ml	0.0108333	0.375115	mg/ml		0.0108333	0.469866	mg/ml	0.0108333	0.484743	mg/ml	0.0108333	0.52241	mg/ml		0.0108333	0.470869	mg/ml	0.0108333	0.498047	mg/ml	0.0108333	0.567089	mg/ml
0.0125	0.403616		0.0125	0.411604		0.0125	0.470198			0.0125	0.513146		0.0125	0.386066		0.0125	0.45329			0.0125	0.430687		0.0125	0.393448		0.0125	0.375229			0.0125	0.470038		0.0125	0.484852		0.0125	0.522192			0.0125	0.47078		0.0125	0.497999		0.0125	0.567302
0.0141667	0.40359	calculated activity	0.0141667	0.411564	calculated activity	0.0141667	0.470222	calculated activity		0.0141667	0.513073	calculated activity	0.0141667	0.385947	calculated activity	0.0141667	0.453163	calculated activity		0.0141667	0.43087	calculated activity	0.0141667	0.393528	calculated activity	0.0141667	0.375079	calculated activity		0.0141667	0.470001	calculated activity	0.0141667	0.484456	calculated activity	0.0141667	0.522363	calculated activity		0.0141667	0.471152	calculated activity	0.0141667	0.498079	calculated activity	0.0141667	0.567104	calculated activity
0.0158333	0.403613	2.5368	0.0158333	0.411691	1.9795	0.0158333	0.470391	2.71355		0.0158333	0.513041	2.96323	0.0158333	0.385729	3.20072	0.0158333	0.453073	3.4094		0.0158333	0.430973	3.19979	0.0158333	0.393526	3.311	0.0158333	0.375203	3.66489		0.0158333	0.469799	1.62649	0.0158333	0.4846	1.78355	0.0158333	0.5222	1.72295		0.0158333	0.471195	3.53791	0.0158333	0.497956	3.3543	0.0158333	0.567145	3.56748
0.0175	0.403472	µmol min-1 mg-1	0.0175	0.411674	µmol min-1 mg-1	0.0175	0.470466	µmol min-1 mg-1		0.0175	0.513079	µmol min-1 mg-1	0.0175	0.385664	µmol min-1 mg-1	0.0175	0.453137	µmol min-1 mg-1		0.0175	0.430836	µmol min-1 mg-1	0.0175	0.393491	µmol min-1 mg-1	0.0175	0.375321	µmol min-1 mg-1		0.0175	0.469797	µmol min-1 mg-1	0.0175	0.484668	µmol min-1 mg-1	0.0175	0.52216	µmol min-1 mg-1		0.0175	0.471187	µmol min-1 mg-1	0.0175	0.498029	µmol min-1 mg-1	0.0175	0.566932	µmol min-1 mg-1
0.0191667	0.403493		0.0191667	0.411544		0.0191667	0.470372			0.0191667	0.513161		0.0191667	0.385506		0.0191667	0.453064			0.0191667	0.430838		0.0191667	0.393387		0.0191667	0.375305			0.0191667	0.469839		0.0191667	0.484872		0.0191667	0.522157			0.0191667	0.471147		0.0191667	0.497922		0.0191667	0.566982
0.0208333	0.403672		0.0208333	0.411564		0.0208333	0.470246			0.0208333	0.513189		0.0208333	0.385354		0.0208333	0.453081			0.0208333	0.430869		0.0208333	0.393444		0.0208333	0.375311			0.0208333	0.469724		0.0208333	0.484812		0.0208333	0.522138			0.0208333	0.471116	calculated volume activity	0.0208333	0.497959	calculated volume activity	0.0208333	0.567107	calculated volume activity
0.0225	0.403534		0.0225	0.411708		0.0225	0.470389			0.0225	0.513068		0.0225	0.38524		0.0225	0.453134			0.0225	0.430785		0.0225	0.39343		0.0225	0.375205			0.0225	0.469815		0.0225	0.484926		0.0225	0.522291			0.0225	0.471149	0.0360398	0.0225	0.49788	0.0341695	0.0225	0.567135	0.036341
0.0241667	0.403535		0.0241667	0.411634		0.0241667	0.47035			0.0241667	0.513125		0.0241667	0.384977		0.0241667	0.453204			0.0241667	0.430604		0.0241667	0.393207		0.0241667	0.375323			0.0241667	0.469616		0.0241667	0.484784		0.0241667	0.522243			0.0241667	0.471037	µmol min-1 ml-1	0.0241667	0.49815	µmol min-1 ml-1	0.0241667	0.567111	µmol min-1 ml-1
0.0258333	0.403516		0.0258333	0.411704		0.0258333	0.470469			0.0258333	0.512947		0.0258333	0.384784		0.0258333	0.453022			0.0258333	0.430637		0.0258333	0.393406		0.0258333	0.375267			0.0258333	0.46991		0.0258333	0.484752		0.0258333	0.522149			0.0258333	0.470777		0.0258333	0.498037		0.0258333	0.567027
0.0275	0.40344		0.0275	0.411677		0.0275	0.470414			0.0275	0.513059		0.0275	0.384638		0.0275	0.453128			0.0275	0.430644		0.0275	0.393313		0.0275	0.375207			0.0275	0.469554		0.0275	0.48475		0.0275	0.522353			0.0275	0.471098		0.0275	0.498058		0.0275	0.566973
0.0291667	0.403614		0.0291667	0.411708		0.0291667	0.470317			0.0291667	0.512875		0.0291667	0.384524		0.0291667	0.453006			0.0291667	0.430691		0.0291667	0.393587		0.0291667	0.375358			0.0291667	0.46971		0.0291667	0.484518		0.0291667	0.522133			0.0291667	0.471237		0.0291667	0.49786		0.0291667	0.567179
0.0308333	0.403491		0.0308333	0.411594		0.0308333	0.470439			0.0308333	0.512947		0.0308333	0.384215		0.0308333	0.45309			0.0308333	0.430555		0.0308333	0.393409		0.0308333	0.375285			0.0308333	0.469859		0.0308333	0.48463		0.0308333	0.52202			0.0308333	0.470941		0.0308333	0.497867		0.0308333	0.566817
0.0325	0.403529		0.0325	0.411694		0.0325	0.470417			0.0325	0.513059		0.0325	0.384203		0.0325	0.453214			0.0325	0.430411		0.0325	0.393413		0.0325	0.375498			0.0325	0.469799		0.0325	0.484739		0.0325	0.52221			0.0325	0.471015		0.0325	0.497901		0.0325	0.567002
0.0341667	0.40359		0.0341667	0.411659		0.0341667	0.470555			0.0341667	0.513062		0.0341667	0.384114		0.0341667	0.453238			0.0341667	0.430649		0.0341667	0.393274		0.0341667	0.375371			0.0341667	0.469909		0.0341667	0.484711		0.0341667	0.522226			0.0341667	0.471203		0.0341667	0.497928		0.0341667	0.56691
0.0358333	0.403559		0.0358333	0.41173		0.0358333	0.470474			0.0358333	0.513179		0.0358333	0.383935		0.0358333	0.453165			0.0358333	0.430574		0.0358333	0.393318		0.0358333	0.375361			0.0358333	0.469958		0.0358333	0.484667		0.0358333	0.522099			0.0358333	0.470827		0.0358333	0.497859		0.0358333	0.566973
0.0375	0.403603		0.0375	0.411782		0.0375	0.47027			0.0375	0.513207		0.0375	0.383822		0.0375	0.45319			0.0375	0.430398		0.0375	0.393317		0.0375	0.375443			0.0375	0.469997		0.0375	0.484748		0.0375	0.522092			0.0375	0.470807		0.0375	0.49787		0.0375	0.567078
0.0391667	0.403548		0.0391667	0.411723		0.0391667	0.470485			0.0391667	0.513207		0.0391667	0.383614		0.0391667	0.453243			0.0391667	0.430453		0.0391667	0.39329		0.0391667	0.375355			0.0391667	0.47012		0.0391667	0.484904		0.0391667	0.522015			0.0391667	0.470953		0.0391667	0.497752		0.0391667	0.566788
0.0408333	0.403482		0.0408333	0.411749		0.0408333	0.470522			0.0408333	0.51321		0.0408333	0.383307		0.0408333	0.453291			0.0408333	0.430458		0.0408333	0.393271		0.0408333	0.375283			0.0408333	0.469937		0.0408333	0.484833		0.0408333	0.522092			0.0408333	0.471187		0.0408333	0.497864		0.0408333	0.566889
0.0425	0.403561		0.0425	0.411569		0.0425	0.470541			0.0425	0.513066		0.0425	0.383195		0.0425	0.453181			0.0425	0.430258		0.0425	0.393185		0.0425	0.375355			0.0425	0.470004		0.0425	0.484735		0.0425	0.522161			0.0425	0.47097		0.0425	0.497782		0.0425	0.566735
0.0441667	0.403666		0.0441667	0.411642		0.0441667	0.470396			0.0441667	0.513064		0.0441667	0.383343		0.0441667	0.453286			0.0441667	0.430416		0.0441667	0.393242		0.0441667	0.375382			0.0441667	0.470071		0.0441667	0.484777		0.0441667	0.522226			0.0441667	0.470862		0.0441667	0.497835		0.0441667	0.566876
0.0458333	0.403493		0.0458333	0.411633		0.0458333	0.470404			0.0458333	0.513013		0.0458333	0.383006		0.0458333	0.453215			0.0458333	0.430321		0.0458333	0.393027		0.0458333	0.375415			0.0458333	0.469772		0.0458333	0.484908		0.0458333	0.521909			0.0458333	0.470645		0.0458333	0.497869		0.0458333	0.566882
0.0475	0.403588		0.0475	0.411647		0.0475	0.470415			0.0475	0.513092		0.0475	0.382922		0.0475	0.45304			0.0475	0.43035		0.0475	0.39316		0.0475	0.37539			0.0475	0.469924		0.0475	0.484933		0.0475	0.522126			0.0475	0.470717		0.0475	0.497874		0.0475	0.566994
0.0491667	0.403589		0.0491667	0.411757		0.0491667	0.470489			0.0491667	0.513123		0.0491667	0.382941		0.0491667	0.453117			0.0491667	0.430435		0.0491667	0.393047		0.0491667	0.375436			0.0491667	0.469962		0.0491667	0.48469		0.0491667	0.52196			0.0491667	0.470957		0.0491667	0.497795		0.0491667	0.566699
0.0508333	0.403341		0.0508333	0.411717		0.0508333	0.470604			0.0508333	0.512952		0.0508333	0.382794		0.0508333	0.453161			0.0508333	0.430377		0.0508333	0.39304		0.0508333	0.375362			0.0508333	0.469991		0.0508333	0.484731		0.0508333	0.522047			0.0508333	0.470797		0.0508333	0.498156		0.0508333	0.566809
0.0525	0.403402		0.0525	0.411712		0.0525	0.470345			0.0525	0.51292		0.0525	0.382664		0.0525	0.453202			0.0525	0.430231		0.0525	0.393018		0.0525	0.375409			0.0525	0.469864		0.0525	0.484807		0.0525	0.521986			0.0525	0.471047		0.0525	0.498149		0.0525	0.566618
0.0541667	0.403459		0.0541667	0.411623		0.0541667	0.470433			0.0541667	0.512853		0.0541667	0.382486		0.0541667	0.453161			0.0541667	0.430133		0.0541667	0.392986		0.0541667	0.375397			0.0541667	0.469921		0.0541667	0.484851		0.0541667	0.521984			0.0541667	0.470779		0.0541667	0.49808		0.0541667	0.567063
0.0558333	0.403528		0.0558333	0.411602		0.0558333	0.470512			0.0558333	0.512558		0.0558333	0.382529		0.0558333	0.453097			0.0558333	0.430058		0.0558333	0.392945		0.0558333	0.375396			0.0558333	0.470044		0.0558333	0.484803		0.0558333	0.522135			0.0558333	0.470703		0.0558333	0.498131		0.0558333	0.566959
0.0575	0.403405		0.0575	0.411815		0.0575	0.47045			0.0575	0.512993		0.0575	0.382329		0.0575	0.453097			0.0575	0.430175		0.0575	0.393053		0.0575	0.375396			0.0575	0.469998		0.0575	0.485007		0.0575	0.522144			0.0575	0.470728		0.0575	0.497919		0.0575	0.566959
0.0591667	0.403437		0.0591667	0.411714		0.0591667	0.470625			0.0591667	0.512906		0.0591667	0.382183		0.0591667	0.453001			0.0591667	0.430099		0.0591667	0.392964		0.0591667	0.375403			0.0591667	0.470031		0.0591667	0.484874		0.0591667	0.521821			0.0591667	0.470761		0.0591667	0.497993		0.0591667	0.56691
0.0608333	0.40356		0.0608333	0.411728		0.0608333	0.470483			0.0608333	0.512674		0.0608333	0.382342		0.0608333	0.453095			0.0608333	0.430141		0.0608333	0.392901		0.0608333	0.375376			0.0608333	0.470079		0.0608333	0.484975		0.0608333	0.522154			0.0608333	0.471129		0.0608333	0.498119		0.0608333	0.566727
0.0625	0.403534		0.0625	0.411689		0.0625	0.47056			0.0625	0.512848		0.0625	0.382105		0.0625	0.453041			0.0625	0.43029		0.0625	0.393007		0.0625	0.375418			0.0625	0.47008		0.0625	0.485053		0.0625	0.521856			0.0625	0.471004		0.0625	0.498009		0.0625	0.56668
0.0641667	0.403521		0.0641667	0.411679		0.0641667	0.470336			0.0641667	0.512738		0.0641667	0.381999		0.0641667	0.453014			0.0641667	0.429972		0.0641667	0.392972		0.0641667	0.375477			0.0641667	0.470258		0.0641667	0.485073		0.0641667	0.521876			0.0641667	0.470762		0.0641667	0.497927		0.0641667	0.566877
0.0658333	0.40357		0.0658333	0.41176		0.0658333	0.470616			0.0658333	0.512884		0.0658333	0.382009		0.0658333	0.453637			0.0658333	0.430171		0.0658333	0.392737		0.0658333	0.375447			0.0658333	0.470212		0.0658333	0.484838		0.0658333	0.522008			0.0658333	0.470983		0.0658333	0.498048		0.0658333	0.566639
0.0675	0.403675		0.0675	0.411758		0.0675	0.470513			0.0675	0.512717		0.0675	0.381942		0.0675	0.454499			0.0675	0.4301		0.0675	0.392789		0.0675	0.375486			0.0675	0.470259		0.0675	0.484949		0.0675	0.521786			0.0675	0.470717		0.0675	0.498137		0.0675	0.566792
0.0691667	0.403532		0.0691667	0.411848		0.0691667	0.470424			0.0691667	0.512511		0.0691667	0.381987		0.0691667	0.454677			0.0691667	0.430128		0.0691667	0.392897		0.0691667	0.37546			0.0691667	0.470255		0.0691667	0.484954		0.0691667	0.521766			0.0691667	0.470881		0.0691667	0.497962		0.0691667	0.566743
0.0708333	0.4037		0.0708333	0.411783		0.0708333	0.470448			0.0708333	0.512558		0.0708333	0.38192		0.0708333	0.454397			0.0708333	0.430089		0.0708333	0.392679		0.0708333	0.375376			0.0708333	0.470206		0.0708333	0.485302		0.0708333	0.521825			0.0708333	0.470815		0.0708333	0.498019		0.0708333	0.56687
0.0725	0.403521		0.0725	0.411684		0.0725	0.470579			0.0725	0.512598		0.0725	0.381875		0.0725	0.454278			0.0725	0.430096		0.0725	0.392686		0.0725	0.375416			0.0725	0.470271		0.0725	0.485153		0.0725	0.522011			0.0725	0.470702		0.0725	0.497885		0.0725	0.566638
0.0741667	0.40347		0.0741667	0.411894		0.0741667	0.470564			0.0741667	0.512573		0.0741667	0.381759		0.0741667	0.454426			0.0741667	0.429964		0.0741667	0.392794		0.0741667	0.375432			0.0741667	0.47035		0.0741667	0.485102		0.0741667	0.52201			0.0741667	0.470874		0.0741667	0.497992		0.0741667	0.56683
0.0758333	0.403439		0.0758333	0.411761		0.0758333	0.470512			0.0758333	0.51246		0.0758333	0.381702		0.0758333	0.454151			0.0758333	0.430066		0.0758333	0.392787		0.0758333	0.375439			0.0758333	0.470235		0.0758333	0.485084		0.0758333	0.521897			0.0758333	0.470832		0.0758333	0.49772		0.0758333	0.566814
0.0775	0.403608		0.0775	0.411754		0.0775	0.470538			0.0775	0.512477		0.0775	0.381679		0.0775	0.453548			0.0775	0.430036		0.0775	0.392666		0.0775	0.375597			0.0775	0.470282		0.0775	0.485224		0.0775	0.521753			0.0775	0.4712		0.0775	0.497698		0.0775	0.566795
0.0791667	0.403428		0.0791667	0.411799		0.0791667	0.470594			0.0791667	0.512292		0.0791667	0.381647		0.0791667	0.452766			0.0791667	0.429939		0.0791667	0.392779		0.0791667	0.375383			0.0791667	0.470266		0.0791667	0.48534		0.0791667	0.521957			0.0791667	0.47115		0.0791667	0.49771		0.0791667	0.566787
0.0808333	0.40362		0.0808333	0.411751		0.0808333	0.470671			0.0808333	0.512442		0.0808333	0.381555		0.0808333	0.452748			0.0808333	0.429936		0.0808333	0.392749		0.0808333	0.375498			0.0808333	0.470318		0.0808333	0.485198		0.0808333	0.521664			0.0808333	0.471208		0.0808333	0.497853		0.0808333	0.567214
0.0825	0.403462		0.0825	0.411608		0.0825	0.470701			0.0825	0.512326		0.0825	0.381565		0.0825	0.452806			0.0825	0.429934		0.0825	0.392599		0.0825	0.375523			0.0825	0.47028		0.0825	0.485385		0.0825	0.52171			0.0825	0.470853		0.0825	0.497673		0.0825	0.566944
0.0841667	0.40342		0.0841667	0.411842		0.0841667	0.470599			0.0841667	0.512511		0.0841667	0.381603		0.0841667	0.452748			0.0841667	0.429931		0.0841667	0.392511		0.0841667	0.375395			0.0841667	0.470362		0.0841667	0.485457		0.0841667	0.522075			0.0841667	0.471015		0.0841667	0.497605		0.0841667	0.566843
0.0858333	0.403516		0.0858333	0.411867		0.0858333	0.470504			0.0858333	0.512337		0.0858333	0.38157		0.0858333	0.452827			0.0858333	0.429921		0.0858333	0.392648		0.0858333	0.375449			0.0858333	0.47034		0.0858333	0.485583		0.0858333	0.52184			0.0858333	0.471109		0.0858333	0.497714		0.0858333	0.566524
0.0875	0.40333		0.0875	0.411894		0.0875	0.470524			0.0875	0.512134		0.0875	0.381461		0.0875	0.452797			0.0875	0.429935		0.0875	0.392498		0.0875	0.375466			0.0875	0.470349		0.0875	0.485224		0.0875	0.521784			0.0875	0.471173		0.0875	0.497748		0.0875	0.56675
0.0891667	0.403499		0.0891667	0.411867		0.0891667	0.470516			0.0891667	0.512372		0.0891667	0.381495		0.0891667	0.452882			0.0891667	0.429722		0.0891667	0.392499		0.0891667	0.375458			0.0891667	0.470207		0.0891667	0.485174		0.0891667	0.521772			0.0891667	0.471492		0.0891667	0.497659		0.0891667	0.566857
0.0908333	0.403454		0.0908333	0.411854		0.0908333	0.470538			0.0908333	0.512072		0.0908333	0.381453		0.0908333	0.452712			0.0908333	0.429821		0.0908333	0.39253		0.0908333	0.375518			0.0908333	0.470347		0.0908333	0.485499		0.0908333	0.521603			0.0908333	0.471287		0.0908333	0.497534		0.0908333	0.566657
0.0925	0.403555		0.0925	0.411818		0.0925	0.470627			0.0925	0.512337		0.0925	0.381491		0.0925	0.452544			0.0925	0.429887		0.0925	0.392432		0.0925	0.375522			0.0925	0.470411		0.0925	0.485553		0.0925	0.521663			0.0925	0.471578		0.0925	0.497672		0.0925	0.566633
0.0941667	0.40349		0.0941667	0.41184		0.0941667	0.470681			0.0941667	0.51215		0.0941667	0.381607		0.0941667	0.452632			0.0941667	0.429767		0.0941667	0.392555		0.0941667	0.375537			0.0941667	0.47035		0.0941667	0.485792		0.0941667	0.521954			0.0941667	0.471657		0.0941667	0.497517		0.0941667	0.566799
0.0958333	0.40366		0.0958333	0.411945		0.0958333	0.470626			0.0958333	0.512081		0.0958333	0.381532		0.0958333	0.452704			0.0958333	0.42972		0.0958333	0.392479		0.0958333	0.37555			0.0958333	0.470458		0.0958333	0.485758		0.0958333	0.521762			0.0958333	0.47124		0.0958333	0.497547		0.0958333	0.56664
0.0975	0.403649		0.0975	0.411809		0.0975	0.470522			0.0975	0.511946		0.0975	0.381609		0.0975	0.452698			0.0975	0.429779		0.0975	0.392396		0.0975	0.375481			0.0975	0.470381		0.0975	0.485834		0.0975	0.521755			0.0975	0.471455		0.0975	0.49775		0.0975	0.566915
0.0991667	0.403492		0.0991667	0.411784		0.0991667	0.470534			0.0991667	0.511917		0.0991667	0.381536		0.0991667	0.452629			0.0991667	0.429706		0.0991667	0.392407		0.0991667	0.375455			0.0991667	0.47054		0.0991667	0.485621		0.0991667	0.521693			0.0991667	0.471611		0.0991667	0.497662		0.0991667	0.566887
0.100833	0.403576		0.100833	0.412002		0.100833	0.470562			0.100833	0.511848		0.100833	0.381459		0.100833	0.45256			0.100833	0.429741		0.100833	0.392517		0.100833	0.375439			0.100833	0.470452		0.100833	0.485669		0.100833	0.521843			0.100833	0.472009		0.100833	0.497318		0.100833	0.566949
0.1025	0.40371		0.1025	0.411856		0.1025	0.470584			0.1025	0.511905		0.1025	0.381685		0.1025	0.452513			0.1025	0.429743		0.1025	0.392399		0.1025	0.375346			0.1025	0.470454		0.1025	0.485936		0.1025	0.521682			0.1025	0.472008		0.1025	0.49746		0.1025	0.566726
0.104167	0.403629		0.104167	0.411856		0.104167	0.470645			0.104167	0.511958		0.104167	0.381723		0.104167	0.452504			0.104167	0.429551		0.104167	0.39237		0.104167	0.375425			0.104167	0.470333		0.104167	0.485804		0.104167	0.521877			0.104167	0.471801		0.104167	0.497218		0.104167	0.5667
0.105833	0.403622		0.105833	0.411939		0.105833	0.470635			0.105833	0.511831		0.105833	0.381528		0.105833	0.452617			0.105833	0.429585		0.105833	0.392318		0.105833	0.375372			0.105833	0.470378		0.105833	0.485786		0.105833	0.521664			0.105833	0.472013		0.105833	0.497049		0.105833	0.566617
0.1075	0.403625		0.1075	0.411978		0.1075	0.470545			0.1075	0.511878		0.1075	0.381653		0.1075	0.452469			0.1075	0.429513		0.1075	0.392348		0.1075	0.37546			0.1075	0.470342		0.1075	0.485769		0.1075	0.521858			0.1075	0.472147		0.1075	0.497062		0.1075	0.566636
0.109167	0.403686		0.109167	0.411906		0.109167	0.470597			0.109167	0.51189		0.109167	0.381684		0.109167	0.452489			0.109167	0.429582		0.109167	0.392292		0.109167	0.375483			0.109167	0.470536		0.109167	0.486013		0.109167	0.521673			0.109167	0.471965		0.109167	0.497103		0.109167	0.566688
0.110833	0.4037		0.110833	0.411837		0.110833	0.470461			0.110833	0.51162		0.110833	0.38172		0.110833	0.452509			0.110833	0.429626		0.110833	0.392253		0.110833	0.375562			0.110833	0.470352		0.110833	0.485996		0.110833	0.52173			0.110833	0.472075		0.110833	0.497082		0.110833	0.566715
0.1125	0.403725		0.1125	0.41193		0.1125	0.470639			0.1125	0.511675		0.1125	0.381718		0.1125	0.452488			0.1125	0.429588		0.1125	0.39216		0.1125	0.375529			0.1125	0.470589		0.1125	0.48638		0.1125	0.521747			0.1125	0.472288		0.1125	0.497013		0.1125	0.566651
0.114167	0.403704		0.114167	0.412092		0.114167	0.470747			0.114167	0.511661		0.114167	0.381707		0.114167	0.452425			0.114167	0.429635		0.114167	0.392273		0.114167	0.375496			0.114167	0.470439		0.114167	0.485987		0.114167	0.521854			0.114167	0.472197		0.114167	0.497069		0.114167	0.566708
0.115833	0.40355		0.115833	0.411836		0.115833	0.470637			0.115833	0.511589		0.115833	0.381824		0.115833	0.452469			0.115833	0.429453		0.115833	0.392138		0.115833	0.375421			0.115833	0.470452		0.115833	0.485951		0.115833	0.521871			0.115833	0.472203		0.115833	0.497139		0.115833	0.566731
0.1175	0.403695		0.1175	0.411937		0.1175	0.470685			0.1175	0.511505		0.1175	0.381792		0.1175	0.452237			0.1175	0.429415		0.1175	0.392205		0.1175	0.375324			0.1175	0.470404		0.1175	0.48609		0.1175	0.521879			0.1175	0.472197		0.1175	0.496931		0.1175	0.566867
0.119167	0.403697		0.119167	0.411885		0.119167	0.470496			0.119167	0.511666		0.119167	0.381892		0.119167	0.452468			0.119167	0.429378		0.119167	0.392096		0.119167	0.375373			0.119167	0.470526		0.119167	0.486275		0.119167	0.52166			0.119167	0.472231		0.119167	0.497014		0.119167	0.566667
0.120833	0.403722		0.120833	0.411977		0.120833	0.470583			0.120833	0.511547		0.120833	0.38193		0.120833	0.452408			0.120833	0.429509		0.120833	0.392184		0.120833	0.375313			0.120833	0.470586		0.120833	0.486386		0.120833	0.5217			0.120833	0.472125		0.120833	0.49681		0.120833	0.566493
0.1225	0.403775		0.1225	0.411923		0.1225	0.470757			0.1225	0.51153		0.1225	0.381957		0.1225	0.452452			0.1225	0.429476		0.1225	0.39205		0.1225	0.375248			0.1225	0.470601		0.1225	0.486246		0.1225	0.521679			0.1225	0.472369		0.1225	0.496914		0.1225	0.566655
0.124167	0.403708		0.124167	0.411803		0.124167	0.470561			0.124167	0.511423		0.124167	0.381974		0.124167	0.452287			0.124167	0.429525		0.124167	0.39191		0.124167	0.375184			0.124167	0.470627		0.124167	0.48639		0.124167	0.521853			0.124167	0.472411		0.124167	0.496794		0.124167	0.566582
0.125833	0.40367		0.125833	0.411856		0.125833	0.470568			0.125833	0.511437		0.125833	0.38198		0.125833	0.45237			0.125833	0.429522		0.125833	0.392117		0.125833	0.375225			0.125833	0.470608		0.125833	0.486166		0.125833	0.521761			0.125833	0.472479		0.125833	0.496712		0.125833	0.566873
0.1275	0.403824		0.1275	0.411918		0.1275	0.470714			0.1275	0.511546		0.1275	0.382055		0.1275	0.45228			0.1275	0.429432		0.1275	0.392055		0.1275	0.375226			0.1275	0.470504		0.1275	0.486429		0.1275	0.521802			0.1275	0.472292		0.1275	0.496622		0.1275	0.566984
0.129167	0.40372		0.129167	0.411896		0.129167	0.470716			0.129167	0.511645		0.129167	0.382075		0.129167	0.45225			0.129167	0.429378		0.129167	0.391977		0.129167	0.374978			0.129167	0.470593		0.129167	0.486286		0.129167	0.521809			0.129167	0.472367		0.129167	0.496649		0.129167	0.566719
0.130833	0.403741		0.130833	0.411894		0.130833	0.470646			0.130833	0.511496		0.130833	0.382084		0.130833	0.452234			0.130833	0.429568		0.130833	0.392021		0.130833	0.375064			0.130833	0.470575		0.130833	0.486282		0.130833	0.521784			0.130833	0.472393		0.130833	0.496527		0.130833	0.566838
0.1325	0.403773		0.1325	0.411916		0.1325	0.47063			0.1325	0.511622		0.1325	0.382023		0.1325	0.452239			0.1325	0.429456		0.1325	0.391849		0.1325	0.375036			0.1325	0.470563		0.1325	0.486408		0.1325	0.521746			0.1325	0.472385		0.1325	0.496595		0.1325	0.566624
0.134167	0.403851		0.134167	0.411901		0.134167	0.470662			0.134167	0.511661		0.134167	0.382096		0.134167	0.452228			0.134167	0.429348		0.134167	0.391803		0.134167	0.374965			0.134167	0.470283		0.134167	0.486531		0.134167	0.521847			0.134167	0.472322		0.134167	0.496341		0.134167	0.566394
0.135833	0.403816		0.135833	0.411851		0.135833	0.470579			0.135833	0.511187		0.135833	0.3822		0.135833	0.452206			0.135833	0.429438		0.135833	0.391947		0.135833	0.374905			0.135833	0.470534		0.135833	0.486461		0.135833	0.521741			0.135833	0.472233		0.135833	0.496347		0.135833	0.566739
0.1375	0.403785		0.1375	0.411861		0.1375	0.470683			0.1375	0.511343		0.1375	0.382312		0.1375	0.452123			0.1375	0.429481		0.1375	0.391874		0.1375	0.374968			0.1375	0.470455		0.1375	0.486532		0.1375	0.52202			0.1375	0.472408		0.1375	0.496427		0.1375	0.566562
0.139167	0.403892		0.139167	0.411728		0.139167	0.470607			0.139167	0.511599		0.139167	0.382271		0.139167	0.452046			0.139167	0.429285		0.139167	0.391858		0.139167	0.374933			0.139167	0.470517		0.139167	0.486436		0.139167	0.521882			0.139167	0.472282		0.139167	0.496267		0.139167	0.566479
0.140833	0.403779		0.140833	0.411817		0.140833	0.470598			0.140833	0.51141		0.140833	0.382332		0.140833	0.45202			0.140833	0.429405		0.140833	0.39186		0.140833	0.37495			0.140833	0.470399		0.140833	0.486562		0.140833	0.521774			0.140833	0.472493		0.140833	0.496286		0.140833	0.566663
0.1425	0.403794		0.1425	0.411904		0.1425	0.470759			0.1425	0.511557		0.1425	0.382413		0.1425	0.451961			0.1425	0.429389		0.1425	0.391749		0.1425	0.374875			0.1425	0.470641		0.1425	0.486502		0.1425	0.521826			0.1425	0.472362		0.1425	0.496107		0.1425	0.566719
0.144167	0.403806		0.144167	0.411797		0.144167	0.470768			0.144167	0.511432		0.144167	0.382389		0.144167	0.451887			0.144167	0.429348		0.144167	0.391515		0.144167	0.37473			0.144167	0.47054		0.144167	0.486441		0.144167	0.521897			0.144167	0.472425		0.144167	0.496261		0.144167	0.566433
0.145833	0.403947		0.145833	0.411937		0.145833	0.47097			0.145833	0.511537		0.145833	0.382518		0.145833	0.451939			0.145833	0.42926		0.145833	0.391556		0.145833	0.374835			0.145833	0.470317		0.145833	0.486551		0.145833	0.522029			0.145833	0.472363		0.145833	0.4959		0.145833	0.566805
0.1475	0.403916		0.1475	0.411913		0.1475	0.470434			0.1475	0.511364		0.1475	0.382539		0.1475	0.451993			0.1475	0.429132		0.1475	0.391845		0.1475	0.374805			0.1475	0.470285		0.1475	0.48643		0.1475	0.521846			0.1475	0.472341		0.1475	0.496066		0.1475	0.566672
0.149167	0.403943		0.149167	0.411731		0.149167	0.470646			0.149167	0.511297		0.149167	0.382394		0.149167	0.452004			0.149167	0.429237		0.149167	0.391865		0.149167	0.374743			0.149167	0.470451		0.149167	0.486356		0.149167	0.522073			0.149167	0.472413		0.149167	0.495868		0.149167	0.566673
0.150833	0.40386		0.150833	0.411917		0.150833	0.470462			0.150833	0.511342		0.150833	0.382536		0.150833	0.451849			0.150833	0.429086		0.150833	0.391844		0.150833	0.374686			0.150833	0.470484		0.150833	0.486605		0.150833	0.521926			0.150833	0.472551		0.150833	0.49587		0.150833	0.56659
0.1525	0.404012		0.1525	0.411934		0.1525	0.470668			0.1525	0.511227		0.1525	0.382513		0.1525	0.451775			0.1525	0.429223		0.1525	0.391516		0.1525	0.374636			0.1525	0.470521		0.1525	0.486769		0.1525	0.52203			0.1525	0.472318		0.1525	0.495933		0.1525	0.566497
0.154167	0.404055		0.154167	0.411876		0.154167	0.470669			0.154167	0.511114		0.154167	0.382492		0.154167	0.451836			0.154167	0.429056		0.154167	0.391568		0.154167	0.37484			0.154167	0.470514		0.154167	0.486659		0.154167	0.521939			0.154167	0.472542		0.154167	0.495851		0.154167	0.566403
0.155833	0.403829		0.155833	0.411845		0.155833	0.470745			0.155833	0.511164		0.155833	0.382757		0.155833	0.451831			0.155833	0.429237		0.155833	0.391697		0.155833	0.374714			0.155833	0.470391		0.155833	0.486309		0.155833	0.522096			0.155833	0.47252		0.155833	0.496046		0.155833	0.566669
0.1575	0.404107		0.1575	0.411857		0.1575	0.470678			0.1575	0.511263		0.1575	0.382728		0.1575	0.451594			0.1575	0.429111		0.1575	0.391614		0.1575	0.374689			0.1575	0.470604		0.1575	0.486343		0.1575	0.522053			0.1575	0.47234		0.1575	0.495844		0.1575	0.566449
0.159167	0.404023		0.159167	0.411962		0.159167	0.470702			0.159167	0.51136		0.159167	0.382632		0.159167	0.451812			0.159167	0.429035		0.159167	0.391476		0.159167	0.374609			0.159167	0.470424		0.159167	0.486368		0.159167	0.521869			0.159167	0.472458		0.159167	0.495747		0.159167	0.566505
0.160833	0.404027		0.160833	0.411841		0.160833	0.470686			0.160833	0.511319		0.160833	0.382687		0.160833	0.451684			0.160833	0.429001		0.160833	0.391471		0.160833	0.374501			0.160833	0.470558		0.160833	0.486325		0.160833	0.521743			0.160833	0.472401		0.160833	0.495674		0.160833	0.566263
0.1625	0.404059		0.1625	0.411791		0.1625	0.470724			0.1625	0.51126		0.1625	0.382906		0.1625	0.451462			0.1625	0.429181		0.1625	0.391557		0.1625	0.374535			0.1625	0.470687		0.1625	0.486344		0.1625	0.521717			0.1625	0.472229		0.1625	0.495489		0.1625	0.566625
0.164167	0.404035		0.164167	0.411957		0.164167	0.470737			0.164167	0.511232		0.164167	0.382765		0.164167	0.451634			0.164167	0.428988		0.164167	0.391666		0.164167	0.374671			0.164167	0.47047		0.164167	0.486494		0.164167	0.521726			0.164167	0.472359		0.164167	0.495487		0.164167	0.566803
0.165833	0.403974		0.165833	0.41183		0.165833	0.47068			0.165833	0.511233		0.165833	0.38288		0.165833	0.451544			0.165833	0.429124		0.165833	0.391621		0.165833	0.374649			0.165833	0.470548		0.165833	0.48647		0.165833	0.521756			0.165833	0.472692		0.165833	0.495508		0.165833	0.566342
0.1675	0.404153		0.1675	0.411859		0.1675	0.470782			0.1675	0.511038		0.1675	0.382887		0.1675	0.451498			0.1675	0.429128		0.1675	0.391427		0.1675	0.374595			0.1675	0.470554		0.1675	0.486579		0.1675	0.521872			0.1675	0.472525		0.1675	0.495439		0.1675	0.566565
0.169167	0.404136		0.169167	0.4119		0.169167	0.470652			0.169167	0.511062		0.169167	0.383008		0.169167	0.451512			0.169167	0.42897		0.169167	0.391441		0.169167	0.374639			0.169167	0.47061		0.169167	0.486566		0.169167	0.521903			0.169167	0.472578		0.169167	0.495513		0.169167	0.566636
0.170833	0.404154		0.170833	0.411846		0.170833	0.470803			0.170833	0.511162		0.170833	0.383002		0.170833	0.451428			0.170833	0.42924		0.170833	0.391477		0.170833	0.374595			0.170833	0.470535		0.170833	0.486584		0.170833	0.521892			0.170833	0.472591		0.170833	0.495286		0.170833	0.566663
0.1725	0.404058		0.1725	0.411794		0.1725	0.47087			0.1725	0.510864		0.1725	0.382961		0.1725	0.451362			0.1725	0.429029		0.1725	0.391491		0.1725	0.374535			0.1725	0.47075		0.1725	0.486632		0.1725	0.521816			0.1725	0.472319		0.1725	0.495266		0.1725	0.566413
0.174167	0.404181		0.174167	0.411801		0.174167	0.47082			0.174167	0.510997		0.174167	0.382865		0.174167	0.451394			0.174167	0.428927		0.174167	0.391289		0.174167	0.374569			0.174167	0.470684		0.174167	0.486582		0.174167	0.521807			0.174167	0.472326		0.174167	0.49529		0.174167	0.566316
0.175833	0.404058		0.175833	0.411844		0.175833	0.470645			0.175833	0.510878		0.175833	0.383052		0.175833	0.451359			0.175833	0.429047		0.175833	0.391292		0.175833	0.374427			0.175833	0.47076		0.175833	0.486779		0.175833	0.521928			0.175833	0.47238		0.175833	0.495282		0.175833	0.566596
0.1775	0.404205		0.1775	0.411706		0.1775	0.470577			0.1775	0.510926		0.1775	0.383151		0.1775	0.451246			0.1775	0.429093		0.1775	0.391242		0.1775	0.374445			0.1775	0.470555		0.1775	0.486765		0.1775	0.5219			0.1775	0.472486		0.1775	0.495282		0.1775	0.566577
0.179167	0.404327		0.179167	0.411783		0.179167	0.470813			0.179167	0.510866		0.179167	0.383004		0.179167	0.451234			0.179167	0.428989		0.179167	0.391405		0.179167	0.374378			0.179167	0.470782		0.179167	0.486599		0.179167	0.521858			0.179167	0.472528		0.179167	0.495395		0.179167	0.566534
0.180833	0.40429		0.180833	0.411773		0.180833	0.470727			0.180833	0.510843		0.180833	0.38316		0.180833	0.451023			0.180833	0.429062		0.180833	0.39127		0.180833	0.374478			0.180833	0.470641		0.180833	0.486696		0.180833	0.521957			0.180833	0.472512		0.180833	0.495235		0.180833	0.566421
0.1825	0.404309		0.1825	0.411743		0.1825	0.470579			0.1825	0.510543		0.1825	0.383272		0.1825	0.4511			0.1825	0.428945		0.1825	0.391373		0.1825	0.374448			0.1825	0.470645		0.1825	0.48667		0.1825	0.52188			0.1825	0.472359		0.1825	0.495163		0.1825	0.566388
0.184167	0.404203		0.184167	0.411792		0.184167	0.470639			0.184167	0.511042		0.184167	0.383143		0.184167	0.451231			0.184167	0.428981		0.184167	0.391303		0.184167	0.374396			0.184167	0.470665		0.184167	0.486884		0.184167	0.521829			0.184167	0.472193		0.184167	0.495191		0.184167	0.566217
0.185833	0.404265		0.185833	0.411811		0.185833	0.470834			0.185833	0.511113		0.185833	0.38322		0.185833	0.450995			0.185833	0.429016		0.185833	0.39141		0.185833	0.374361			0.185833	0.470819		0.185833	0.486797		0.185833	0.521881			0.185833	0.472398		0.185833	0.495002		0.185833	0.56631
0.1875	0.404193		0.1875	0.411981		0.1875	0.470756			0.1875	0.511126		0.1875	0.382968		0.1875	0.450895			0.1875	0.4289		0.1875	0.391382		0.1875	0.374246			0.1875	0.470763		0.1875	0.486764		0.1875	0.521921			0.1875	0.472356		0.1875	0.494921		0.1875	0.566054
0.189167	0.404377		0.189167	0.411802		0.189167	0.470726			0.189167	0.511081		0.189167	0.383043		0.189167	0.451024			0.189167	0.429044		0.189167	0.391354		0.189167	0.374355			0.189167	0.470801		0.189167	0.486798		0.189167	0.521766			0.189167	0.472199		0.189167	0.495054		0.189167	0.566327
0.190833	0.404299		0.190833	0.411862		0.190833	0.47074			0.190833	0.510784		0.190833	0.383327		0.190833	0.45093			0.190833	0.428844		0.190833	0.391257		0.190833	0.3742			0.190833	0.470784		0.190833	0.486925		0.190833	0.521789			0.190833	0.470806		0.190833	0.494984		0.190833	0.566539
0.1925	0.404375		0.1925	0.411909		0.1925	0.470559			0.1925	0.511032		0.1925	0.383255		0.1925	0.450743			0.1925	0.428868		0.1925	0.391246		0.1925	0.374249			0.1925	0.470789		0.1925	0.486638		0.1925	0.521806			0.1925	0.470446		0.1925	0.494966		0.1925	0.566351
0.194167	0.404491		0.194167	0.411902		0.194167	0.470704			0.194167	0.511099		0.194167	0.383223		0.194167	0.450717			0.194167	0.428785		0.194167	0.391135		0.194167	0.374198			0.194167	0.470711		0.194167	0.486602		0.194167	0.521495			0.194167	0.47144		0.194167	0.495057		0.194167	0.566101
0.195833	0.404337		0.195833	0.412007		0.195833	0.470687			0.195833	0.510967		0.195833	0.383208		0.195833	0.450881			0.195833	0.428826		0.195833	0.391238		0.195833	0.374241			0.195833	0.47079		0.195833	0.486654		0.195833	0.521833			0.195833	0.390822		0.195833	0.49486		0.195833	0.566169
0.1975	0.404504		0.1975	0.411931		0.1975	0.470881			0.1975	0.511015		0.1975	0.383298		0.1975	0.450469			0.1975	0.428859		0.1975	0.391308		0.1975	0.374295			0.1975	0.471024		0.1975	0.486892		0.1975	0.521793			0.1975	0.0488888		0.1975	0.49472		0.1975	0.566265
0.199167	0.404354		0.199167	0.411911		0.199167	0.47064			0.199167	0.511104		0.199167	0.383325		0.199167	0.450713			0.199167	0.428826		0.199167	0.391383		0.199167	0.374223			0.199167	0.470874		0.199167	0.486802		0.199167	0.521923			0.199167	0.0488387		0.199167	0.494798		0.199167	0.56642
0.200833	0.404305		0.200833	0.411887		0.200833	0.470796			0.200833	0.511059		0.200833	0.383323		0.200833	0.450598			0.200833	0.428915		0.200833	0.391008		0.200833	0.374244			0.200833	0.470759		0.200833	0.486784		0.200833	0.521652			0.200833	0.0488226		0.200833	0.494832		0.200833	0.56629
0.2025	0.40453		0.2025	0.411876		0.2025	0.470845			0.2025	0.510961		0.2025	0.383232		0.2025	0.450656			0.2025	0.428771		0.2025	0.391161		0.2025	0.374257			0.2025	0.470828		0.2025	0.486433		0.2025	0.521916			0.2025	0.048832		0.2025	0.494851		0.2025	0.566546
0.204167	0.404489		0.204167	0.411794		0.204167	0.470772			0.204167	0.511124		0.204167	0.383314		0.204167	0.450505			0.204167	0.428597		0.204167	0.391279		0.204167	0.374249			0.204167	0.470733		0.204167	0.48671		0.204167	0.521632			0.204167	0.0488278		0.204167	0.494823		0.204167	0.566498
0.205833	0.404469		0.205833	0.411967		0.205833	0.470626			0.205833	0.511049		0.205833	0.383149		0.205833	0.450464			0.205833	0.428713		0.205833	0.391224		0.205833	0.37409			0.205833	0.470798		0.205833	0.486759		0.205833	0.521697			0.205833	0.0488947		0.205833	0.494807		0.205833	0.56629
0.2075	0.404377		0.2075	0.411957		0.2075	0.470701			0.2075	0.510682		0.2075	0.383147		0.2075	0.450202			0.2075	0.428773		0.2075	0.39125		0.2075	0.373921			0.2075	0.471019		0.2075	0.486674		0.2075	0.521675			0.2075	0.0488709		0.2075	0.494809		0.2075	0.566214
0.209167	0.404504		0.209167	0.411949		0.209167	0.470721			0.209167	0.510897		0.209167	0.383176		0.209167	0.450461			0.209167	0.428655		0.209167	0.391074		0.209167	0.373958			0.209167	0.470828		0.209167	0.486858		0.209167	0.521756			0.209167	0.0488847		0.209167	0.494748		0.209167	0.566316
0.210833	0.40453		0.210833	0.41201		0.210833	0.470793			0.210833	0.510872		0.210833	0.383197		0.210833	0.450474			0.210833	0.42874		0.210833	0.391135		0.210833	0.373911			0.210833	0.470852		0.210833	0.48697		0.210833	0.521848			0.210833	0.0488095		0.210833	0.494828		0.210833	0.566252
0.2125	0.40449		0.2125	0.412002		0.2125	0.470798			0.2125	0.510837		0.2125	0.383119		0.2125	0.450273			0.2125	0.428508		0.2125	0.391116		0.2125	0.374048			0.2125	0.470804		0.2125	0.486892		0.2125	0.52182			0.2125	0.0487906		0.2125	0.494795		0.2125	0.566384
0.214167	0.404489		0.214167	0.411993		0.214167	0.470776			0.214167	0.51084		0.214167	0.383348		0.214167	0.450151			0.214167	0.428713		0.214167	0.390965		0.214167	0.373946			0.214167	0.470832		0.214167	0.486774		0.214167	0.522029			0.214167	0.0488328		0.214167	0.494701		0.214167	0.56657
0.215833	0.404402		0.215833	0.411983		0.215833	0.470719			0.215833	0.510721		0.215833	0.383176		0.215833	0.450336			0.215833	0.428626		0.215833	0.250591		0.215833	0.374008			0.215833	0.470919		0.215833	0.486987		0.215833	0.521746			0.215833	0.0488616		0.215833	0.494699		0.215833	0.566401
0.2175	0.404484		0.2175	0.412003		0.2175	0.470715			0.2175	0.510847		0.2175	0.383104		0.2175	0.450193			0.2175	0.428692		0.2175	-0.0126795		0.2175	0.373913			0.2175	0.470891		0.2175	0.486864		0.2175	0.521819			0.2175	0.0488311		0.2175	0.494824		0.2175	0.56655
0.219167	0.404513		0.219167	0.411955		0.219167	0.470746			0.219167	0.510586		0.219167	0.383159		0.219167	0.450063			0.219167	0.428331		0.219167	-0.0126471		0.219167	0.373941			0.219167	0.470933		0.219167	0.486754		0.219167	0.521606			0.219167	0.0488495		0.219167	0.49474		0.219167	0.566242
0.220833	0.404508		0.220833	0.412027		0.220833	0.470646			0.220833	0.510798		0.220833	0.383242		0.220833	0.450036			0.220833	0.428661		0.220833	-0.0125716		0.220833	0.373924			0.220833	0.470966		0.220833	0.486942		0.220833	0.521617			0.220833	0.0487865		0.220833	0.49471		0.220833	0.566128
0.2225	0.404483		0.2225	0.411902		0.2225	0.470632			0.2225	0.510698		0.2225	0.383197		0.2225	0.449966			0.2225	0.428625		0.2225	-0.0125239		0.2225	0.373822			0.2225	0.470977		0.2225	0.487056		0.2225	0.521753			0.2225	0.0488328		0.2225	0.494662		0.2225	0.56626
0.224167	0.404488		0.224167	0.411854		0.224167	0.470658			0.224167	0.510709		0.224167	0.383144		0.224167	0.450026			0.224167	0.428596		0.224167	-0.0125237		0.224167	0.37382			0.224167	0.470912		0.224167	0.486951		0.224167	0.521698			0.224167	0.0488063		0.224167	0.49464		0.224167	0.566428
0.225833	0.404471		0.225833	0.41201		0.225833	0.47072			0.225833	0.510705		0.225833	0.383207		0.225833	0.449766			0.225833	0.428708		0.225833	-0.012606		0.225833	0.373744			0.225833	0.470789		0.225833	0.486926		0.225833	0.52157			0.225833	0.0488601		0.225833	0.494699		0.225833	0.566248
0.2275	0.404519		0.2275	0.412016		0.2275	0.470468			0.2275	0.510665		0.2275	0.383165		0.2275	0.449696			0.2275	0.428509		0.2275	-0.0125914		0.2275	0.373856			0.2275	0.470674		0.2275	0.487127		0.2275	0.521704			0.2275	0.0488827		0.2275	0.494502		0.2275	0.566173
0.229167	0.404436		0.229167	0.411977		0.229167	0.470632			0.229167	0.510768		0.229167	0.38322		0.229167	0.449749			0.229167	0.428575		0.229167	-0.0125789		0.229167	0.374021			0.229167	0.4707		0.229167	0.486936		0.229167	0.521784			0.229167	0.0488217		0.229167	0.494353		0.229167	0.566486
0.230833	0.404664		0.230833	0.412025		0.230833	0.470592			0.230833	0.510602		0.230833	0.383138		0.230833	0.449829			0.230833	0.428442		0.230833	-0.0125926		0.230833	0.373861			0.230833	0.470831		0.230833	0.486914		0.230833	0.521846			0.230833	0.0488996		0.230833	0.494447		0.230833	0.566219
0.2325	0.404515		0.2325	0.411982		0.2325	0.470759			0.2325	0.510616		0.2325	0.383037		0.2325	0.44981			0.2325	0.428531		0.2325	-0.0126179		0.2325	0.373717			0.2325	0.470842		0.2325	0.486702		0.2325	0.521913			0.2325	0.0488532		0.2325	0.494441		0.2325	0.566302
0.234167	0.404522		0.234167	0.411934		0.234167	0.470638			0.234167	0.510719		0.234167	0.383192		0.234167	0.449721			0.234167	0.428456		0.234167	-0.0125867		0.234167	0.373546			0.234167	0.470804		0.234167	0.486778		0.234167	0.521772			0.234167	0.0488585		0.234167	0.494647		0.234167	0.566198
0.235833	0.404413		0.235833	0.411964		0.235833	0.470779			0.235833	0.510602		0.235833	0.383223		0.235833	0.449468			0.235833	0.428444		0.235833	-0.0126261		0.235833	0.373589			0.235833	0.470852		0.235833	0.487029		0.235833	0.521826			0.235833	0.0489173		0.235833	0.494701		0.235833	0.566319
0.2375	0.40453		0.2375	0.41182		0.2375	0.470708			0.2375	0.510634		0.2375	0.383271		0.2375	0.449598			0.2375	0.428507		0.2375	-0.012551		0.2375	0.373877			0.2375	0.470853		0.2375	0.487151		0.2375	0.521726			0.2375	0.0488607		0.2375	0.494484		0.2375	0.566387
0.239167	0.404572		0.239167	0.41204		0.239167	0.470697			0.239167	0.510655		0.239167	0.383295		0.239167	0.449247			0.239167	0.42848		0.239167	-0.0126382		0.239167	0.373772			0.239167	0.470817		0.239167	0.487083		0.239167	0.521721			0.239167	0.0488111		0.239167	0.494607		0.239167	0.566056
0.240833	0.404588		0.240833	0.411983		0.240833	0.470784			0.240833	0.51063		0.240833	0.383283		0.240833	0.449446			0.240833	0.42854		0.240833	-0.0126888		0.240833	0.373672			0.240833	0.470757		0.240833	0.48712		0.240833	0.521553			0.240833	0.0488135		0.240833	0.494661		0.240833	0.56622
0.2425	0.404593		0.2425	0.412002		0.2425	0.470525			0.2425	0.510492		0.2425	0.383218		0.2425	0.449349			0.2425	0.428385		0.2425	-0.0128101		0.2425	0.373732			0.2425	0.470742		0.2425	0.487001		0.2425	0.521622			0.2425	0.048848		0.2425	0.494459		0.2425	0.566594
0.244167	0.404758		0.244167	0.412085		0.244167	0.470646			0.244167	0.510679		0.244167	0.383165		0.244167	0.449344			0.244167	0.428408		0.244167	-0.0126484		0.244167	0.373703			0.244167	0.470869		0.244167	0.487057		0.244167	0.521686			0.244167	0.0487352		0.244167	0.494483		0.244167	0.566434
0.245833	0.404707		0.245833	0.411862		0.245833	0.470574			0.245833	0.510453		0.245833	0.383387		0.245833	0.449198			0.245833	0.428317		0.245833	-0.0125791		0.245833	0.373649			0.245833	0.470906		0.245833	0.487011		0.245833	0.521603			0.245833	0.0488924		0.245833	0.494554		0.245833	0.56649
0.2475	0.404549		0.2475	0.411995		0.2475	0.470478			0.2475	0.510601		0.2475	0.383309		0.2475	0.449218			0.2475	0.428436		0.2475	-0.0126281		0.2475	0.373712			0.2475	0.471096		0.2475	0.487096		0.2475	0.521689			0.2475	0.0488374		0.2475	0.494436		0.2475	0.566367
0.249167	0.404678		0.249167	0.411856		0.249167	0.470684			0.249167	0.510548		0.249167	0.383351		0.249167	0.449188			0.249167	0.428295		0.249167	-0.012623		0.249167	0.373587			0.249167	0.470969		0.249167	0.486862		0.249167	0.521528			0.249167	0.0488495		0.249167	0.494541		0.249167	0.566202
0.250833	0.404763		0.250833	0.412013		0.250833	0.470589			0.250833	0.510554		0.250833	0.383343		0.250833	0.449029			0.250833	0.428397		0.250833	-0.0126646		0.250833	0.373532			0.250833	0.470942		0.250833	0.487202		0.250833	0.521653			0.250833	0.0487977		0.250833	0.494651		0.250833	0.566621
0.2525	0.404688		0.2525	0.412047		0.2525	0.470579			0.2525	0.510495		0.2525	0.383318		0.2525	0.449099			0.2525	0.428242		0.2525	-0.0125814		0.2525	0.373613			0.2525	0.470832		0.2525	0.487179		0.2525	0.521641			0.2525	0.0488557		0.2525	0.494784		0.2525	0.566533
0.254167	0.404617		0.254167	0.412043		0.254167	0.470509			0.254167	0.510513		0.254167	0.383426		0.254167	0.448908			0.254167	0.428242		0.254167	-0.0125859		0.254167	0.373579			0.254167	0.470957		0.254167	0.487446		0.254167	0.521534			0.254167	0.0488456		0.254167	0.494819		0.254167	0.566434
0.255833	0.404705		0.255833	0.411863		0.255833	0.470487			0.255833	0.510427		0.255833	0.383461		0.255833	0.448799			0.255833	0.428157		0.255833	-0.0127315		0.255833	0.373588			0.255833	0.47086		0.255833	0.487151		0.255833	0.521524			0.255833	0.0487643		0.255833	0.494692		0.255833	0.566585
0.2575	0.404546		0.2575	0.411949		0.2575	0.470535			0.2575	0.510482		0.2575	0.383655		0.2575	0.448887			0.2575	0.42825		0.2575	-0.0126499		0.2575	0.373484			0.2575	0.47086		0.2575	0.487136		0.2575	0.521604			0.2575	0.0487846		0.2575	0.4946		0.2575	0.566515
0.259167	0.404584		0.259167	0.412079		0.259167	0.470641			0.259167	0.510449		0.259167	0.383683		0.259167	0.448767			0.259167	0.428239		0.259167	-0.0126059		0.259167	0.373437			0.259167	0.47111		0.259167	0.487216		0.259167	0.521792			0.259167	0.0488382		0.259167	0.494903		0.259167	0.566441
0.260833	0.404673		0.260833	0.411886		0.260833	0.470488			0.260833	0.510368		0.260833	0.383738		0.260833	0.448796			0.260833	0.428153		0.260833	-0.0125481		0.260833	0.373485			0.260833	0.470877		0.260833	0.487295		0.260833	0.521694			0.260833	0.0488349		0.260833	0.494729		0.260833	0.566547
0.2625	0.404756		0.2625	0.41195		0.2625	0.470479			0.2625	0.510337		0.2625	0.383664		0.2625	0.448577			0.2625	0.428113		0.2625	-0.0126175		0.2625	0.373408			0.2625	0.470907		0.2625	0.48706		0.2625	0.521599			0.2625	0.0487868		0.2625	0.494467		0.2625	0.566366
0.264167	0.404521		0.264167	0.411946		0.264167	0.470485			0.264167	0.510426		0.264167	0.383653		0.264167	0.448711			0.264167	0.428264		0.264167	-0.0127215		0.264167	0.373271			0.264167	0.471071		0.264167	0.487135		0.264167	0.521315			0.264167	0.048833		0.264167	0.494723		0.264167	0.566382
0.265833	0.40464		0.265833	0.411906		0.265833	0.47055			0.265833	0.510304		0.265833	0.383787		0.265833	0.448824			0.265833	0.367305		0.265833	-0.0126189		0.265833	0.373391			0.265833	0.470917		0.265833	0.487285		0.265833	0.521438			0.265833	0.0488287		0.265833	0.494834		0.265833	0.56623
0.2675	0.404627		0.2675	0.411758		0.2675	0.470453			0.2675	0.510384		0.2675	0.383773		0.2675	0.448503			0.2675	-0.0128875		0.2675	-0.0125774		0.2675	0.373412			0.2675	0.470814		0.2675	0.487083		0.2675	0.521571			0.2675	0.048787		0.2675	0.494639		0.2675	0.566317
0.269167	0.404771		0.269167	0.411894		0.269167	0.470311			0.269167	0.510453		0.269167	0.383705		0.269167	0.448595			0.269167	-0.0128364		0.269167	-0.0126699		0.269167	0.373312			0.269167	0.47096		0.269167	0.487209		0.269167	0.521416			0.269167	0.0487854		0.269167	0.494848		0.269167	0.56639
0.270833	0.404654		0.270833	0.412032		0.270833	0.470464			0.270833	0.510452		0.270833	0.38391		0.270833	0.448571			0.270833	-0.0127149		0.270833	-0.0126216		0.270833	0.373296			0.270833	0.470958		0.270833	0.487292		0.270833	0.521366			0.270833	0.0488535		0.270833	0.494856		0.270833	0.566445
0.2725	0.404611		0.2725	0.411919		0.2725	0.47028			0.2725	0.510273		0.2725	0.383944		0.2725	0.448358			0.2725	-0.0128095		0.2725	-0.0125553		0.2725	0.373369			0.2725	0.470951		0.2725	0.4872		0.2725	0.521448			0.2725	0.0488351		0.2725	0.49492		0.2725	0.566462
0.274167	0.40461		0.274167	0.411934		0.274167	0.470298			0.274167	0.510279		0.274167	0.383881		0.274167	0.448341			0.274167	-0.012747		0.274167	-0.012657		0.274167	0.373321			0.274167	0.470882		0.274167	0.48706		0.274167	0.521743			0.274167	0.0488229		0.274167	0.494906		0.274167	0.566174
0.275833	0.404715		0.275833	0.41191		0.275833	0.470431			0.275833	0.510274		0.275833	0.384022		0.275833	0.448388			0.275833	-0.0127926		0.275833	-0.0125969		0.275833	0.373348			0.275833	0.471244		0.275833	0.487195		0.275833	0.521627			0.275833	0.0488351		0.275833	0.494916		0.275833	0.566534
0.2775	0.404759		0.2775	0.411979		0.2775	0.470346			0.2775	0.510353		0.2775	0.384064		0.2775	0.448258			0.2775	-0.0127753		0.2775	-0.0125982		0.2775	0.37322			0.2775	0.471104		0.2775	0.487312		0.2775	0.521517			0.2775	0.0488712		0.2775	0.494876		0.2775	0.566077
0.279167	0.404697		0.279167	0.412137		0.279167	0.470495			0.279167	0.51031		0.279167	0.383955		0.279167	0.448295			0.279167	-0.0128122		0.279167	-0.0126497		0.279167	0.373228			0.279167	0.471063		0.279167	0.487402		0.279167	0.52151			0.279167	0.048836		0.279167	0.494896		0.279167	0.566248
0.280833	0.404636		0.280833	0.411932		0.280833	0.470461			0.280833	0.510262		0.280833	0.383882		0.280833	0.44819			0.280833	-0.0127623		0.280833	-0.0126077		0.280833	0.373187			0.280833	0.471011		0.280833	0.48718		0.280833	0.521423			0.280833	0.0487089		0.280833	0.495078		0.280833	0.566325
0.2825	0.40473		0.2825	0.411906		0.2825	0.470365			0.2825	0.51023		0.2825	0.384024		0.2825	0.448052			0.2825	-0.0129088		0.2825	-0.0126077		0.2825	0.3732			0.2825	0.471041		0.2825	0.487149		0.2825	0.521242			0.2825	0.0487742		0.2825	0.494935		0.2825	0.566426
0.284167	0.404799		0.284167	0.411932		0.284167	0.470455			0.284167	0.510279		0.284167	0.384105		0.284167	0.448028			0.284167	-0.0128746		0.284167	-0.0125949		0.284167	0.373052			0.284167	0.463086		0.284167	0.487242		0.284167	0.521373			0.284167	0.0488433		0.284167	0.494927		0.284167	0.566538
0.285833	0.404804		0.285833	0.411831		0.285833	0.470428			0.285833	0.510378		0.285833	0.38406		0.285833	0.447941			0.285833	-0.0128164		0.285833	-0.012657		0.285833	0.373105			0.285833	0.443441		0.285833	0.487252		0.285833	0.52142			0.285833	0.0489068		0.285833	0.494903		0.285833	0.566305
0.2875	0.404658		0.2875	0.411849		0.2875	0.470386			0.2875	0.510234		0.2875	0.383947		0.2875	0.447897			0.2875	-0.012816		0.2875	-0.0126011		0.2875	0.373111			0.2875	0.445238		0.2875	0.48732		0.2875	0.521137			0.2875	0.0488042		0.2875	0.495047		0.2875	0.566317
0.289167	0.404771		0.289167	0.411875		0.289167	0.470351			0.289167	0.510186		0.289167	0.384002		0.289167	0.447895			0.289167	-0.012788		0.289167	-0.0126052		0.289167	0.373032			0.289167	0.09849		0.289167	0.487211		0.289167	0.521335			0.289167	0.0488305		0.289167	0.494989		0.289167	0.566398
0.290833	0.404671		0.290833	0.412008		0.290833	0.470345			0.290833	0.510314		0.290833	0.382851		0.290833	0.447871			0.290833	-0.0127443		0.290833	-0.0126064		0.290833	0.37302			0.290833	0.0487019		0.290833	0.48731		0.290833	0.521499			0.290833	0.04884		0.290833	0.494886		0.290833	0.566442
0.2925	0.404816		0.2925	0.411958		0.2925	0.470271			0.2925	0.510177		0.2925	0.24674		0.2925	0.447735			0.2925	-0.0128335		0.2925	-0.0126074		0.2925	0.372876			0.2925	0.0486375		0.2925	0.487412		0.2925	0.52151			0.2925	0.0488007		0.2925	0.494884		0.2925	0.566479
0.294167	0.40477		0.294167	0.411852		0.294167	0.47028			0.294167	0.51031		0.294167	-0.0129378		0.294167	0.447549			0.294167	-0.0127929		0.294167	-0.0126162		0.294167	0.372912			0.294167	0.0487382		0.294167	0.487446		0.294167	0.521441			0.294167	0.0487941		0.294167	0.494959		0.294167	0.566178
0.295833	0.404636		0.295833	0.411974		0.295833	0.470303			0.295833	0.51017		0.295833	-0.0129664		0.295833	0.447759			0.295833	-0.0128521		0.295833	-0.0125486		0.295833	0.372813			0.295833	0.0486763		0.295833	0.487172		0.295833	0.521264			0.295833	0.048808		0.295833	0.494991		0.295833	0.566352
0.2975	0.40479		0.2975	0.411985		0.2975	0.470291			0.2975	0.510354		0.2975	-0.0130354		0.2975	0.447526			0.2975	-0.0128466		0.2975	-0.0126106		0.2975	0.37285			0.2975	0.0488108		0.2975	0.487418		0.2975	0.521482			0.2975	0.04877		0.2975	0.49514		0.2975	0.566521
0.299167	0.404625		0.299167	0.411871		0.299167	0.470186			0.299167	0.510426		0.299167	-0.0129928		0.299167	0.447546			0.299167	-0.01278		0.299167	-0.0126428		0.299167	0.372874			0.299167	0.0487703		0.299167	0.48706		0.299167	0.521108			0.299167	0.0487983		0.299167	0.495059		0.299167	0.566674
0.300833	0.404691		0.300833	0.411924		0.300833	0.470296			0.300833	0.510254		0.300833	-0.0129704		0.300833	0.447544			0.300833	-0.0128348		0.300833	-0.0126847		0.300833	0.37286			0.300833	0.0487295		0.300833	0.487275		0.300833	0.521189			0.300833	0.0488933		0.300833	0.495137		0.300833	0.566399
0.3025	0.4048		0.3025	0.412009		0.3025	0.470228			0.3025	0.510215		0.3025	-0.0129408		0.3025	0.447371			0.3025	-0.0127624		0.3025	-0.0125779		0.3025	0.372717			0.3025	0.0487749		0.3025	0.487195		0.3025	0.521235			0.3025	0.0487953		0.3025	0.495099		0.3025	0.566364
0.304167	0.404783		0.304167	0.411987		0.304167	0.470362			0.304167	0.510058		0.304167	-0.0128986		0.304167	0.45104			0.304167	-0.0128172		0.304167	-0.0125987		0.304167	0.372658			0.304167	0.0487147		0.304167	0.487124		0.304167	0.521153			0.304167	0.0488515		0.304167	0.49515		0.304167	0.566754
0.305833	0.404764		0.305833	0.411891		0.305833	0.470291			0.305833	0.510147		0.305833	-0.0129732		0.305833	0.119905			0.305833	-0.0128975		0.305833	-0.0126641		0.305833	0.372685			0.305833	0.0487642		0.305833	0.487239		0.305833	0.521123			0.305833	0.0488597		0.305833	0.495362		0.305833	0.56668
0.3075	0.404743		0.3075	0.411875		0.3075	0.47027			0.3075	0.510234		0.3075	-0.0130319		0.3075	-0.0128697			0.3075	-0.0128478		0.3075	-0.0126157		0.3075	0.372848			0.3075	0.0487073		0.3075	0.487183		0.3075	0.521258			0.3075	0.0488161		0.3075	0.495041		0.3075	0.566615
0.309167	0.404843		0.309167	0.411794		0.309167	0.47036			0.309167	0.510217		0.309167	-0.0129079		0.309167	-0.0129122			0.309167	-0.0128151		0.309167	-0.0125777		0.309167	0.372631			0.309167	0.0487593		0.309167	0.487262		0.309167	0.521101			0.309167	0.0488588		0.309167	0.495257		0.309167	0.566718
0.310833	0.404759		0.310833	0.411927		0.310833	0.470296			0.310833	0.51007		0.310833	-0.0129746		0.310833	-0.0128941			0.310833	-0.0128355		0.310833	-0.0126589		0.310833	0.372364			0.310833	0.0487099		0.310833	0.487199		0.310833	0.520946			0.310833	0.0488219		0.310833	0.495308		0.310833	0.566576
0.3125	0.404825		0.3125	0.412022		0.3125	0.47036			0.3125	0.510236		0.3125	-0.0129283		0.3125	-0.0129272			0.3125	-0.0128265		0.3125	-0.0125989		0.3125	0.372552			0.3125	0.048791		0.3125	0.487307		0.3125	0.521134			0.3125	0.0488258		0.3125	0.495491		0.3125	0.566837
0.314167	0.404913		0.314167	0.412002		0.314167	0.470264			0.314167	0.509959		0.314167	-0.0130162		0.314167	-0.0128767			0.314167	-0.0127715		0.314167	-0.0125977		0.314167	0.372363			0.314167	0.0487654		0.314167	0.487239		0.314167	0.520974			0.314167	0.0487822		0.314167	0.495625		0.314167	0.566825
0.315833	0.404934		0.315833	0.411548		0.315833	0.470384			0.315833	0.510215		0.315833	-0.0131391		0.315833	-0.0129172			0.315833	-0.0127879		0.315833	-0.0126817		0.315833	0.372459			0.315833	0.0486514		0.315833	0.487107		0.315833	0.521136			0.315833	0.048756		0.315833	0.49541		0.315833	0.56689
0.3175	0.404771		0.3175	0.411928		0.3175	0.470165			0.3175	0.510278		0.3175	-0.0131658		0.3175	-0.0129295			0.3175	-0.0127245		0.3175	-0.0126323		0.3175	0.372366			0.3175	0.0486514		0.3175	0.48712		0.3175	0.521235			0.3175	0.0488109		0.3175	0.495528		0.3175	0.566828
0.319167	0.404822		0.319167	0.41216		0.319167	0.470208			0.319167	0.510303		0.319167	-0.0129165		0.319167	-0.0128419			0.319167	-0.0128656		0.319167	-0.012585		0.319167	0.372325			0.319167	0.048619		0.319167	0.487224		0.319167	0.520917			0.319167	0.0489122		0.319167	0.495507		0.319167	0.566644
0.320833	0.404737		0.320833	0.252352		0.320833	0.470054			0.320833	0.510262		0.320833	-0.013008		0.320833	-0.0128982			0.320833	-0.0127608		0.320833	-0.0126321		0.320833	0.372314			0.320833	0.0486796		0.320833	0.487036		0.320833	0.521061			0.320833	0.0487675		0.320833	0.495606		0.320833	0.566829
0.3225	0.40487		0.3225	0.0483312		0.3225	0.467392			0.3225	0.51043		0.3225	-0.0130556		0.3225	-0.012861			0.3225	-0.0128284		0.3225	-0.0126018		0.3225	0.372261			0.3225	0.0487735		0.3225	0.487118		0.3225	0.520923			0.3225	0.0488124		0.3225	0.495522		0.3225	0.566844
0.324167	0.404673		0.324167	0.0484198		0.324167	0.470217			0.324167	0.510373		0.324167	-0.0129363		0.324167	-0.012912			0.324167	-0.0128117		0.324167	-0.0127424		0.324167	0.372284			0.324167	0.0487484		0.324167	0.48738		0.324167	0.521038			0.324167	0.0488356		0.324167	0.495376		0.324167	0.566936
0.325833	0.404947		0.325833	0.0483639		0.325833	0.470377			0.325833	0.510478		0.325833	-0.0129346		0.325833	-0.0128209			0.325833	-0.0127551		0.325833	-0.0125821		0.325833	0.372153			0.325833	0.0486591		0.325833	0.4874		0.325833	0.520882			0.325833	0.0488471		0.325833	0.495434		0.325833	0.566721
0.3275	0.405003		0.3275	0.0483697		0.3275	0.210901			0.3275	0.510508		0.3275	-0.0129654		0.3275	-0.0129721			0.3275	-0.0127924		0.3275	-0.0126363		0.3275	0.372154			0.3275	0.0487036		0.3275	0.487197		0.3275	0.521033			0.3275	0.0488726		0.3275	0.495555		0.3275	0.566571
0.329167	0.404901		0.329167	0.0483173		0.329167	0.0484152			0.329167	0.51068		0.329167	-0.0129786		0.329167	-0.0128869			0.329167	-0.012707		0.329167	-0.0126		0.329167	0.372083			0.329167	0.0487852		0.329167	0.487005		0.329167	0.521104			0.329167	0.0487235		0.329167	0.495554		0.329167	0.566605
0.330833	0.404828		0.330833	0.0484492		0.330833	0.0484302			0.330833	0.51055		0.330833	-0.0129783		0.330833	-0.0128833			0.330833	-0.0127851		0.330833	-0.0125853		0.330833	0.372107			0.330833	0.0487471		0.330833	0.487258		0.330833	0.520892			0.330833	0.0487929		0.330833	0.495481		0.330833	0.567087
0.3325	0.405063		0.3325	0.0482987		0.3325	0.0484582			0.3325	0.510407		0.3325	-0.0129385		0.3325	-0.0128658			0.3325	-0.0129124		0.3325	-0.012638		0.3325	0.372017			0.3325	0.0487268		0.3325	0.487051		0.3325	0.520972			0.3325	0.0488092		0.3325	0.495584		0.3325	0.567099
0.334167	0.404872		0.334167	0.0483812		0.334167	0.0484443			0.334167	0.510709		0.334167	-0.0130594		0.334167	-0.0129513			0.334167	-0.0128718		0.334167	-0.012689		0.334167	0.372073			0.334167	0.0487241		0.334167	0.487074		0.334167	0.521122			0.334167	0.0488842		0.334167	0.495909		0.334167	0.566835
0.335833	0.404931		0.335833	0.0484343		0.335833	0.0484586			0.335833	0.510768		0.335833	-0.0130873		0.335833	-0.0128422			0.335833	-0.0129052		0.335833	-0.0126207		0.335833	0.371934			0.335833	0.0487346		0.335833	0.487048		0.335833	0.521023			0.335833	0.0487729		0.335833	0.49576		0.335833	0.566621
0.3375	0.405067		0.3375	0.048398		0.3375	0.048336			0.3375	0.510725		0.3375	-0.0129809		0.3375	-0.012902			0.3375	-0.0130146		0.3375	-0.0126485		0.3375	0.371982			0.3375	0.0488084		0.3375	0.48702		0.3375	0.520764			0.3375	0.048814		0.3375	0.495923		0.3375	0.56697
0.339167	0.405024		0.339167	0.0484454		0.339167	0.0484764			0.339167	0.51068		0.339167	-0.0129242		0.339167	-0.0128704			0.339167	-0.0129503		0.339167	-0.012691		0.339167	0.371936			0.339167	0.0486517		0.339167	0.48697		0.339167	0.520874			0.339167	0.0488007		0.339167	0.49598		0.339167	0.566689
0.340833	0.404988		0.340833	0.0484302		0.340833	0.0484353			0.340833	0.510743		0.340833	-0.0129867		0.340833	-0.0128991			0.340833	-0.0127788		0.340833	-0.0126655		0.340833	0.37173			0.340833	0.0487119		0.340833	0.48707		0.340833	0.52107			0.340833	0.0488135		0.340833	1.32952		0.340833	0.566557
0.3425	0.40488		0.3425	0.0483886		0.3425	0.0484189			0.3425	0.51079		0.3425	-0.0128947		0.3425	-0.0128582			0.3425	-0.0128043		0.3425	-0.0126367		0.3425	0.372304			0.3425	0.0487012		0.3425	0.487254		0.3425	0.521026			0.3425	0.0488791		0.3425	0.0488875		0.3425	0.567187
0.344167	0.405053		0.344167	0.0483176		0.344167	0.0483802			0.344167	0.510805		0.344167	-0.0129916		0.344167	-0.0129023			0.344167	-0.0128921		0.344167	-0.0127923		0.344167	0.373026			0.344167	0.0486843		0.344167	0.486968		0.344167	0.52093			0.344167	0.0489293		0.344167	0.048966		0.344167	0.566966
0.345833	0.405038		0.345833	0.0483336		0.345833	0.0485349			0.345833	0.510865		0.345833	-0.0129632		0.345833	-0.0128052			0.345833	-0.012875		0.345833	-0.0126166		0.345833	0.152362			0.345833	0.0486941		0.345833	0.48686		0.345833	0.520832			0.345833	0.048871		0.345833	0.0488831		0.345833	0.566929
0.3475	0.40516		0.3475	0.0484243		0.3475	0.048355			0.3475	0.510924		0.3475	-0.0128994		0.3475	-0.0129327			0.3475	-0.0127913		0.3475	-0.0126137		0.3475	-0.0127731			0.3475	0.0486699		0.3475	0.487035		0.3475	0.520823			0.3475	0.0488433		0.3475	0.0488435		0.3475	0.566977
0.349167	0.405125		0.349167	0.0484477		0.349167	0.0484419			0.349167	0.510861		0.349167	-0.0129209		0.349167	-0.0129941			0.349167	-0.0128572		0.349167	-0.0125937		0.349167	-0.0128157			0.349167	0.0487174		0.349167	0.487077		0.349167	0.520925			0.349167	0.0488013		0.349167	0.0489385		0.349167	0.56689
0.350833	0.405058		0.350833	0.0483504		0.350833	0.0484435			0.350833	0.510688		0.350833	-0.0130273		0.350833	-0.0129119			0.350833	-0.0128641		0.350833	-0.0125985		0.350833	-0.0128866			0.350833	0.0487434		0.350833	0.487024		0.350833	0.520877			0.350833	0.0488405		0.350833	0.048908		0.350833	0.566726
0.3525	0.405008		0.3525	0.0482396		0.3525	0.0484011			0.3525	0.510623		0.3525	-0.0130531		0.3525	-0.0128128			0.3525	-0.0128163		0.3525	-0.012679		0.3525	-0.0127457			0.3525	0.0487317		0.3525	0.487226		0.3525	0.520888			0.3525	0.0488543		0.3525	0.0488993		0.3525	0.566839
0.354167	0.405157		0.354167	0.0484086		0.354167	0.0484407			0.354167	0.510624		0.354167	-0.0129686		0.354167	-0.0128952			0.354167	-0.0128797		0.354167	-0.0126434		0.354167	-0.0127684			0.354167	0.0487093		0.354167	0.487092		0.354167	0.520664			0.354167	0.0488882		0.354167	0.048906		0.354167	0.566825
0.355833	0.405108		0.355833	0.0483571		0.355833	0.0484541			0.355833	0.510613		0.355833	-0.0129468		0.355833	-0.0128725			0.355833	-0.0128093		0.355833	-0.0125188		0.355833	-0.0127535			0.355833	0.0487567		0.355833	0.487039		0.355833	0.520758			0.355833	0.0487801		0.355833	0.0488784		0.355833	0.566845
0.3575	0.405086		0.3575	0.048429		0.3575	0.0484351			0.3575	0.51065		0.3575	-0.0130518		0.3575	-0.0128886			0.3575	-0.0128195		0.3575	-0.012612		0.3575	-0.0128532			0.3575	0.0487076		0.3575	0.486718		0.3575	0.520739			0.3575	0.0488198		0.3575	0.0488292		0.3575	0.567294
0.359167	0.40512		0.359167	0.0483716		0.359167	0.0484767			0.359167	0.510709		0.359167	-0.0131031		0.359167	-0.0128934			0.359167	-0.0128121		0.359167	-0.0125723		0.359167	-0.0127366			0.359167	0.0486931		0.359167	0.486856		0.359167	0.520751			0.359167	0.0487779		0.359167	0.0489254		0.359167	0.567058
0.360833	0.405029		0.360833	0.0484004		0.360833	0.0484286			0.360833	0.510492		0.360833	-0.0130483		0.360833	-0.0128886			0.360833	-0.0128602		0.360833	-0.0126658		0.360833	-0.0128388			0.360833	0.0487946		0.360833	0.486866		0.360833	0.52052			0.360833	0.0488364		0.360833	0.0488705		0.360833	0.567135
0.3625	0.405256		0.3625	0.0483933		0.3625	0.0484689			0.3625	0.510594		0.3625	-0.0129352		0.3625	-0.0129004			0.3625	-0.0128867		0.3625	-0.0126506		0.3625	-0.012807			0.3625	0.0486089		0.3625	0.486924		0.3625	0.520763			0.3625	0.0487738		0.3625	0.0488891		0.3625	0.567101
0.364167	0.405198		0.364167	0.0484069		0.364167	0.0484599			0.364167	0.510749		0.364167	-0.0129353		0.364167	-0.0129897			0.364167	-0.0128739		0.364167	-0.012574		0.364167	-0.0127667			0.364167	0.0487451		0.364167	0.48687		0.364167	0.520955			0.364167	0.0487777		0.364167	0.0489132		0.364167	0.566998
0.365833	0.405145		0.365833	0.0484602		0.365833	0.0484018			0.365833	0.510697		0.365833	-0.0130503		0.365833	-0.0129206			0.365833	-0.0128128		0.365833	-0.0125895		0.365833	-0.0128273			0.365833	0.0487214		0.365833	0.486878		0.365833	0.520761			0.365833	0.0487674		0.365833	0.0489045		0.365833	0.566667
0.3675	0.405142		0.3675	0.0483684		0.3675	0.0484964			0.3675	0.510941		0.3675	-0.0129644		0.3675	-0.0128589			0.3675	-0.0128147		0.3675	-0.0127803		0.3675	-0.0128174			0.3675	0.0487169		0.3675	0.486979		0.3675	0.520721			0.3675	0.0487389		0.3675	0.0488946		0.3675	0.567012
0.369167	0.405113		0.369167	0.0483949		0.369167	0.0483935			0.369167	0.510539		0.369167	-0.013023		0.369167	-0.0128168			0.369167	-0.0127237		0.369167	-0.0126786		0.369167	-0.0128975			0.369167	0.048714		0.369167	0.486756		0.369167	0.520458			0.369167	0.0488931		0.369167	0.048889		0.369167	0.567264
0.370833	0.405116		0.370833	0.0484414		0.370833	0.0484198			0.370833	0.510553		0.370833	-0.0129525		0.370833	-0.0128379			0.370833	-0.0128845		0.370833	-0.0126255		0.370833	-0.0128509			0.370833	0.0487229		0.370833	0.486847		0.370833	0.520704			0.370833	0.0488502		0.370833	0.0488984		0.370833	0.567224
0.3725	0.404999		0.3725	0.0483264		0.3725	0.0484627			0.3725	0.510613		0.3725	-0.0130503		0.3725	-0.0128445			0.3725	-0.0127936		0.3725	-0.0125758		0.3725	-0.0128217			0.3725	0.0487853		0.3725	0.486851		0.3725	0.520715			0.3725	0.0488045		0.3725	0.0488908		0.3725	0.567135
0.374167	0.405117		0.374167	0.0484478		0.374167	0.0484131			0.374167	0.510465		0.374167	-0.0130128		0.374167	-0.0128784			0.374167	-0.0128491		0.374167	-0.0126228		0.374167	-0.0128111			0.374167	0.0487159		0.374167	0.486963		0.374167	0.520662			0.374167	0.0487332		0.374167	0.0489137		0.374167	0.567165
0.375833	0.405291		0.375833	0.048477		0.375833	0.0485146			0.375833	0.510505		0.375833	-0.0130501		0.375833	-0.0128675			0.375833	-0.0129016		0.375833	-0.0126201		0.375833	-0.0127833			0.375833	0.0486989		0.375833	0.486907		0.375833	0.520797			0.375833	0.0488468		0.375833	0.0489723		0.375833	0.567223
0.3775	0.405241		0.3775	0.0484283		0.3775	0.0484424			0.3775	0.51058		0.3775	-0.0129863		0.3775	-0.012909			0.3775	-0.0127866		0.3775	-0.012567		0.3775	-0.0128086			0.3775	0.0487345		0.3775	0.486666		0.3775	0.520853			0.3775	0.0487982		0.3775	0.0488653		0.3775	0.567229
0.379167	0.405038		0.379167	0.0484053		0.379167	0.0483723			0.379167	0.510759		0.379167	-0.012954		0.379167	-0.0129876			0.379167	-0.0128238		0.379167	-0.0126336		0.379167	-0.0128251			0.379167	0.0487222		0.379167	0.486782		0.379167	0.520506			0.379167	0.0488277		0.379167	0.0488939		0.379167	0.567535
0.380833	0.405054		0.380833	0.0484594		0.380833	0.0484131			0.380833	0.510672		0.380833	-0.0130052		0.380833	-0.0128509			0.380833	-0.0128316		0.380833	-0.0126402		0.380833	-0.0128644			0.380833	0.0486902		0.380833	0.486741		0.380833	0.520712			0.380833	0.0488633		0.380833	0.0489618		0.380833	0.567102
0.3825	0.405139		0.3825	0.0483215		0.3825	0.0484308			0.3825	0.510562		0.3825	-0.0129902		0.3825	-0.0128435			0.3825	-0.0128541		0.3825	-0.012747		0.3825	-0.0128121			0.3825	0.048768		0.3825	0.486974		0.3825	0.520359			0.3825	0.048833		0.3825	0.0489124		0.3825	0.567132
0.384167	0.405286		0.384167	0.0483681		0.384167	0.0484029			0.384167	0.510343		0.384167	-0.0129703		0.384167	-0.0129129			0.384167	-0.0128611		0.384167	-0.0125718		0.384167	-0.0128631			0.384167	0.0487304		0.384167	0.486827		0.384167	0.52069			0.384167	0.0488107		0.384167	0.0489383		0.384167	0.567501
0.385833	0.405172		0.385833	0.0483597		0.385833	0.048367			0.385833	0.510368		0.385833	-0.0129301		0.385833	-0.0128739			0.385833	-0.01288		0.385833	-0.0125853		0.385833	-0.0127721			0.385833	0.0487168		0.385833	0.48689		0.385833	0.520709			0.385833	0.0487829		0.385833	0.048916		0.385833	0.567483
0.3875	0.405319		0.3875	0.0482856		0.3875	0.0484581			0.3875	0.510486		0.3875	-0.0129497		0.3875	-0.0129188			0.3875	-0.0128848		0.3875	-0.012674		0.3875	-0.0127484			0.3875	0.0487339		0.3875	0.486753		0.3875	0.520616			0.3875	0.048814		0.3875	0.0489302		0.3875	0.567556
0.389167	0.40509		0.389167	0.0484262		0.389167	0.0484071			0.389167	0.510551		0.389167	-0.0129631		0.389167	-0.0128764			0.389167	-0.0128937		0.389167	-0.012638		0.389167	-0.0128692			0.389167	0.0486845		0.389167	0.486661		0.389167	0.520626			0.389167	0.0488099		0.389167	0.0489197		0.389167	0.567213
0.390833	0.405155		0.390833	0.0483435		0.390833	0.0484403			0.390833	0.51051		0.390833	-0.0130854		0.390833	-0.0128962			0.390833	-0.0127987		0.390833	-0.0125989		0.390833	-0.0127749			0.390833	0.0487829		0.390833	0.486808		0.390833	0.520686			0.390833	0.0488345		0.390833	0.0488875		0.390833	0.567483
0.3925	0.405303		0.3925	0.0484103		0.3925	0.0483882			0.3925	0.51066		0.3925	-0.0129248		0.3925	-0.0128524			0.3925	-0.0128033		0.3925	-0.0126638		0.3925	-0.0128393			0.3925	0.0487373		0.3925	0.486913		0.3925	0.520655			0.3925	0.0488514		0.3925	0.0489439		0.3925	0.567545
0.394167	0.405204		0.394167	0.0484397		0.394167	0.0484206			0.394167	0.510555		0.394167	-0.0129879		0.394167	-0.012913			0.394167	-0.0127957		0.394167	-0.0126687		0.394167	-0.0128585			0.394167	0.0487362		0.394167	0.486805		0.394167	0.520617			0.394167	0.0488132		0.394167	0.0489385		0.394167	0.567577
0.395833	0.405325		0.395833	0.0483689		0.395833	0.0484581			0.395833	0.510712		0.395833	-0.0129935		0.395833	-0.0129504			0.395833	-0.0128356		0.395833	-0.0126258		0.395833	-0.0128217			0.395833	0.0486593		0.395833	0.486764		0.395833	0.520429			0.395833	0.0488183		0.395833	0.0488913		0.395833	0.567487
0.3975	0.405275		0.3975	0.0483102		0.3975	0.048461			0.3975	0.510631		0.3975	-0.0129342		0.3975	-0.0129134			0.3975	-0.0128583		0.3975	-0.012633		0.3975	-0.0128322			0.3975	0.0486838		0.3975	0.486743		0.3975	0.520634			0.3975	0.0488272		0.3975	0.0488862		0.3975	0.567673
0.399167	0.405334		0.399167	0.0483512		0.399167	0.0483424			0.399167	0.510514		0.399167	-0.0130001		0.399167	-0.0128775			0.399167	-0.0128003		0.399167	-0.0126001		0.399167	-0.0128536			0.399167	0.0486904		0.399167	0.486754		0.399167	0.520487			0.399167	0.0487292		0.399167	0.0488509		0.399167	0.567708
0.400833	0.405228		0.400833	0.0483604		0.400833	0.0484654			0.400833	0.510719		0.400833	-0.0130565		0.400833	-0.0129098			0.400833	-0.0128181		0.400833	-0.012589		0.400833	-0.0128772			0.400833	0.0487652		0.400833	0.486653		0.400833	0.520576			0.400833	0.048797		0.400833	0.0489397		0.400833	0.567531
0.4025	0.405288		0.4025	0.0483963		0.4025	0.0484942			0.4025	0.510682		0.4025	-0.0130055		0.4025	-0.0129017			0.4025	-0.0128125		0.4025	-0.0126442		0.4025	-0.0128563			0.4025	0.0487653		0.4025	0.486497		0.4025	0.520507			0.4025	0.0488388		0.4025	0.0489337		0.4025	0.56756
0.404167	0.405238		0.404167	0.0483986		0.404167	0.0484809			0.404167	0.510764		0.404167	-0.0129452		0.404167	-0.0128792			0.404167	-0.0127652		0.404167	-0.0126666		0.404167	-0.0128062			0.404167	0.0487704		0.404167	0.4868		0.404167	0.520635			0.404167	0.0488069		0.404167	0.0489319		0.404167	0.567642
0.405833	0.405246		0.405833	0.0485172		0.405833	0.0484418			0.405833	0.510932		0.405833	-0.0129977		0.405833	-0.0128027			0.405833	-0.0128809		0.405833	-0.0126613		0.405833	-0.0128327			0.405833	0.0486958		0.405833	0.486857		0.405833	0.520515			0.405833	0.0488049		0.405833	0.0488071		0.405833	0.567656
0.4075	0.405231		0.4075	0.0483777		0.4075	0.0484282			0.4075	0.51069		0.4075	-0.0129834		0.4075	-0.0129057			0.4075	-0.0127581		0.4075	-0.012631		0.4075	-0.0127611			0.4075	0.0487757		0.4075	0.486717		0.4075	0.520299			0.4075	0.0488409		0.4075	0.0488905		0.4075	0.567661
0.409167	0.405308		0.409167	0.0483231		0.409167	0.0483981			0.409167	0.51069		0.409167	-0.0128906		0.409167	-0.0128616			0.409167	-0.0128032		0.409167	-0.0126159		0.409167	-0.0128799			0.409167	0.048715		0.409167	0.486752		0.409167	0.520603			0.409167	0.0488614		0.409167	0.0489068		0.409167	0.567485
0.410833	0.405313		0.410833	0.0483833		0.410833	0.0484336			0.410833	0.510738		0.410833	-0.0129726		0.410833	-0.0128818			0.410833	-0.0128512		0.410833	-0.0126215		0.410833	-0.0127902			0.410833	0.0486927		0.410833	0.486609		0.410833	0.520806			0.410833	0.13693		0.410833	0.0489652		0.410833	0.567613
0.4125	0.405368		0.4125	0.048399		0.4125	0.0483944			0.4125	0.51078		0.4125	-0.0129708		0.4125	-0.0129388			0.4125	-0.0129009		0.4125	-0.0126939		0.4125	-0.0128066			0.4125	0.0487248		0.4125	0.486752		0.4125	0.52041			0.4125	0.400225		0.4125	0.0489011		0.4125	0.567726
0.414167	0.405408		0.414167	0.0484114		0.414167	0.0483048			0.414167	0.510702		0.414167	-0.0129345		0.414167	-0.012877			0.414167	-0.01294		0.414167	-0.0126748		0.414167	-0.0128231			0.414167	0.0487269		0.414167	0.486582		0.414167	0.520546			0.414167	0.395232		0.414167	0.0489002		0.414167	0.567879
0.415833	0.405406		0.415833	0.0483703		0.415833	0.0483938			0.415833	0.510638		0.415833	-0.0129208		0.415833	-0.012954			0.415833	-0.0128659		0.415833	-0.0125763		0.415833	-0.0129322			0.415833	0.0487592		0.415833	0.486511		0.415833	0.520367			0.415833	0.390062		0.415833	0.0488652		0.415833	0.568134
0.4175	0.405362		0.4175	0.048417		0.4175	0.0484459			0.4175	0.510393		0.4175	-0.0129221		0.4175	-0.0128554			0.4175	-0.0128453		0.4175	-0.0126504		0.4175	-0.0128401			0.4175	0.0487605		0.4175	0.486784		0.4175	0.520535			0.4175	0.374412		0.4175	0.0488681		0.4175	0.568342
0.419167	0.405281		0.419167	0.048416		0.419167	0.048459			0.419167	0.510742		0.419167	-0.0129422		0.419167	-0.0129263			0.419167	-0.0128147		0.419167	-0.0125884		0.419167	-0.0128297			0.419167	0.0487832		0.419167	0.486647		0.419167	0.520336			0.419167	0.367886		0.419167	0.0489364		0.419167	0.56799
0.420833	0.405295		0.420833	0.0484198		0.420833	0.0485123			0.420833	0.509635		0.420833	-0.0129177		0.420833	-0.0128738			0.420833	-0.0127908		0.420833	-0.0126541		0.420833	-0.0128641			0.420833	0.0487688		0.420833	0.486561		0.420833	0.520721			0.420833	0.376544		0.420833	0.04895		0.420833	0.568003
0.4225	0.405483		0.4225	0.0484007		0.4225	0.0484713			0.4225	0.528302		0.4225	-0.0128741		0.4225	-0.0128194			0.4225	-0.0127913		0.4225	-0.0127023		0.4225	-0.0127903			0.4225	0.0487026		0.4225	0.486588		0.4225	0.52055			0.4225	0.393679		0.4225	0.0489019		0.4225	0.568534
0.424167	0.405437		0.424167	0.0484249		0.424167	0.0484469			0.424167	0.0110658		0.424167	-0.0130488		0.424167	-0.0128956			0.424167	-0.0127937		0.424167	-0.0126839		0.424167	-0.0128433			0.424167	0.0487869		0.424167	0.486611		0.424167	0.520391			0.424167	0.407247		0.424167	0.0490183		0.424167	0.568192
0.425833	0.405551		0.425833	0.048348		0.425833	0.0484407			0.425833	-0.012876		0.425833	-0.0129192		0.425833	-0.0129045			0.425833	-0.0127699		0.425833	-0.0126508		0.425833	-0.0127544			0.425833	0.0487384		0.425833	0.486463		0.425833	0.520477			0.425833	0.421706		0.425833	0.048905		0.425833	0.568243
0.4275	0.405463		0.4275	0.0483428		0.4275	0.0483304			0.4275	-0.0128946		0.4275	-0.0129549		0.4275	-0.012876			0.4275	-0.0128567		0.4275	-0.0126928		0.4275	-0.012842			0.4275	0.0487138		0.4275	0.486521		0.4275	0.52055			0.4275	0.409356		0.4275	0.0488865		0.4275	0.568385
0.429167	0.405534		0.429167	0.0483764		0.429167	0.0484853			0.429167	-0.012937		0.429167	-0.012892		0.429167	-0.01293			0.429167	-0.012806		0.429167	-0.0125626		0.429167	-0.0127858			0.429167	0.048625		0.429167	0.486521		0.429167	0.520303			0.429167	0.404001		0.429167	0.0489526		0.429167	0.568449
0.430833	0.40554		0.430833	0.0483579		0.430833	0.0484361			0.430833	-0.0128929		0.430833	-0.0129445		0.430833	-0.0128985			0.430833	-0.0128473		0.430833	-0.0125619		0.430833	-0.0128353			0.430833	0.0487282		0.430833	0.486529		0.430833	0.52039			0.430833	0.39544		0.430833	0.0488886		0.430833	0.568557
0.4325	0.405503		0.4325	0.0484195		0.4325	0.0484164			0.4325	-0.0128892		0.4325	-0.013091		0.4325	-0.0128346			0.4325	-0.0128184		0.4325	-0.0126712		0.4325	-0.0128425			0.4325	0.0486583		0.4325	0.486482		0.4325	0.520266			0.4325	0.381506		0.4325	0.0489652		0.4325	0.568511
0.434167	0.40563		0.434167	0.0483352		0.434167	0.0484218			0.434167	-0.0130232		0.434167	-0.0129969		0.434167	-0.0129206			0.434167	-0.012811		0.434167	-0.0126466		0.434167	-0.0127507			0.434167	0.048718		0.434167	0.48668		0.434167	0.520468			0.434167	0.391641		0.434167	0.0489152		0.434167	0.568686
0.435833	0.405609		0.435833	0.0483723		0.435833	0.0484357			0.435833	-0.0129078		0.435833	-0.0130597		0.435833	-0.0129023			0.435833	-0.0128281		0.435833	-0.012684		0.435833	-0.0127655			0.435833	0.048701		0.435833	0.486532		0.435833	0.520253			0.435833	0.365474		0.435833	0.0489332		0.435833	0.568539
0.4375	0.405502		0.4375	0.0483176		0.4375	0.0483869			0.4375	-0.0128776		0.4375	-0.0130313		0.4375	-0.0128716			0.4375	-0.0127582		0.4375	-0.0127394		0.4375	-0.012914			0.4375	0.0487019		0.4375	0.486576		0.4375	0.520342			0.4375	0.364891		0.4375	0.0489292		0.4375	0.568661
0.439167	0.405601		0.439167	0.0483635		0.439167	0.0484719			0.439167	-0.0129092		0.439167	-0.0129145		0.439167	-0.0128635			0.439167	-0.0128339		0.439167	-0.012627		0.439167	-0.0128551			0.439167	0.0486929		0.439167	0.486577		0.439167	0.520235			0.439167	0.364498		0.439167	0.0489886		0.439167	0.568948
0.440833	0.405624		0.440833	0.0484074		0.440833	0.0485092			0.440833	-0.012984		0.440833	-0.0130403		0.440833	-0.0128892			0.440833	-0.0128116		0.440833	-0.0126093		0.440833	-0.0128216			0.440833	0.0487618		0.440833	0.486367		0.440833	0.520276			0.440833	0.363777		0.440833	0.0489584		0.440833	0.569008
0.4425	0.405685		0.4425	0.0483442		0.4425	0.0485388			0.4425	-0.0128937		0.4425	-0.0128958		0.4425	-0.0128722			0.4425	-0.0127718		0.4425	0.189092		0.4425	-0.0128139			0.4425	0.0486977		0.4425	0.486629		0.4425	0.520334			0.4425	0.36055		0.4425	0.0489285		0.4425	0.569116
0.444167	0.405646		0.444167	0.0482746		0.444167	0.0484653			0.444167	-0.0128896		0.444167	-0.0129325		0.444167	-0.0129064			0.444167	-0.0129104		0.444167	0.593659		0.444167	-0.0128563			0.444167	0.0487268		0.444167	0.486669		0.444167	0.520233			0.444167	0.358768		0.444167	0.0489822		0.444167	0.568868
0.445833	0.405552		0.445833	0.0483722		0.445833	0.0484273			0.445833	-0.0128698		0.445833	-0.0129694		0.445833	-0.0128785			0.445833	-0.0129288		0.445833	0.591392		0.445833	-0.0128648			0.445833	0.0487622		0.445833	0.486629		0.445833	0.520077			0.445833	0.356581		0.445833	0.048973		0.445833	0.568839
0.4475	0.405578		0.4475	0.0483362		0.4475	0.0484204			0.4475	-0.0128938		0.4475	-0.0130054		0.4475	-0.0129588			0.4475	-0.0128186		0.4475	0.54354		0.4475	-0.0127652			0.4475	0.0487463		0.4475	0.486381		0.4475	0.520238			0.4475	0.353766		0.4475	0.0488824		0.4475	0.569073
0.449167	0.405659		0.449167	0.0484377		0.449167	0.0484056			0.449167	-0.0129119		0.449167	-0.0129647		0.449167	-0.0129205			0.449167	-0.0128795		0.449167	0.549095		0.449167	-0.0128306			0.449167	0.0487307		0.449167	0.486336		0.449167	0.520172			0.449167	0.351595		0.449167	0.0489493		0.449167	0.569054
0.450833	0.405633		0.450833	0.0484061		0.450833	0.0484126			0.450833	-0.0129485		0.450833	-0.0129627		0.450833	-0.0129576			0.450833	-0.0128659		0.450833	0.542908		0.450833	-0.01278			0.450833	0.0486831		0.450833	0.486264		0.450833	0.520067			0.450833	0.351512		0.450833	0.0488695		0.450833	0.569247
0.4525	0.405659		0.4525	0.0483569		0.4525	0.0484115			0.4525	-0.0129426		0.4525	-0.012977		0.4525	-0.0128929			0.4525	-0.0128307		0.4525	0.524929		0.4525	-0.0128326			0.4525	0.0487706		0.4525	0.486415		0.4525	0.519995			0.4525	0.35454		0.4525	0.0489665		0.4525	0.569592
0.454167	0.405733		0.454167	0.048358		0.454167	0.0484398			0.454167	-0.0129059		0.454167	-0.0129069		0.454167	-0.0129231			0.454167	-0.0128056		0.454167	0.534776		0.454167	-0.0127783			0.454167	0.048731		0.454167	0.48654		0.454167	0.520238			0.454167	0.357385		0.454167	0.0490037		0.454167	0.569587
0.455833	0.405741		0.455833	0.0484143		0.455833	0.0484414			0.455833	-0.0129182		0.455833	-0.0129852		0.455833	-0.012827			0.455833	-0.0128481		0.455833	0.55397		0.455833	-0.0127914			0.455833	0.0487044		0.455833	0.486199		0.455833	0.520171			0.455833	0.355842		0.455833	0.048967		0.455833	0.569381
0.4575	0.405818		0.4575	0.0483119		0.4575	0.0484516			0.4575	-0.0129684		0.4575	-0.0129207		0.4575	-0.0129601			0.4575	-0.0128378		0.4575	0.565321		0.4575	-0.0128173			0.4575	0.0486745		0.4575	0.486249		0.4575	0.520041			0.4575	0.353644		0.4575	0.0488336		0.4575	0.569429
0.459167	0.405713		0.459167	0.048331		0.459167	0.0484366			0.459167	-0.0130464		0.459167	-0.0129938		0.459167	-0.0129205			0.459167	-0.0128053		0.459167	0.532152		0.459167	-0.0127788			0.459167	0.0487852		0.459167	0.486324		0.459167	0.519966			0.459167	0.350603		0.459167	0.048939		0.459167	0.569489
0.460833	0.405866		0.460833	0.0483431		0.460833	0.0483782			0.460833	-0.0129968		0.460833	-0.01298		0.460833	-0.0129059			0.460833	-0.0127987		0.460833	0.521565		0.460833	-0.0128252			0.460833	0.0487688		0.460833	0.486034		0.460833	0.520028			0.460833	0.346895		0.460833	0.0489177		0.460833	0.569574
0.4625	0.405887		0.4625	0.0483607		0.4625	0.0484925			0.4625	-0.0129207		0.4625	-0.0128994		0.4625	-0.0129025			0.4625	-0.0127377		0.4625	0.504832		0.4625	-0.0127608			0.4625	0.0487667		0.4625	0.486193		0.4625	0.520099			0.4625	0.342895		0.4625	0.048903		0.4625	0.569701
0.464167	0.405862		0.464167	0.048401		0.464167	0.0484001			0.464167	-0.012956		0.464167	-0.0128756		0.464167	-0.0129429			0.464167	-0.0127914		0.464167	0.502917		0.464167	-0.0128577			0.464167	0.048728		0.464167	0.486305		0.464167	0.520002			0.464167	0.340923		0.464167	0.0489289		0.464167	0.569785
0.465833	0.405919		0.465833	0.0483883		0.465833	0.0484819			0.465833	-0.0129038		0.465833	-0.012971		0.465833	-0.0129048			0.465833	-0.0127507		0.465833	0.516025		0.465833	-0.0128609			0.465833	0.0487959		0.465833	0.486313		0.465833	0.520061			0.465833	0.340142		0.465833	0.0489044		0.465833	0.570008
0.4675	0.405813		0.4675	0.0484983		0.4675	0.0484378			0.4675	-0.0129146		0.4675	-0.0129487		0.4675	-0.0129185			0.4675	-0.0128035		0.4675	0.531748		0.4675	-0.0127867			0.4675	0.0486811		0.4675	0.486365		0.4675	0.520054			0.4675	0.339087		0.4675	0.0489458		0.4675	0.569829
0.469167	0.405893		0.469167	0.0484391		0.469167	0.0484			0.469167	-0.0129199		0.469167	-0.0130321		0.469167	-0.0128242			0.469167	-0.0128313		0.469167	0.528248		0.469167	-0.0127646			0.469167	0.0487332		0.469167	0.486256		0.469167	0.519943			0.469167	0.337575		0.469167	0.048889		0.469167	0.57011
0.470833	0.405893		0.470833	0.0483694		0.470833	0.0483627			0.470833	-0.012999		0.470833	-0.0128925		0.470833	-0.0128849			0.470833	-0.0128245		0.470833	0.532203		0.470833	-0.0128186			0.470833	0.0488238		0.470833	0.48637		0.470833	0.520043			0.470833	0.335886		0.470833	0.0489611		0.470833	0.57038
0.4725	0.405986		0.4725	0.0483385		0.4725	0.048386			0.4725	-0.0129713		0.4725	-0.0129437		0.4725	-0.0128406			0.4725	-0.0127744		0.4725	0.529598		0.4725	-0.0127814			0.4725	0.424051		0.4725	0.486353		0.4725	0.519872			0.4725	0.334789		0.4725	0.0488658		0.4725	0.570262
0.474167	0.406023		0.474167	0.0483363		0.474167	0.0484345			0.474167	-0.0129457		0.474167	-0.012984		0.474167	-0.0129657			0.474167	-0.0128291		0.474167	0.509918		0.474167	-0.0128548			0.474167	0.489285		0.474167	0.484375		0.474167	0.519871			0.474167	0.333786		0.474167	0.0488582		0.474167	0.570298
0.475833	0.405927		0.475833	0.0483742		0.475833	0.0484517			0.475833	-0.0129568		0.475833	-0.0128667		0.475833	-0.0129452			0.475833	-0.0127667		0.475833	0.493053		0.475833	-0.0128175			0.475833	0.485238		0.475833	0.485817		0.475833	0.520081			0.475833	0.333721		0.475833	0.0488992		0.475833	0.570254
0.4775	0.406166		0.4775	0.0483312		0.4775	0.0484769			0.4775	-0.0129061		0.4775	-0.0129738		0.4775	-0.0129171			0.4775	-0.0128595		0.4775	0.487993		0.4775	-0.01287			0.4775	0.48429		0.4775	0.219799		0.4775	0.520002			0.4775	0.335739		0.4775	0.048889		0.4775	0.570191
0.479167	0.40592		0.479167	0.0483727		0.479167	0.0484046			0.479167	-0.0128612		0.479167	-0.0130155		0.479167	-0.0131082			0.479167	-0.0128355		0.479167	0.483703		0.479167	-0.0128225			0.479167	0.494734		0.479167	0.04888		0.479167	0.519995			0.479167	0.338672		0.479167	0.0489223		0.479167	0.570454
0.480833	0.384809		0.480833	0.0483582		0.480833	0.0483877			0.480833	-0.0129591		0.480833	-0.0129425		0.480833	-0.0130045			0.480833	-0.0128356		0.480833	0.480011		0.480833	-0.012788			0.480833	0.517004		0.480833	0.0488352		0.480833	0.520071			0.480833	0.341646		0.480833	0.0489584		0.480833	0.570263
0.4825	0.0484961		0.4825	0.0483243		0.4825	0.0485093			0.4825	-0.0129809		0.4825	-0.0129269		0.4825	-0.012955			0.4825	-0.0128499		0.4825	0.475937		0.4825	-0.0128132			0.4825	0.52307		0.4825	0.0487101		0.4825	0.519855			0.4825	0.343583		0.4825	0.0489377		0.4825	0.570272
0.484167	0.0484527		0.484167	0.0483874		0.484167	0.0484603			0.484167	-0.0129389		0.484167	-0.0129792		0.484167	-0.0129525			0.484167	-0.0127864		0.484167	0.469196		0.484167	-0.0127575			0.484167	0.517002		0.484167	0.0488207		0.484167	0.520142			0.484167	0.342742		0.484167	0.0489441		0.484167	0.570521
0.485833	0.0484096		0.485833	0.048446		0.485833	0.048419			0.485833	-0.012977		0.485833	-0.0129293		0.485833	-0.0129798			0.485833	-0.0128173		0.485833	0.46458		0.485833	-0.0128371			0.485833	0.512555		0.485833	0.0487545		0.485833	0.52007			0.485833	0.341864		0.485833	0.0489367		0.485833	0.570624
0.4875	0.0484632		0.4875	0.0484002		0.4875	0.0483457			0.4875	-0.0130773		0.4875	-0.0129808		0.4875	-0.0128956			0.4875	-0.0128441		0.4875	0.456723		0.4875	-0.0128144			0.4875	0.510997		0.4875	0.048746		0.4875	0.519986			0.4875	0.340969		0.4875	0.0488998		0.4875	0.570925
0.489167	0.0485451		0.489167	0.0483834		0.489167	0.0484212			0.489167	-0.0129799		0.489167	-0.0128897		0.489167	-0.0129327			0.489167	-0.0127584		0.489167	0.450717		0.489167	-0.0128223			0.489167	0.505386		0.489167	0.0488141		0.489167	0.520156			0.489167	0.340687		0.489167	0.0489391		0.489167	0.570903
0.490833	0.0483988		0.490833	0.0483736		0.490833	0.0483505			0.490833	-0.0128707		0.490833	-0.0129683		0.490833	-0.0128426			0.490833	-0.0127745		0.490833	0.44391		0.490833	-0.012901			0.490833	0.49988		0.490833	0.0488396		0.490833	0.519897			0.490833	0.339673		0.490833	0.0488634		0.490833	0.570967
0.4925	0.0484401		0.4925	0.0484323		0.4925	0.0484109			0.4925	-0.0129296		0.4925	-0.0130145		0.4925	-0.0128916			0.4925	-0.0128578		0.4925	0.436198		0.4925	-0.0128691			0.4925	0.499265		0.4925	0.0488108		0.4925	0.519849			0.4925	0.338468		0.4925	0.0489539		0.4925	0.571004
0.494167	0.0483894		0.494167	0.0483809		0.494167	0.0484344			0.494167	-0.0129678		0.494167	-0.0130127		0.494167	-0.0129184			0.494167	-0.0127586		0.494167	0.432127		0.494167	-0.0127765			0.494167	0.491715		0.494167	0.0487908		0.494167	0.51997			0.494167	0.336941		0.494167	0.0489394		0.494167	0.570876
0.495833	0.048475		0.495833	0.048378		0.495833	0.0484236			0.495833	-0.012918		0.495833	-0.0129032		0.495833	-0.0129191			0.495833	-0.0128245		0.495833	0.430486		0.495833	-0.0128459			0.495833	0.489946		0.495833	0.0487824		0.495833	0.519912			0.495833	0.335306		0.495833	0.0489491		0.495833	0.571082
0.4975	0.0484903		0.4975	0.0483793		0.4975	0.048343			0.4975	-0.0129021		0.4975	-0.0129356		0.4975	-0.0128642			0.4975	-0.0127593		0.4975	0.428236		0.4975	-0.012747			0.4975	0.501118		0.4975	0.0488498		0.4975	0.519848			0.4975	0.33341		0.4975	0.0488759		0.4975	0.571147
0.499167	0.0485605		0.499167	0.0484077		0.499167	0.048395			0.499167	-0.0129991		0.499167	-0.012963		0.499167	-0.0128402			0.499167	-0.0128693		0.499167	0.430622		0.499167	-0.0128849			0.499167	0.500644		0.499167	0.048889		0.499167	0.519694			0.499167	0.331025		0.499167	0.048857		0.499167	0.571276
0.500833	0.048512		0.500833	0.0483503		0.500833	0.0484951			0.500833	-0.012878		0.500833	-0.0130114		0.500833	-0.0128962			0.500833	-0.0128395		0.500833	0.431681		0.500833	-0.0128516			0.500833	0.497986		0.500833	0.0488323		0.500833	0.519623			0.500833	0.328631		0.500833	0.0489233		0.500833	0.571327
0.5025	0.0484304		0.5025	0.0483446		0.5025	0.0484526			0.5025	-0.0129522		0.5025	-0.0129617		0.5025	-0.0128478			0.5025	-0.012834		0.5025	0.432793		0.5025	-0.012779			0.5025	0.497412		0.5025	0.0488258		0.5025	0.519807			0.5025	0.326124		0.5025	0.0489125		0.5025	0.571323
0.504167	0.0484372		0.504167	0.0483689		0.504167	0.0484747			0.504167	-0.0128881		0.504167	-0.0130155		0.504167	-0.0129482			0.504167	-0.0128472		0.504167	0.434561		0.504167	-0.0128898			0.504167	0.499175		0.504167	0.0487884		0.504167	0.519716			0.504167	0.323924		0.504167	0.0488807		0.504167	0.571489
0.505833	0.0484224		0.505833	0.0483484		0.505833	0.0483966			0.505833	-0.0129627		0.505833	-0.0130224		0.505833	-0.0128224			0.505833	-0.0128591		0.505833	0.43862		0.505833	-0.012807			0.505833	0.492866		0.505833	0.0488211		0.505833	0.519798			0.505833	0.321997		0.505833	0.0488839		0.505833	0.571432
0.5075	0.0484113		0.5075	0.0483862		0.5075	0.0483911			0.5075	-0.0129986		0.5075	-0.0129201		0.5075	-0.0128477			0.5075	-0.0127642		0.5075	0.442445		0.5075	-0.0128219			0.5075	0.487966		0.5075	0.0488777		0.5075	0.519778			0.5075	0.32005		0.5075	0.0488389		0.5075	0.571469
0.509167	0.0484916		0.509167	0.0483713		0.509167	0.0483757			0.509167	-0.0129481		0.509167	-0.0129798		0.509167	-0.0128625			0.509167	-0.0129032		0.509167	0.445022		0.509167	-0.0128121			0.509167	0.483185		0.509167	0.0488036		0.509167	0.519675			0.509167	0.318382		0.509167	0.0487578		0.509167	0.571705
0.510833	0.0484873		0.510833	0.0483663		0.510833	0.0484549			0.510833	-0.0128552		0.510833	-0.0129583		0.510833	-0.0130086			0.510833	-0.0128936		0.510833	0.440136		0.510833	-0.0128047			0.510833	0.476399		0.510833	0.0487837		0.510833	0.51973			0.510833	0.317218		0.510833	0.048989		0.510833	0.571683
0.5125	0.0484238		0.5125	0.0484053		0.5125	0.0484602			0.5125	-0.0129029		0.5125	-0.0130541		0.5125	-0.0128591			0.5125	-0.0127826		0.5125	0.430679		0.5125	-0.0128145			0.5125	0.473591		0.5125	0.0487967		0.5125	0.519918			0.5125	0.317375		0.5125	0.0488872		0.5125	0.571589
0.514167	0.0483485		0.514167	0.048377		0.514167	0.0483748			0.514167	-0.0129288		0.514167	-0.0129665		0.514167	-0.0129393			0.514167	-0.0128976		0.514167	0.423574		0.514167	-0.0127949			0.514167	0.473539		0.514167	0.0487312		0.514167	0.519806			0.514167	0.317533		0.514167	0.0488882		0.514167	0.571633
0.515833	0.0484609		0.515833	0.0484475		0.515833	0.0484338			0.515833	-0.0129426		0.515833	-0.0132071		0.515833	-0.0129607			0.515833	-0.0128122		0.515833	0.417212		0.515833	-0.0128261			0.515833	0.478373		0.515833	0.0487404		0.515833	0.519671			0.515833	0.317047		0.515833	0.0489066		0.515833	0.571668
0.5175	0.0484295		0.5175	0.0483822		0.5175	0.0484262			0.5175	-0.0129278		0.5175	-0.0130251		0.5175	-0.0130482			0.5175	-0.0128547		0.5175	0.414581		0.5175	-0.0127776			0.5175	0.481395		0.5175	0.0487796		0.5175	0.519639			0.5175	0.316206		0.5175	0.0489544		0.5175	0.571821
0.519167	0.0484965		0.519167	0.0484338		0.519167	0.048404			0.519167	-0.0129786		0.519167	-0.0129719		0.519167	-0.0129354			0.519167	-0.0129552		0.519167	0.411459		0.519167	-0.0128028			0.519167	0.489544		0.519167	0.0487636		0.519167	0.519631			0.519167	0.315306		0.519167	0.0488632		0.519167	0.571943
0.520833	0.0484276		0.520833	0.0483899		0.520833	0.0484491			0.520833	-0.0129131		0.520833	-0.0129765		0.520833	-0.0128764			0.520833	-0.0127978		0.520833	0.405824		0.520833	-0.0128499			0.520833	0.497062		0.520833	0.0487601		0.520833	0.519681			0.520833	0.314113		0.520833	0.0489693		0.520833	0.572085
0.5225	0.048493		0.5225	0.048396		0.5225	0.0484734			0.5225	-0.012897		0.5225	-0.0129912		0.5225	-0.0129438			0.5225	-0.0128015		0.5225	0.399878		0.5225	-0.0128399			0.5225	0.495708		0.5225	0.0488533		0.5225	0.519649			0.5225	0.31341		0.5225	0.0489207		0.5225	0.572108
0.524167	0.0484292		0.524167	0.0484154		0.524167	0.04841			0.524167	-0.0129128		0.524167	-0.0129985		0.524167	-0.0129164			0.524167	-0.0128408		0.524167	0.394131		0.524167	-0.0128143			0.524167	0.487303		0.524167	0.0487922		0.524167	0.519746			0.524167	0.313094		0.524167	0.0489268		0.524167	0.572136
0.525833	0.0484337		0.525833	0.0483589		0.525833	0.0483659			0.525833	-0.0129505		0.525833	-0.0129875		0.525833	-0.012858			0.525833	-0.0128873		0.525833	0.390378		0.525833	-0.0129075			0.525833	0.478876		0.525833	0.0488102		0.525833	0.519831			0.525833	0.31289		0.525833	0.048973		0.525833	0.572362
0.5275	0.0485002		0.5275	0.0484517		0.5275	0.0484689			0.5275	-0.0128931		0.5275	-0.0129509		0.5275	-0.012883			0.5275	-0.0127363		0.5275	0.388119		0.5275	-0.0127891			0.5275	0.471742		0.5275	0.0488006		0.5275	0.519528			0.5275	0.313034		0.5275	0.0488736		0.5275	0.572264
0.529167	0.0485573		0.529167	0.048414		0.529167	0.0484479			0.529167	-0.0129906		0.529167	-0.0128805		0.529167	-0.0128096			0.529167	-0.0128427		0.529167	0.386599		0.529167	-0.012821			0.529167	0.467668		0.529167	0.0487353		0.529167	0.5197			0.529167	0.314475		0.529167	0.0489222		0.529167	0.57234
0.530833	0.0485398		0.530833	0.0483637		0.530833	0.0484312			0.530833	-0.0129172		0.530833	-0.0129722		0.530833	-0.0128422			0.530833	-0.0128097		0.530833	0.384062		0.530833	-0.012865			0.530833	0.463945		0.530833	0.0488216		0.530833	0.519626			0.530833	0.316122		0.530833	0.460504		0.530833	0.57241
0.5325	0.0484042		0.5325	0.0482894		0.5325	0.0484118			0.5325	-0.0129323		0.5325	-0.0129365		0.5325	-0.0130117			0.5325	-0.0128183		0.5325	0.378496		0.5325	-0.0128117			0.5325	0.46109		0.5325	0.0487412		0.5325	0.519671			0.5325	0.317523		0.5325	0.419401		0.5325	0.572239
0.534167	0.0484595		0.534167	0.0483575		0.534167	0.0484512			0.534167	-0.0128813		0.534167	-0.0129657		0.534167	-0.012923			0.534167	-0.0127882		0.534167	0.376246		0.534167	-0.0127425			0.534167	0.461406		0.534167	0.0487099		0.534167	0.519567			0.534167	0.31797		0.534167	0.417882		0.534167	0.572259
0.535833	0.0484474		0.535833	0.0483924		0.535833	0.0484054			0.535833	-0.0128547		0.535833	-0.0130062		0.535833	-0.0129434			0.535833	-0.0128555		0.535833	0.376541		0.535833	-0.0127085			0.535833	0.463442		0.535833	0.0488236		0.535833	0.519401			0.535833	0.317717		0.535833	0.411264		0.535833	0.572376
0.5375	0.0484051		0.5375	0.048377		0.5375	0.0484269			0.5375	-0.0128644		0.5375	-0.0130316		0.5375	-0.0129594			0.5375	-0.0127867		0.5375	0.375076		0.5375	-0.0128136			0.5375	0.46873		0.5375	0.0488333		0.5375	0.520268			0.5375	0.31753		0.5375	0.407483		0.5375	0.572511
0.539167	0.0484165		0.539167	0.0483525		0.539167	0.048421			0.539167	-0.0128934		0.539167	-0.0129679		0.539167	-0.0128336			0.539167	0.363367		0.539167	0.374072		0.539167	-0.0128118			0.539167	0.473787		0.539167	0.0488241		0.539167	0.247728			0.539167	0.317508		0.539167	0.405444		0.539167	0.572607
0.540833	0.0484521		0.540833	0.0483556		0.540833	0.0484709			0.540833	-0.0129411		0.540833	-0.0130381		0.540833	-0.0129367			0.540833	0.333002		0.540833	0.372937		0.540833	-0.0127591			0.540833	0.475697		0.540833	0.0487747		0.540833	0.0487946			0.540833	0.317154		0.540833	0.398772		0.540833	0.572482
0.5425	0.0483934		0.5425	0.0484422		0.5425	0.0484011			0.5425	-0.0129167		0.5425	-0.0131299		0.5425	-0.0128835			0.5425	0.348086		0.5425	0.371085		0.5425	-0.0128788			0.5425	0.475598		0.5425	0.0487536		0.5425	0.0487962			0.5425	0.316436		0.5425	0.391031		0.5425	0.572463
0.544167	0.0484132		0.544167	0.0483298		0.544167	0.0484904			0.544167	-0.0129915		0.544167	-0.0130216		0.544167	-0.0128852			0.544167	0.356084		0.544167	0.370276		0.544167	-0.0128208			0.544167	0.474804		0.544167	0.0488028		0.544167	0.0487417			0.544167	0.31556		0.544167	0.385693		0.544167	0.572805
0.545833	0.0483301		0.545833	0.0484142		0.545833	0.0484548			0.545833	-0.0129314		0.545833	-0.012992		0.545833	-0.0129786			0.545833	0.357118		0.545833	0.368944		0.545833	-0.0128521			0.545833	0.472424		0.545833	0.0487936		0.545833	0.0487131			0.545833	0.314125		0.545833	0.381664		0.545833	0.572746
0.5475	0.0484622		0.5475	0.0483669		0.5475	0.0484837			0.5475	-0.0129737		0.5475	-0.0129281		0.5475	-0.0129276			0.5475	0.355672		0.5475	0.36836		0.5475	-0.0128814			0.5475	0.466551		0.5475	0.0487644		0.5475	0.0488314			0.5475	0.312479		0.5475	0.382856		0.5475	0.572747
0.549167	0.0484521		0.549167	0.04838		0.549167	0.0484774			0.549167	-0.0129423		0.549167	-0.0130045		0.549167	-0.0128562			0.549167	0.347967		0.549167	0.367401		0.549167	-0.0128161			0.549167	0.459218		0.549167	0.0488557		0.549167	0.0487416			0.549167	0.310667		0.549167	0.38966		0.549167	0.57276
0.550833	0.0484153		0.550833	0.0484078		0.550833	0.0484079			0.550833	-0.0128776		0.550833	-0.0128608		0.550833	-0.0128409			0.550833	0.350445		0.550833	0.366138		0.550833	-0.0128712			0.550833	0.453359		0.550833	0.0487996		0.550833	0.0487534			0.550833	0.309014		0.550833	0.391936		0.550833	0.573065
0.5525	0.0484516		0.5525	0.0484453		0.5525	0.048408			0.5525	-0.0129811		0.5525	-0.012907		0.5525	-0.0128805			0.5525	0.356025		0.5525	0.364079		0.5525	-0.0127131			0.5525	0.448311		0.5525	0.0488313		0.5525	0.0488027			0.5525	0.3076		0.5525	0.392785		0.5525	0.573024
0.554167	0.0484391		0.554167	0.0483571		0.554167	0.0485101			0.554167	-0.0129782		0.554167	-0.0130118		0.554167	-0.0128843			0.554167	0.355672		0.554167	0.364209		0.554167	-0.012791			0.554167	0.444829		0.554167	0.0488417		0.554167	0.0487474			0.554167	0.306326		0.554167	0.389189		0.554167	0.573032
0.555833	0.0485242		0.555833	0.0484231		0.555833	0.0483738			0.555833	-0.0128344		0.555833	-0.0130362		0.555833	-0.0129229			0.555833	0.346847		0.555833	0.364865		0.555833	-0.0128218			0.555833	0.441928		0.555833	0.0488329		0.555833	0.0488232			0.555833	0.305314		0.555833	0.386829		0.555833	0.572982
0.5575	0.0484534		0.5575	0.0484796		0.5575	0.0485167			0.5575	-0.0129078		0.5575	-0.0130269		0.5575	-0.0129294			0.5575	0.33905		0.5575	0.365002		0.5575	-0.0128679			0.5575	0.440236		0.5575	0.0487673		0.5575	0.0488351			0.5575	0.304851		0.5575	0.383735		0.5575	0.572962
0.559167	0.0485051		0.559167	0.0483899		0.559167	0.0484783			0.559167	-0.0129669		0.559167	-0.0129363		0.559167	-0.0129188			0.559167	0.339181		0.559167	0.365184		0.559167	-0.0128028			0.559167	0.439263		0.559167	0.0487489		0.559167	0.0487411			0.559167	0.304286		0.559167	0.380598		0.559167	0.573204
0.560833	0.0485397		0.560833	0.0484212		0.560833	0.0484168			0.560833	-0.0129549		0.560833	-0.0129916		0.560833	-0.0128849			0.560833	0.339879		0.560833	0.365855		0.560833	-0.0128561			0.560833	0.438844		0.560833	0.0487353		0.560833	0.0487566			0.560833	0.303943		0.560833	0.378989		0.560833	0.572902
0.5625	0.0484687		0.5625	0.04844		0.5625	0.0484983			0.5625	-0.0129346		0.5625	-0.0128856		0.5625	-0.0129338			0.5625	0.340918		0.5625	0.366591		0.5625	-0.0128373			0.5625	0.439056		0.5625	0.0487836		0.5625	0.0487716			0.5625	0.303539		0.5625	0.379531		0.5625	0.573133
0.564167	0.0485601		0.564167	0.0483608		0.564167	0.0484404			0.564167	-0.0129125		0.564167	-0.0128929		0.564167	-0.0128687			0.564167	0.341833		0.564167	0.366569		0.564167	-0.0128547			0.564167	0.44077		0.564167	0.048739		0.564167	0.0488247			0.564167	0.303428		0.564167	0.38023		0.564167	0.573006
0.565833	0.048452		0.565833	0.0484145		0.565833	0.0484965			0.565833	-0.0129836		0.565833	-0.0130212		0.565833	-0.0128238			0.565833	0.341861		0.565833	0.365671		0.565833	-0.0128047			0.565833	0.442874		0.565833	0.0487613		0.565833	0.048756			0.565833	0.303101		0.565833	0.38269		0.565833	0.57302
0.5675	0.0484605		0.5675	0.0483212		0.5675	0.0484271			0.5675	-0.0129443		0.5675	-0.0129498		0.5675	-0.0129561			0.5675	0.341073		0.5675	0.363655		0.5675	-0.0127689			0.5675	0.443068		0.5675	0.0487693		0.5675	0.0488318			0.5675	0.302885		0.5675	0.385572		0.5675	0.573054
0.569167	0.0484341		0.569167	0.0483802		0.569167	0.0483959			0.569167	-0.012954		0.569167	-0.0129626		0.569167	-0.0129255			0.569167	0.340551		0.569167	0.362542		0.569167	-0.012801			0.569167	0.443091		0.569167	0.0487438		0.569167	0.0487426			0.569167	0.302821		0.569167	0.38482		0.569167	0.573388
0.570833	0.048421		0.570833	0.048432		0.570833	0.0484302			0.570833	-0.0129498		0.570833	-0.0129164		0.570833	-0.01286			0.570833	0.340573		0.570833	0.361781		0.570833	-0.0127658			0.570833	0.443037		0.570833	0.0488223		0.570833	0.0487649			0.570833	0.302641		0.570833	0.383299		0.570833	0.573238
0.5725	0.0484581		0.5725	0.048432		0.5725	0.0484263			0.5725	-0.0129062		0.5725	-0.0129572		0.5725	-0.0128705			0.5725	0.340384		0.5725	0.361448		0.5725	-0.0128031			0.5725	0.442514		0.5725	0.0488002		0.5725	0.0488078			0.5725	0.302343		0.5725	0.380366		0.5725	0.573098
0.574167	0.0484618		0.574167	0.048428		0.574167	0.0484612			0.574167	-0.0128269		0.574167	-0.0130022		0.574167	-0.0128924			0.574167	0.339264		0.574167	0.361682		0.574167	-0.0128952			0.574167	0.442203		0.574167	0.048788		0.574167	0.0488001			0.574167	0.302251		0.574167	0.375927		0.574167	0.573176
0.575833	0.0485422		0.575833	0.0483604		0.575833	0.048493			0.575833	-0.0130468		0.575833	-0.012979		0.575833	-0.0129467			0.575833	0.33795		0.575833	0.361787		0.575833	-0.0128142			0.575833	0.441666		0.575833	0.0487546		0.575833	0.0487644			0.575833	0.30201		0.575833	0.372203		0.575833	0.573123
0.5775	0.0484398		0.5775	0.0483563		0.5775	0.0484395			0.5775	-0.0129584		0.5775	-0.0129513		0.5775	-0.0128942			0.5775	0.33638		0.5775	0.3608		0.5775	-0.0128637			0.5775	0.441335		0.5775	0.0487346		0.5775	0.0488475			0.5775	0.301903		0.5775	0.371052		0.5775	0.573528
0.579167	0.0483676		0.579167	0.048385		0.579167	0.0484804			0.579167	-0.0128764		0.579167	-0.0129517		0.579167	-0.0128491			0.579167	0.335805		0.579167	0.359419		0.579167	-0.0128031			0.579167	0.441592		0.579167	0.0487547		0.579167	0.048833			0.579167	0.301705		0.579167	0.369567		0.579167	0.573398
0.580833	0.0484675		0.580833	0.0483408		0.580833	0.0484963			0.580833	-0.0129229		0.580833	-0.0128818		0.580833	-0.0129356			0.580833	0.335529		0.580833	0.357812		0.580833	-0.0128264			0.580833	0.442457		0.580833	0.0487993		0.580833	0.0487382			0.580833	0.301488		0.580833	0.368858		0.580833	0.573447
0.5825	0.0484266		0.5825	0.0483761		0.5825	0.0484331			0.5825	-0.0129285		0.5825	-0.0129141		0.5825	-0.012915			0.5825	0.334909		0.5825	0.357609		0.5825	0.196514			0.5825	0.442089		0.5825	0.048768		0.5825	0.0488007			0.5825	0.301112		0.5825	0.367817		0.5825	0.573582
0.584167	0.0484069		0.584167	0.0483764		0.584167	0.0484105			0.584167	-0.0129195		0.584167	-0.0129785		0.584167	-0.0128593			0.584167	0.334177		0.584167	0.35598		0.584167	0.456349			0.584167	0.441704		0.584167	0.0487332		0.584167	0.0486858			0.584167	0.301131		0.584167	0.366524		0.584167	0.573224
0.585833	0.0485122		0.585833	0.0485088		0.585833	0.0484575			0.585833	-0.0129384		0.585833	-0.0129329		0.585833	-0.0128752			0.585833	0.333373		0.585833	0.354684		0.585833	0.51251			0.585833	0.443339		0.585833	0.0487858		0.585833	0.0488459			0.585833	0.300774		0.585833	0.365148		0.585833	0.573331
0.5875	0.048493		0.5875	0.0483904		0.5875	0.0483916			0.5875	-0.0129499		0.5875	-0.0130562		0.5875	-0.0128764			0.5875	0.332896		0.5875	0.353901		0.5875	0.499044			0.5875	0.446863		0.5875	0.0487318		0.5875	0.0487815			0.5875	0.300369		0.5875	0.364435		0.5875	0.573592
0.589167	0.0484893		0.589167	0.0483803		0.589167	0.0484491			0.589167	-0.0130993		0.589167	-0.0130139		0.589167	-0.0128458			0.589167	0.332632		0.589167	0.354391		0.589167	0.47794			0.589167	0.449931		0.589167	0.0487739		0.589167	0.048763			0.589167	0.300131		0.589167	0.363618		0.589167	0.573562
0.590833	0.0485099		0.590833	0.0483782		0.590833	0.0485038			0.590833	-0.0129413		0.590833	-0.0129421		0.590833	-0.0128578			0.590833	0.332299		0.590833	0.354073		0.590833	0.428714			0.590833	0.451837		0.590833	0.0488294		0.590833	0.0487483			0.590833	0.299796		0.590833	0.362307		0.590833	0.57342
0.5925	0.0484009		0.5925	0.0483878		0.5925	0.0484264			0.5925	-0.0129089		0.5925	-0.012965		0.5925	-0.0129738			0.5925	0.331761		0.5925	0.353433		0.5925	0.415775			0.5925	0.451818		0.5925	0.0488837		0.5925	0.0487894			0.5925	0.299573		0.5925	0.361349		0.5925	0.573427
0.594167	0.0484848		0.594167	0.0484063		0.594167	0.0484129			0.594167	-0.0129205		0.594167	-0.0129681		0.594167	-0.0129059			0.594167	0.331316		0.594167	0.35265		0.594167	0.417814			0.594167	0.450614		0.594167	0.0487793		0.594167	0.0487658			0.594167	0.299454		0.594167	0.360215		0.594167	0.573403
0.595833	0.0484773		0.595833	0.0484236		0.595833	0.0484807			0.595833	-0.0129464		0.595833	-0.0128998		0.595833	-0.0129251			0.595833	0.331131		0.595833	0.353527		0.595833	0.418825			0.595833	0.447912		0.595833	0.0488609		0.595833	0.0488181			0.595833	0.299069		0.595833	0.359558		0.595833	0.573566
0.5975	0.0483823		0.5975	0.0483643		0.5975	0.0484445			0.5975	-0.0129985		0.5975	-0.0130076		0.5975	-0.0129671			0.5975	0.331296		0.5975	0.353971		0.5975	0.412065			0.5975	0.445529		0.5975	0.048786		0.5975	0.0487227			0.5975	0.298684		0.5975	0.359174		0.5975	0.573444
0.599167	0.0484659		0.599167	0.0483616		0.599167	0.0484011			0.599167	-0.0130243		0.599167	-0.0130151		0.599167	-0.012926			0.599167	0.332071		0.599167	0.353987		0.599167	0.408141			0.599167	0.443652		0.599167	0.0487483		0.599167	0.0487851			0.599167	0.298595		0.599167	0.358976		0.599167	0.573366
0.600833	0.0484187		0.600833	0.0483879		0.600833	0.0483827			0.600833	-0.0129426		0.600833	-0.0130103		0.600833	-0.0129556			0.600833	0.332697		0.600833	0.353764		0.600833	0.410626			0.600833	0.441632		0.600833	0.0487074		0.600833	0.0487132			0.600833	0.298552		0.600833	0.358306		0.600833	0.571899
0.6025	0.0485571		0.6025	0.0483229		0.6025	0.0483646			0.6025	-0.0130088		0.6025	-0.012998		0.6025	-0.0129581			0.6025	0.332576		0.6025	0.353196		0.6025	0.413588			0.6025	0.440579		0.6025	0.0487955		0.6025	0.0487714			0.6025	0.298348		0.6025	0.357055		0.6025	0.569727
0.604167	0.0483767		0.604167	0.0483574		0.604167	0.0484747			0.604167	-0.0129071		0.604167	-0.0129627		0.604167	0.199689			0.604167	0.33222		0.604167	0.352342		0.604167	0.415295			0.604167	0.440773		0.604167	0.0487316		0.604167	0.0487776			0.604167	0.298248		0.604167	0.356633		0.604167	0.0895147
0.605833	0.0484384		0.605833	0.0484587		0.605833	0.048446			0.605833	-0.0131603		0.605833	-0.0130106		0.605833	0.371335			0.605833	0.33239		0.605833	0.350915		0.605833	0.413479			0.605833	0.442275		0.605833	0.0487784		0.605833	0.0487313			0.605833	0.298165		0.605833	0.355616		0.605833	0.0489317
0.6075	0.0485613		0.6075	0.0484394		0.6075	0.0483692			0.6075	-0.0129717		0.6075	-0.0129426		0.6075	0.34188			0.6075	0.333214		0.6075	0.34936		0.6075	0.413616			0.6075	0.444628		0.6075	0.0487236		0.6075	0.0486559			0.6075	0.297984		0.6075	0.354143		0.6075	0.0488136
0.609167	0.0484686		0.609167	0.0483885		0.609167	0.0484679			0.609167	-0.0129677		0.609167	-0.0129213		0.609167	0.338609			0.609167	0.334206		0.609167	0.347694		0.609167	0.403022			0.609167	0.446218		0.609167	0.0488107		0.609167	0.0487849			0.609167	0.297967		0.609167	0.352614		0.609167	0.0488375
0.610833	0.048391		0.610833	0.0483661		0.610833	0.0484358			0.610833	-0.0129195		0.610833	-0.0129206		0.610833	0.338002			0.610833	0.334654		0.610833	0.346774		0.610833	0.392681			0.610833	0.447489		0.610833	0.0488514		0.610833	0.0487845			0.610833	0.29781		0.610833	0.350935		0.610833	0.0488453
0.6125	0.0484359		0.6125	0.0483459		0.6125	0.0484708			0.6125	-0.0130008		0.6125	-0.0128992		0.6125	0.343417			0.6125	0.333527		0.6125	0.345778		0.6125	0.376126			0.6125	0.448632		0.6125	0.048831		0.6125	0.0487489			0.6125	0.29785		0.6125	0.349167		0.6125	0.0489458
0.614167	0.0484376		0.614167	0.0483729		0.614167	0.0484592			0.614167	-0.0128882		0.614167	0.0564645		0.614167	0.343497			0.614167	0.331657		0.614167	0.343741		0.614167	0.359745			0.614167	0.448525		0.614167	0.0487518		0.614167	0.048717			0.614167	0.297781		0.614167	0.348688		0.614167	0.0491294
0.615833	0.04853		0.615833	0.0484724		0.615833	0.0485202			0.615833	-0.0128851		0.615833	0.295746		0.615833	0.339551			0.615833	0.33023		0.615833	0.342559		0.615833	0.357205			0.615833	0.448229		0.615833	0.0487746		0.615833	0.0487817			0.615833	0.297552		0.615833	0.349001		0.615833	0.0488929
0.6175	0.0484824		0.6175	0.0483785		0.6175	0.254908			0.6175	-0.012998		0.6175	0.307452		0.6175	0.344573			0.6175	0.329174		0.6175	0.341998		0.6175	0.35657			0.6175	0.447245		0.6175	0.0487568		0.6175	0.0487319			0.6175	0.29733		0.6175	0.348543		0.6175	0.0489222
0.619167	0.0484635		0.619167	0.0483131		0.619167	0.399173			0.619167	-0.0129782		0.619167	0.309593		0.619167	0.348068			0.619167	0.327999		0.619167	0.340636		0.619167	0.355401			0.619167	0.445596		0.619167	0.0487352		0.619167	0.0487545			0.619167	0.297391		0.619167	0.347829		0.619167	0.0488562
0.620833	0.0484151		0.620833	0.0484194		0.620833	0.396248			0.620833	-0.0129272		0.620833	0.308612		0.620833	0.353286			0.620833	0.327121		0.620833	0.339908		0.620833	0.355573			0.620833	0.443702		0.620833	0.0486943		0.620833	0.0487595			0.620833	0.297104		0.620833	0.346974		0.620833	0.0489507
0.6225	0.0484718		0.6225	0.0484248		0.6225	0.39909			0.6225	-0.0130545		0.6225	0.310109		0.6225	0.359484			0.6225	0.326023		0.6225	0.338818		0.6225	0.358505			0.6225	0.442519		0.6225	0.0488539		0.6225	0.0487382			0.6225	0.296675		0.6225	0.345661		0.6225	0.0488921
0.624167	0.0485343		0.624167	0.0483825		0.624167	0.396403			0.624167	-0.0129856		0.624167	0.311259		0.624167	0.359298			0.624167	0.324915		0.624167	0.337926		0.624167	0.361184			0.624167	0.441228		0.624167	0.0488055		0.624167	0.0487746			0.624167	0.296798		0.624167	0.34422		0.624167	0.0488535
0.625833	0.0484821		0.625833	0.0483935		0.625833	0.393986			0.625833	-0.0129749		0.625833	0.313134		0.625833	0.356093			0.625833	0.324358		0.625833	0.337423		0.625833	0.370249			0.625833	0.43987		0.625833	0.0487092		0.625833	0.0487089			0.625833	0.296759		0.625833	0.342898		0.625833	0.0488011
0.6275	0.0484414		0.6275	0.048385		0.6275	0.392055			0.6275	-0.0129114		0.6275	0.316392		0.6275	0.346026			0.6275	0.32415		0.6275	0.336689		0.6275	0.372218			0.6275	0.438754		0.6275	0.0487683		0.6275	0.0487342			0.6275	0.296574		0.6275	0.341863		0.6275	0.048883
0.629167	0.0484703		0.629167	0.0483946		0.629167	0.390277			0.629167	-0.0129993		0.629167	0.31578		0.629167	0.335217			0.629167	0.324054		0.629167	0.336245		0.629167	0.372529			0.629167	0.437669		0.629167	0.0488155		0.629167	0.0488114			0.629167	0.296226		0.629167	0.341127		0.629167	0.0488357
0.630833	0.0484722		0.630833	0.048358		0.630833	0.388704			0.630833	-0.0131004		0.630833	0.313473		0.630833	0.331933			0.630833	0.32401		0.630833	0.335323		0.630833	0.372836			0.630833	0.437211		0.630833	0.0487488		0.630833	0.0488164			0.630833	0.296095		0.630833	0.340872		0.630833	0.0488679
0.6325	0.0483399		0.6325	0.0483751		0.6325	0.387045			0.6325	-0.0130317		0.6325	0.312115		0.6325	0.328936			0.6325	0.323824		0.6325	0.334879		0.6325	0.380628			0.6325	0.436268		0.6325	0.0487557		0.6325	0.04875			0.6325	0.29571		0.6325	0.340345		0.6325	0.048861
0.634167	0.048456		0.634167	0.0483605		0.634167	0.385534			0.634167	-0.0129526		0.634167	0.308927		0.634167	0.326995			0.634167	0.323811		0.634167	0.334628		0.634167	0.376293			0.634167	0.435951		0.634167	0.0487227		0.634167	0.0487581			0.634167	0.295527		0.634167	0.340137		0.634167	0.048771
0.635833	0.048433		0.635833	0.0483745		0.635833	0.384137			0.635833	-0.0129622		0.635833	0.304106		0.635833	0.325776			0.635833	0.323633		0.635833	0.33415		0.635833	0.360983			0.635833	0.436264		0.635833	0.0488112		0.635833	0.0487391			0.635833	0.29487		0.635833	0.339851		0.635833	0.0488389
0.6375	0.0484005		0.6375	0.0483011		0.6375	0.38318			0.6375	-0.0130359		0.6375	0.300315		0.6375	0.325241			0.6375	0.323684		0.6375	0.333397		0.6375	0.356243			0.6375	0.43717		0.6375	0.0487346		0.6375	0.0487819			0.6375	0.294484		0.6375	0.34011		0.6375	0.0488912
0.639167	0.0484221		0.639167	0.0483244		0.639167	0.382345			0.639167	-0.0129282		0.639167	0.29662		0.639167	0.32414			0.639167	0.323515		0.639167	0.332618		0.639167	0.355424			0.639167	0.437494		0.639167	0.0487601		0.639167	0.0487907			0.639167	0.294268		0.639167	0.340307		0.639167	0.0487933
0.640833	0.0484702		0.640833	0.0483606		0.640833	0.381423			0.640833	-0.0130753		0.640833	0.295162		0.640833	0.32231			0.640833	0.323283		0.640833	0.332344		0.640833	0.353175			0.640833	0.437231		0.640833	0.0488319		0.640833	0.0486718			0.640833	0.293785		0.640833	0.341631		0.640833	0.0489164
0.6425	0.0484825		0.6425	0.0484717		0.6425	0.380641			0.6425	-0.013039		0.6425	0.294098		0.6425	0.320803			0.6425	0.323002		0.6425	0.331581		0.6425	0.350739			0.6425	0.436678		0.6425	0.0487479		0.6425	0.048731			0.6425	0.293616		0.6425	0.342641		0.6425	0.0488509
0.644167	0.0483968		0.644167	0.0483767		0.644167	0.379371			0.644167	-0.012974		0.644167	0.293573		0.644167	0.320264			0.644167	0.322705		0.644167	0.330655		0.644167	0.347088			0.644167	0.435987		0.644167	0.0488264		0.644167	0.0487664			0.644167	0.293309		0.644167	0.343725		0.644167	0.0488533
0.645833	0.0484076		0.645833	0.048351		0.645833	0.377865			0.645833	-0.0129127		0.645833	0.293281		0.645833	0.319563			0.645833	0.322388		0.645833	0.33011		0.645833	0.344891			0.645833	0.435308		0.645833	0.0487558		0.645833	0.0487507			0.645833	0.29287		0.645833	0.344347		0.645833	0.0489051
0.6475	0.0484915		0.6475	0.0483951		0.6475	0.375887			0.6475	-0.0129349		0.6475	0.292863		0.6475	0.318037			0.6475	0.321889		0.6475	0.329795		0.6475	0.341859			0.6475	0.434612		0.6475	0.048796		0.6475	0.0486718			0.6475	0.292729		0.6475	0.343661		0.6475	0.0489633
0.649167	0.0484629		0.649167	0.0484243		0.649167	0.374699			0.649167	-0.0129535		0.649167	0.290737		0.649167	0.316896			0.649167	0.321268		0.649167	0.32966		0.649167	0.338816			0.649167	0.433981		0.649167	0.0487839		0.649167	0.0488002			0.649167	0.292521		0.649167	0.343396		0.649167	0.0488488
0.650833	0.0484895		0.650833	0.0483803		0.650833	0.373835			0.650833	-0.0129337		0.650833	0.288481		0.650833	0.317386			0.650833	0.320776		0.650833	0.328973		0.650833	0.336852			0.650833	0.433772		0.650833	0.0487894		0.650833	0.0487486			0.650833	0.292329		0.650833	0.343146		0.650833	0.0488472
0.6525	0.0485639		0.6525	0.0484006		0.6525	0.372934			0.6525	-0.0129942		0.6525	0.286593		0.6525	0.318844			0.6525	0.320147		0.6525	0.328242		0.6525	0.333643			0.6525	0.433341		0.6525	0.0487799		0.6525	0.048737			0.6525	0.291954		0.6525	0.342935		0.6525	0.0489013
0.654167	0.0484683		0.654167	0.048364		0.654167	0.372325			0.654167	-0.012905		0.654167	0.284783		0.654167	0.319275			0.654167	0.319466		0.654167	0.327259		0.654167	0.331704			0.654167	0.432618		0.654167	0.0487692		0.654167	0.0488203			0.654167	0.291885		0.654167	0.342009		0.654167	0.048742
0.655833	0.0484138		0.655833	0.048448		0.655833	0.371491			0.655833	-0.0128942		0.655833	0.2844		0.655833	0.31895			0.655833	0.318836		0.655833	0.326774		0.655833	0.332621			0.655833	0.431939		0.655833	0.0487487		0.655833	0.0488578			0.655833	0.291775		0.655833	0.341154		0.655833	0.0489222
0.6575	0.0484587		0.6575	0.0483051		0.6575	0.370879			0.6575	-0.0129184		0.6575	0.284825		0.6575	0.318764			0.6575	0.318304		0.6575	0.326577		0.6575	0.335433			0.6575	0.4307		0.6575	0.048781		0.6575	0.0487037			0.6575	0.29161		0.6575	0.340565		0.6575	0.0488092
0.659167	0.0484759		0.659167	0.0483738		0.659167	0.370848			0.659167	-0.0129839		0.659167	0.285874		0.659167	0.317898			0.659167	0.317684		0.659167	0.326028		0.659167	0.337101			0.659167	0.429749		0.659167	0.0487896		0.659167	0.0487413			0.659167	0.291481		0.659167	0.339608		0.659167	0.0488374
0.660833	0.0484415		0.660833	0.0483943		0.660833	0.37165			0.660833	-0.0129283		0.660833	0.28678		0.660833	0.317058			0.660833	0.317089		0.660833	0.325981		0.660833	0.338642			0.660833	0.428754		0.660833	0.0487973		0.660833	0.0487961			0.660833	0.291323		0.660833	0.338442		0.660833	0.048846
0.6625	0.0484333		0.6625	0.0483144		0.6625	0.37402			0.6625	-0.0129764		0.6625	0.287017		0.6625	0.317452			0.6625	0.316572		0.6625	0.32535		0.6625	0.339198			0.6625	0.428004		0.6625	0.048793		0.6625	0.0486814			0.6625	0.2916		0.6625	0.337307		0.6625	0.0488771
0.664167	0.0484589		0.664167	0.0483454		0.664167	0.377234			0.664167	-0.0129202		0.664167	0.286686		0.664167	0.319163			0.664167	0.315943		0.664167	0.324403		0.664167	0.337704			0.664167	0.427269		0.664167	0.0487944		0.664167	0.0487793			0.664167	0.291433		0.664167	0.336131		0.664167	0.0489809
0.665833	0.0485184		0.665833	0.0483459		0.665833	0.379065			0.665833	-0.0129456		0.665833	0.284838		0.665833	0.320485			0.665833	0.315478		0.665833	0.323376		0.665833	0.335526			0.665833	0.426945		0.665833	0.0487087		0.665833	0.0487799			0.665833	0.291407		0.665833	0.334824		0.665833	0.0488452
0.6675	0.0484896		0.6675	0.0483113		0.6675	0.379199			0.6675	-0.0129851		0.6675	0.283656		0.6675	0.320864			0.6675	0.315266		0.6675	0.322017		0.6675	0.332115			0.6675	0.426248		0.6675	0.0488401		0.6675	0.048706			0.6675	0.291148		0.6675	0.333336		0.6675	0.0489489
0.669167	0.0484377		0.669167	0.0483677		0.669167	0.379621			0.669167	-0.0129334		0.669167	0.282494		0.669167	0.321738			0.669167	0.315674		0.669167	0.32098		0.669167	0.326425			0.669167	0.425668		0.669167	0.0487735		0.669167	0.0487356			0.669167	0.291062		0.669167	0.33178		0.669167	0.0488732
0.670833	0.048399		0.670833	0.048404		0.670833	0.3794			0.670833	-0.0129297		0.670833	0.280599		0.670833	0.321542			0.670833	0.315663		0.670833	0.319926		0.670833	0.323012			0.670833	0.425257		0.670833	0.0487986		0.670833	0.0488813			0.670833	0.291046		0.670833	0.330815		0.670833	0.0487714
0.6725	0.0484694		0.6725	0.0482771		0.6725	0.3792			0.6725	-0.0128669		0.6725	0.279839		0.6725	0.322416			0.6725	0.315675		0.6725	0.318586		0.6725	0.322846			0.6725	0.424595		0.6725	0.0487777		0.6725	0.0487618			0.6725	0.290957		0.6725	0.330821		0.6725	0.0487757
0.674167	0.0485276		0.674167	0.0483654		0.674167	0.378797			0.674167	-0.012892		0.674167	0.278519		0.674167	0.323016			0.674167	0.31549		0.674167	0.317703		0.674167	0.323448			0.674167	0.424049		0.674167	0.0487619		0.674167	0.0488134			0.674167	0.290867		0.674167	0.330282		0.674167	0.0488594
0.675833	0.0484464		0.675833	0.0483025		0.675833	0.377914			0.675833	-0.0129178		0.675833	0.276437		0.675833	0.32283			0.675833	0.315227		0.675833	0.317161		0.675833	0.324874			0.675833	0.423517		0.675833	0.0487375		0.675833	0.0487993			0.675833	0.290827		0.675833	0.329801		0.675833	0.0488742
0.6775	0.0483599		0.6775	0.0482467		0.6775	0.375903			0.6775	-0.0128794		0.6775	0.275502		0.6775	0.322105			0.6775	0.315062		0.6775	0.315926		0.6775	0.326154			0.6775	0.423367		0.6775	0.0487194		0.6775	0.0487123			0.6775	0.290595		0.6775	0.328808		0.6775	0.048806
0.679167	0.048426		0.679167	0.0484221		0.679167	0.373434			0.679167	-0.0128706		0.679167	0.274219		0.679167	0.322003			0.679167	0.314905		0.679167	0.315509		0.679167	0.327152			0.679167	0.42295		0.679167	0.0488338		0.679167	0.0488606			0.679167	0.290684		0.679167	0.328022		0.679167	0.0488635
0.680833	0.0484269		0.680833	0.0484088		0.680833	0.371388			0.680833	-0.0128984		0.680833	0.272804		0.680833	0.320425			0.680833	0.31468		0.680833	0.314645		0.680833	0.32768			0.680833	0.422482		0.680833	0.0487856		0.680833	0.0487568			0.680833	0.290517		0.680833	0.327221		0.680833	0.0488347
0.6825	0.0484302		0.6825	0.0483925		0.6825	0.368467			0.6825	-0.0130006		0.6825	0.272872		0.6825	0.319777			0.6825	0.313859		0.6825	0.313296		0.6825	0.32781			0.6825	0.422134		0.6825	0.0487977		0.6825	0.0487315			0.6825	0.29045		0.6825	0.326734		0.6825	0.0487388
0.684167	0.0484352		0.684167	0.0484537		0.684167	0.366241			0.684167	-0.0129363		0.684167	0.272659		0.684167	0.319256			0.684167	0.313286		0.684167	0.312592		0.684167	0.327115			0.684167	0.421998		0.684167	0.0487928		0.684167	0.0487866			0.684167	0.290133		0.684167	0.326064		0.684167	0.0487789
0.685833	0.0484427		0.685833	0.0483231		0.685833	0.364602			0.685833	-0.0130256		0.685833	0.271963		0.685833	0.318314			0.685833	0.312944		0.685833	0.312834		0.685833	0.32638			0.685833	0.421779		0.685833	0.0487705		0.685833	0.0487065			0.685833	0.289988		0.685833	0.32613		0.685833	0.0487888
0.6875	0.0484745		0.6875	0.0484073		0.6875	0.362927			0.6875	-0.012989		0.6875	0.272114		0.6875	0.317414			0.6875	0.312552		0.6875	0.31327		0.6875	0.326919			0.6875	0.421507		0.6875	0.0488155		0.6875	0.0487355			0.6875	0.290186		0.6875	0.326333		0.6875	0.0488403
0.689167	0.0484844		0.689167	0.0483349		0.689167	0.361329			0.689167	-0.0128794		0.689167	0.271941		0.689167	0.317907			0.689167	0.312468		0.689167	0.313378		0.689167	0.328459			0.689167	0.421713		0.689167	0.0487404		0.689167	0.0486976			0.689167	0.289921		0.689167	0.324796		0.689167	0.0489253
0.690833	0.0483974		0.690833	0.0483775		0.690833	0.360368			0.690833	-0.0129472		0.690833	0.272176		0.690833	0.317756			0.690833	0.311837		0.690833	0.313294		0.690833	0.329999			0.690833	0.421854		0.690833	0.048797		0.690833	0.0487893			0.690833	0.290054		0.690833	0.324653		0.690833	0.0488998
0.6925	0.0484246		0.6925	0.0482638		0.6925	0.359887			0.6925	-0.0129366		0.6925	0.272271		0.6925	0.317666			0.6925	0.310995		0.6925	0.313366		0.6925	0.330668			0.6925	0.422207		0.6925	0.0486825		0.6925	0.0487388			0.6925	0.289697		0.6925	0.324504		0.6925	0.0487937
0.694167	0.0484587		0.694167	0.0484299		0.694167	0.359526			0.694167	-0.0129195		0.694167	0.272722		0.694167	0.317377			0.694167	0.310363		0.694167	0.313459		0.694167	0.330855			0.694167	0.422224		0.694167	0.0487579		0.694167	0.0487309			0.694167	0.289828		0.694167	0.324058		0.694167	0.0488481
0.695833	0.0484496		0.695833	0.0484023		0.695833	0.359476			0.695833	0.301992		0.695833	0.273287		0.695833	0.316679			0.695833	0.309787		0.695833	0.313022		0.695833	0.330868			0.695833	0.421924		0.695833	0.0487574		0.695833	0.0488097			0.695833	0.28989		0.695833	0.324083		0.695833	0.0488451
0.6975	0.048489		0.6975	0.0483921		0.6975	0.359774			0.6975	0.376192		0.6975	0.273286		0.6975	0.316165			0.6975	0.309174		0.6975	0.31266		0.6975	0.33022			0.6975	0.422046		0.6975	0.0487982		0.6975	0.0487864			0.6975	0.289811		0.6975	0.323859		0.6975	0.0488977
0.699167	0.0484568		0.699167	0.0483582		0.699167	0.361969			0.699167	0.408645		0.699167	0.273083		0.699167	0.315647			0.699167	0.308589		0.699167	0.311835		0.699167	0.330415			0.699167	0.42209		0.699167	0.0487444		0.699167	0.048726			0.699167	0.289465		0.699167	0.32411		0.699167	0.0489148
0.700833	0.0483759		0.700833	0.0483671		0.700833	0.364555			0.700833	0.403123		0.700833	0.27289		0.700833	0.314979			0.700833	0.308066		0.700833	0.311375		0.700833	0.331253			0.700833	0.421877		0.700833	0.048797		0.700833	0.0488009			0.700833	0.289606		0.700833	0.327528		0.700833	0.0488422
0.7025	0.0484401		0.7025	0.0483764		0.7025	0.366251			0.7025	0.40949		0.7025	0.272568		0.7025	0.313847			0.7025	0.307687		0.7025	0.31104		0.7025	0.331445			0.7025	0.421929		0.7025	0.0488249		0.7025	0.0487939			0.7025	0.28957		0.7025	0.329676		0.7025	0.0488682
0.704167	0.0485612		0.704167	0.0483863		0.704167	0.366884			0.704167	0.407726		0.704167	0.273321		0.704167	0.313023			0.704167	0.307296		0.704167	0.310097		0.704167	0.3306			0.704167	0.421715		0.704167	0.0488413		0.704167	0.0487335			0.704167	0.289601		0.704167	0.329774		0.704167	0.0488333
0.705833	0.0483738		0.705833	0.0483418		0.705833	0.367095			0.705833	0.40448		0.705833	0.273852		0.705833	0.312485			0.705833	0.306885		0.705833	0.310706		0.705833	0.328766			0.705833	0.4217		0.705833	0.0487847		0.705833	0.0487146			0.705833	0.289552		0.705833	0.32959		0.705833	0.0488651
0.7075	0.0484745		0.7075	0.0483512		0.7075	0.36679			0.7075	0.403838		0.7075	0.273533		0.7075	0.312686			0.7075	0.306456		0.7075	0.310614		0.7075	0.326763			0.7075	0.421598		0.7075	0.0487694		0.7075	0.0487391			0.7075	0.289343		0.7075	0.329352		0.7075	0.0488593
0.709167	0.0484629		0.709167	0.0484224		0.709167	0.366951			0.709167	0.398526		0.709167	0.273503		0.709167	0.312622			0.709167	0.306031		0.709167	0.310415		0.709167	0.324862			0.709167	0.421505		0.709167	0.0488033		0.709167	0.0488049			0.709167	0.289131		0.709167	0.327452		0.709167	0.0488433
0.710833	0.0484954		0.710833	0.0483659		0.710833	0.366686			0.710833	0.393374		0.710833	0.273073		0.710833	0.313421			0.710833	0.3054		0.710833	0.310509		0.710833	0.323216			0.710833	0.421434		0.710833	0.0487289		0.710833	0.048688			0.710833	0.289331		0.710833	0.325426		0.710833	0.048821
0.7125	0.048435		0.7125	0.048365		0.7125	0.366128			0.7125	0.382026		0.7125	0.27279		0.7125	0.314583			0.7125	0.30524		0.7125	0.310495		0.7125	0.321231			0.7125	0.421186		0.7125	0.0488079		0.7125	0.0487143			0.7125	0.288955		0.7125	0.324009		0.7125	0.0488149
0.714167	0.0484662		0.714167	0.0483623		0.714167	0.365632			0.714167	0.371421		0.714167	0.272797		0.714167	0.316253			0.714167	0.304547		0.714167	0.310943		0.714167	0.318615			0.714167	0.421017		0.714167	0.0488161		0.714167	0.04877			0.714167	0.289068		0.714167	0.323012		0.714167	0.048881
0.715833	0.0485381		0.715833	0.0484458		0.715833	0.364879			0.715833	0.363426		0.715833	0.272217		0.715833	0.31747			0.715833	0.304155		0.715833	0.311114		0.715833	0.316138			0.715833	0.420909		0.715833	0.108134		0.715833	0.0487783			0.715833	0.289051		0.715833	0.322671		0.715833	0.0488104
0.7175	0.0483331		0.7175	0.0484148		0.7175	0.363728			0.7175	0.357147		0.7175	0.271603		0.7175	0.318936			0.7175	0.303854		0.7175	0.311385		0.7175	0.313896			0.7175	0.420696		0.7175	0.687483		0.7175	0.0486991			0.7175	0.288692		0.7175	0.322628		0.7175	0.0488401
0.719167	0.048485		0.719167	0.0483697		0.719167	0.36151			0.719167	0.354657		0.719167	0.271079		0.719167	0.319808			0.719167	0.303648		0.719167	0.31134		0.719167	0.311622			0.719167	0.420797		0.719167	0.647084		0.719167	0.0488144			0.719167	0.288364		0.719167	0.322816		0.719167	0.0488454
0.720833	0.0485201		0.720833	0.0483156		0.720833	0.359489			0.720833	0.353903		0.720833	0.270985		0.720833	0.321314			0.720833	0.30302		0.720833	0.311269		0.720833	0.309909			0.720833	0.420837		0.720833	0.634206		0.720833	0.0487583			0.720833	0.288343		0.720833	0.323084		0.720833	0.0488346
0.7225	0.0485259		0.7225	0.0484466		0.7225	0.35728			0.7225	0.353678		0.7225	0.27075		0.7225	0.323591			0.7225	0.302776		0.7225	0.310937		0.7225	0.308505			0.7225	0.421111		0.7225	0.636732		0.7225	0.0488061			0.7225	0.288287		0.7225	0.322947		0.7225	0.0488054
0.724167	0.0484118		0.724167	0.0483728		0.724167	0.355659			0.724167	0.353506		0.724167	0.271254		0.724167	0.325838			0.724167	0.302372		0.724167	0.310858		0.724167	0.308281			0.724167	0.421051		0.724167	0.620291		0.724167	0.0487458			0.724167	0.288372		0.724167	0.322974		0.724167	0.0489716
0.725833	0.048491		0.725833	0.0483125		0.725833	0.354485			0.725833	0.352986		0.725833	0.272196		0.725833	0.327357			0.725833	0.302262		0.725833	0.311026		0.725833	0.308239			0.725833	0.421162		0.725833	0.637682		0.725833	0.0487362			0.725833	0.288209		0.725833	0.322702		0.725833	0.0489303
0.7275	0.0483974		0.7275	0.0484877		0.7275	0.353387			0.7275	0.352292		0.7275	0.272869		0.7275	0.327847			0.7275	0.302055		0.7275	0.311172		0.7275	0.308144			0.7275	0.421096		0.7275	0.619241		0.7275	0.0487631			0.7275	0.288258		0.7275	0.322466		0.7275	0.0488524
0.729167	0.0484711		0.729167	0.0484416		0.729167	0.352539			0.729167	0.351866		0.729167	0.273201		0.729167	0.328425			0.729167	0.301995		0.729167	0.311471		0.729167	0.307415			0.729167	0.42114		0.729167	0.59677		0.729167	0.0487219			0.729167	0.288028		0.729167	0.322257		0.729167	0.0488936
0.730833	0.0485075		0.730833	0.0483206		0.730833	0.35145			0.730833	0.352715		0.730833	0.273476		0.730833	0.328299			0.730833	0.301984		0.730833	0.310859		0.730833	0.305781			0.730833	0.420938		0.730833	0.614079		0.730833	0.0488021			0.730833	0.288018		0.730833	0.321893		0.730833	0.0488442
0.7325	0.0484262		0.7325	0.0483836		0.7325	0.350577			0.7325	0.354408		0.7325	0.273218		0.7325	0.328229			0.7325	0.301715		0.7325	0.310827		0.7325	0.304986			0.7325	0.420729		0.7325	0.619905		0.7325	0.0487444			0.7325	0.28782		0.7325	0.322171		0.7325	0.0488541
0.734167	0.0484235		0.734167	0.0482992		0.734167	0.349532			0.734167	0.355668		0.734167	0.272947		0.734167	0.327826			0.734167	0.301301		0.734167	0.310591		0.734167	0.304163			0.734167	0.420781		0.734167	0.615152		0.734167	0.0487905			0.734167	0.288001		0.734167	0.322475		0.734167	0.0488548
0.735833	0.0484107		0.735833	0.0483922		0.735833	0.349108			0.735833	0.357443		0.735833	0.272658		0.735833	0.327042			0.735833	0.300869		0.735833	0.310508		0.735833	0.304234			0.735833	0.420562		0.735833	0.569236		0.735833	0.0487478			0.735833	0.288002		0.735833	0.322943		0.735833	0.0488191
0.7375	0.0484291		0.7375	0.048421		0.7375	0.34872			0.7375	0.359904		0.7375	0.271717		0.7375	0.326606			0.7375	0.300622		0.7375	0.310254		0.7375	0.304224			0.7375	0.420458		0.7375	0.552051		0.7375	0.0486972			0.7375	0.287825		0.7375	0.323159		0.7375	0.0488252
0.739167	0.0484049		0.739167	0.0483775		0.739167	0.348602			0.739167	0.361107		0.739167	0.2706		0.739167	0.326388			0.739167	0.300279		0.739167	0.31013		0.739167	0.304405			0.739167	0.420494		0.739167	0.556526		0.739167	0.0487611			0.739167	0.287574		0.739167	0.323459		0.739167	0.0488615
0.740833	0.0484391		0.740833	0.0483734		0.740833	0.348273			0.740833	0.361331		0.740833	0.269302		0.740833	0.327026			0.740833	0.29997		0.740833	0.309617		0.740833	0.303773			0.740833	0.420438		0.740833	0.556885		0.740833	0.0488578			0.740833	0.287447		0.740833	0.323247		0.740833	0.0488089
0.7425	0.0484543		0.7425	0.0483567		0.7425	0.347994			0.7425	0.361461		0.7425	0.267779		0.7425	0.327563			0.7425	0.299598		0.7425	0.309003		0.7425	0.303778			0.7425	0.42048		0.7425	0.537		0.7425	0.0487492			0.7425	0.287223		0.7425	0.322929		0.7425	0.0488375
0.744167	0.0484558		0.744167	0.0483338		0.744167	0.347753			0.744167	0.360325		0.744167	0.266278		0.744167	0.327794			0.744167	0.299478		0.744167	0.308371		0.744167	0.303282			0.744167	0.420654		0.744167	0.521913		0.744167	0.0487364			0.744167	0.28724		0.744167	0.322799		0.744167	0.0487805
0.745833	0.0483822		0.745833	0.048343		0.745833	0.347738			0.745833	0.358318		0.745833	0.264731		0.745833	0.328394			0.745833	0.29905		0.745833	0.307979		0.745833	0.302289			0.745833	0.42058		0.745833	0.509095		0.745833	0.0487519			0.745833	0.28733		0.745833	0.322901		0.745833	0.0488372
0.7475	0.0483792		0.7475	0.0484424		0.7475	0.3476			0.7475	0.356092		0.7475	0.263047		0.7475	0.327452			0.7475	0.29873		0.7475	0.307515		0.7475	0.301129			0.7475	0.420806		0.7475	0.512821		0.7475	0.0487787			0.7475	0.28711		0.7475	0.322819		0.7475	0.0488277
0.749167	0.0485095		0.749167	0.0483454		0.749167	0.347375			0.749167	0.353236		0.749167	0.262074		0.749167	0.325469			0.749167	0.298439		0.749167	0.307342		0.749167	0.300059			0.749167	0.421011		0.749167	0.517717		0.749167	0.0487833			0.749167	0.287204		0.749167	0.323172		0.749167	0.0488704
0.750833	0.0484388		0.750833	0.048378		0.750833	0.347106			0.750833	0.350886		0.750833	0.261343		0.750833	0.323653			0.750833	0.297842		0.750833	0.307219		0.750833	0.298645			0.750833	0.42101		0.750833	0.519016		0.750833	0.0487067			0.750833	0.287157		0.750833	0.32281		0.750833	0.0488684
0.7525	0.0485257		0.7525	0.0485262		0.7525	0.346973			0.7525	0.349824		0.7525	0.260552		0.7525	0.323002			0.7525	0.297543		0.7525	0.307079		0.7525	0.297597			0.7525	0.421075		0.7525	0.512338		0.7525	0.0487712			0.7525	0.287123		0.7525	0.322724		0.7525	0.0488365
0.754167	0.0484866		0.754167	0.0484052		0.754167	0.347037			0.754167	0.34967		0.754167	0.259981		0.754167	0.322203			0.754167	0.297082		0.754167	0.306703		0.754167	0.295967			0.754167	0.421285		0.754167	0.507672		0.754167	0.0487177			0.754167	0.286926		0.754167	0.322698		0.754167	0.0489015
0.755833	0.0484209		0.755833	0.0484435		0.755833	0.346843			0.755833	0.349501		0.755833	0.259666		0.755833	0.320373			0.755833	0.296927		0.755833	0.307015		0.755833	0.294304			0.755833	0.421262		0.755833	0.510017		0.755833	0.0488068			0.755833	0.286979		0.755833	0.322484		0.755833	0.0488516
0.7575	0.04842		0.7575	0.0483468		0.7575	0.346734			0.7575	0.349637		0.7575	0.259141		0.7575	0.318069			0.7575	0.296366		0.7575	0.306867		0.7575	0.292982			0.7575	0.421347		0.7575	0.511539		0.7575	0.0486768			0.7575	0.286493		0.7575	0.322521		0.7575	0.0488266
0.759167	0.0484737		0.759167	0.0483942		0.759167	0.346604			0.759167	0.3506		0.759167	0.258766		0.759167	0.315728			0.759167	0.295976		0.759167	0.306429		0.759167	0.29218			0.759167	0.421233		0.759167	0.511807		0.759167	0.0487539			0.759167	0.28651		0.759167	0.322302		0.759167	0.0489019
0.760833	0.0484439		0.760833	0.0483418		0.760833	0.34667			0.760833	0.351074		0.760833	0.258311		0.760833	0.312682			0.760833	0.295589		0.760833	0.306466		0.760833	0.290803			0.760833	0.420956		0.760833	0.505858		0.760833	0.0487451			0.760833	0.286391		0.760833	0.322234		0.760833	0.0487994
0.7625	0.048496		0.7625	0.048449		0.7625	0.346394			0.7625	0.351992		0.7625	0.257583		0.7625	0.310449			0.7625	0.294843		0.7625	0.306165		0.7625	0.290395			0.7625	0.420833		0.7625	0.499496		0.7625	0.0486979			0.7625	0.286223		0.7625	0.322295		0.7625	0.0489293
0.764167	0.0485375		0.764167	0.0483713		0.764167	0.346326			0.764167	0.352962		0.764167	0.256636		0.764167	0.308617			0.764167	0.294675		0.764167	0.305992		0.764167	0.288956			0.764167	0.420843		0.764167	0.497584		0.764167	0.0487462			0.764167	0.286063		0.764167	0.322034		0.764167	0.0488464
0.765833	0.0484861		0.765833	0.048367		0.765833	0.34601			0.765833	0.353823		0.765833	0.255818		0.765833	0.306462			0.765833	0.294504		0.765833	0.305837		0.765833	0.288241			0.765833	0.420765		0.765833	0.498016		0.765833	0.0488241			0.765833	0.285908		0.765833	0.322007		0.765833	0.0488856
0.7675	0.0483853		0.7675	0.0483071		0.7675	0.34607			0.7675	0.354241		0.7675	0.254958		0.7675	0.304828			0.7675	0.294223		0.7675	0.305556		0.7675	0.287825			0.7675	0.420659		0.7675	0.499118		0.7675	0.04876			0.7675	0.285738		0.7675	0.322039		0.7675	0.04889
0.769167	0.0484841		0.769167	0.0483428		0.769167	0.34609			0.769167	0.354383		0.769167	0.254317		0.769167	0.303316			0.769167	0.294165		0.769167	0.305335		0.769167	0.287214			0.769167	0.420738		0.769167	0.4997		0.769167	0.0488328			0.769167	0.2856		0.769167	0.322213		0.769167	0.0488415
0.770833	0.0484519		0.770833	0.0483525		0.770833	0.346013			0.770833	0.354102		0.770833	0.253541		0.770833	0.302289			0.770833	0.294183		0.770833	0.305408		0.770833	0.286503			0.770833	0.420671		0.770833	0.498861		0.770833	0.0487151			0.770833	0.285343		0.770833	0.322329		0.770833	0.0488769
0.7725	0.0485113		0.7725	0.0483948		0.7725	0.345887			0.7725	0.354089		0.7725	0.252868		0.7725	0.300613			0.7725	0.294295		0.7725	0.305074		0.7725	0.286384			0.7725	0.42094		0.7725	0.501077		0.7725	0.048823			0.7725	0.285193		0.7725	0.322925		0.7725	0.048789
0.774167	0.0483971		0.774167	0.0484289		0.774167	0.345602			0.774167	0.354325		0.774167	0.252488		0.774167	0.300273			0.774167	0.294009		0.774167	0.30478		0.774167	0.28638			0.774167	0.421164		0.774167	0.502855		0.774167	0.0487291			0.774167	0.285049		0.774167	0.323303		0.774167	0.04889
0.775833	0.0484473		0.775833	0.0483626		0.775833	0.345565			0.775833	0.354813		0.775833	0.252067		0.775833	0.300432			0.775833	0.294079		0.775833	0.304162		0.775833	0.286461			0.775833	0.42138		0.775833	0.499599		0.775833	0.0487558			0.775833	0.28469		0.775833	0.323429		0.775833	0.0488654
0.7775	0.0484758		0.7775	0.0484374		0.7775	0.34578			0.7775	0.355704		0.7775	0.25148		0.7775	0.300303			0.7775	0.2938		0.7775	0.304416		0.7775	0.286825			0.7775	0.42149		0.7775	0.493581		0.7775	0.0487843			0.7775	0.284629		0.7775	0.324016		0.7775	0.048871
0.779167	0.0485252		0.779167	0.0484722		0.779167	0.34581			0.779167	0.3563		0.779167	0.251419		0.779167	0.300558			0.779167	0.294037		0.779167	0.304052		0.779167	0.286895			0.779167	0.421657		0.779167	0.491256		0.779167	0.0487107			0.779167	0.284401		0.779167	0.325566		0.779167	0.0488811
0.780833	0.0484476		0.780833	0.0484401		0.780833	0.345732			0.780833	0.356912		0.780833	0.251116		0.780833	0.301023			0.780833	0.293789		0.780833	0.304034		0.780833	0.287333			0.780833	0.421529		0.780833	0.491341		0.780833	0.0488106			0.780833	0.284017		0.780833	0.326735		0.780833	0.0488561
0.7825	0.0484937		0.7825	0.0483604		0.7825	0.345649			0.7825	0.357113		0.7825	0.251094		0.7825	0.301529			0.7825	0.293838		0.7825	0.303544		0.7825	0.287181			0.7825	0.421569		0.7825	0.493516		0.7825	0.0487362			0.7825	0.284195		0.7825	0.327283		0.7825	0.04885
0.784167	0.0484788		0.784167	0.0483586		0.784167	0.345572			0.784167	0.357289		0.784167	0.250779		0.784167	0.302471			0.784167	0.293964		0.784167	0.30319		0.784167	0.287117			0.784167	0.421653		0.784167	0.498519		0.784167	0.0487271			0.784167	0.284486		0.784167	0.326718		0.784167	0.048899
0.785833	0.0484319		0.785833	0.0483063		0.785833	0.345542			0.785833	0.357084		0.785833	0.250931		0.785833	0.303731			0.785833	0.293537		0.785833	0.303128		0.785833	0.287004			0.785833	0.421712		0.785833	0.499428		0.785833	0.0487752			0.785833	0.284623		0.785833	0.325087		0.785833	0.0488267
0.7875	0.0484659		0.7875	0.048329		0.7875	0.345498			0.7875	0.356506		0.7875	0.250651		0.7875	0.305106			0.7875	0.293625		0.7875	0.303081		0.7875	0.286692			0.7875	0.421808		0.7875	0.496106		0.7875	0.0487516			0.7875	0.284721		0.7875	0.324539		0.7875	0.0488754
0.789167	0.0484822		0.789167	0.0483533		0.789167	0.345401			0.789167	0.355953		0.789167	0.25073		0.789167	0.306504			0.789167	0.293302		0.789167	0.302761		0.789167	0.286496			0.789167	0.421507		0.789167	0.495191		0.789167	0.0487597			0.789167	0.284866		0.789167	0.324274		0.789167	0.0488881
0.790833	0.0484586		0.790833	0.0484489		0.790833	0.345614			0.790833	0.355738		0.790833	0.250194		0.790833	0.307157			0.790833	0.293714		0.790833	0.302664		0.790833	0.286497			0.790833	0.421749		0.790833	0.494962		0.790833	0.0487892			0.790833	0.285209		0.790833	0.323953		0.790833	0.048835
0.7925	0.0484609		0.7925	0.0483682		0.7925	0.345442			0.7925	0.355063		0.7925	0.250167		0.7925	0.30752			0.7925	0.293475		0.7925	0.302339		0.7925	0.286431			0.7925	0.421495		0.7925	0.491467		0.7925	0.0488074			0.7925	0.285377		0.7925	0.323957		0.7925	0.0488916
0.794167	0.048515		0.794167	0.0483959		0.794167	0.345264			0.794167	0.354767		0.794167	0.250368		0.794167	0.30803			0.794167	0.29336		0.794167	0.302079		0.794167	0.286051			0.794167	0.421374		0.794167	0.487044		0.794167	0.0487733			0.794167	0.285835		0.794167	0.324022		0.794167	0.0488486
0.795833	0.0484778		0.795833	0.0482588		0.795833	0.345373			0.795833	0.354322		0.795833	0.250257		0.795833	0.308397			0.795833	0.292907		0.795833	0.302072		0.795833	0.285569			0.795833	0.421478		0.795833	0.484449		0.795833	0.0487407			0.795833	0.286112		0.795833	0.324334		0.795833	0.0489015
0.7975	0.0484484		0.7975	0.0483747		0.7975	0.345253			0.7975	0.353945		0.7975	0.250174		0.7975	0.308352			0.7975	0.293012		0.7975	0.301904		0.7975	0.28519			0.7975	0.421241		0.7975	0.482305		0.7975	0.0487252			0.7975	0.286717		0.7975	0.325362		0.7975	0.0488764
0.799167	0.048489		0.799167	0.0484612		0.799167	0.345151			0.799167	0.35334		0.799167	0.24998		0.799167	0.308304			0.799167	0.29273		0.799167	0.301981		0.799167	0.284337			0.799167	0.420828		0.799167	0.481087		0.799167	0.58398			0.799167	0.287123		0.799167	0.325344		0.799167	0.0488704
0.800833	0.0484876		0.800833	0.048318		0.800833	0.345228			0.800833	0.35289		0.800833	0.250002		0.800833	0.308498			0.800833	0.292482		0.800833	0.302059		0.800833	0.284137			0.800833	0.420697		0.800833	0.481148		0.800833	0.628361			0.800833	0.287601		0.800833	0.325386		0.800833	0.0488019
0.8025	0.0484063		0.8025	0.0483748		0.8025	0.345281			0.8025	0.35252		0.8025	0.249844		0.8025	0.308861			0.8025	0.292441		0.8025	0.301839		0.8025	0.283685			0.8025	0.420653		0.8025	0.482956		0.8025	0.634499			0.8025	0.287826		0.8025	0.325617		0.8025	0.0488785
0.804167	0.0483799		0.804167	0.048409		0.804167	0.345182			0.804167	0.35198		0.804167	0.24975		0.804167	0.30894			0.804167	0.292305		0.804167	0.301966		0.804167	0.283668			0.804167	0.420362		0.804167	0.484533		0.804167	0.638357			0.804167	0.28807		0.804167	0.325652		0.804167	0.048856
0.805833	0.048428		0.805833	0.0483278		0.805833	0.345096			0.805833	0.351427		0.805833	0.249837		0.805833	0.308692			0.805833	0.292176		0.805833	0.301937		0.805833	0.283494			0.805833	0.420094		0.805833	0.485026		0.805833	0.596891			0.805833	0.288461		0.805833	0.325861		0.805833	0.0488534
0.8075	0.048445		0.8075	0.0483449		0.8075	0.345152			0.8075	0.350507		0.8075	0.249589		0.8075	0.308169			0.8075	0.29208		0.8075	0.301455		0.8075	0.283756			0.8075	0.419574		0.8075	0.486156		0.8075	0.634365			0.8075	0.28881		0.8075	0.325699		0.8075	0.0488507
0.809167	0.0485077		0.809167	0.0484368		0.809167	0.345088			0.809167	0.349996		0.809167	0.249686		0.809167	0.307398			0.809167	0.29191		0.809167	0.301318		0.809167	0.284054			0.809167	0.419353		0.809167	0.486443		0.809167	0.619167			0.809167	0.289208		0.809167	0.325707		0.809167	0.0488362
0.810833	0.0485042		0.810833	0.048313		0.810833	0.344892			0.810833	0.3492		0.810833	0.249793		0.810833	0.307009			0.810833	0.291451		0.810833	0.301005		0.810833	0.283844			0.810833	0.418994		0.810833	0.485749		0.810833	0.606248			0.810833	0.28957		0.810833	0.325801		0.810833	0.0489338
0.8125	0.0483697		0.8125	0.0483777		0.8125	0.344971			0.8125	0.348191		0.8125	0.24931		0.8125	0.306642			0.8125	0.291901		0.8125	0.300924		0.8125	0.284016			0.8125	0.418526		0.8125	0.4839		0.8125	0.618647			0.8125	0.289855		0.8125	0.325733		0.8125	0.0488598
0.814167	0.0483885		0.814167	0.048339		0.814167	0.345141			0.814167	0.347401		0.814167	0.249368		0.814167	0.30594			0.814167	0.291732		0.814167	0.300662		0.814167	0.284427			0.814167	0.418347		0.814167	0.482687		0.814167	0.631145			0.814167	0.290001		0.814167	0.325826		0.814167	0.0488874
0.815833	0.048476		0.815833	0.0484008		0.815833	0.345173			0.815833	0.346302		0.815833	0.24952		0.815833	0.305831			0.815833	0.291812		0.815833	0.300544		0.815833	0.284576			0.815833	0.418096		0.815833	0.481244		0.815833	0.618751			0.815833	0.290173		0.815833	0.325967		0.815833	0.0488363
0.8175	0.0484682		0.8175	0.0484593		0.8175	0.345229			0.8175	0.345005		0.8175	0.249195		0.8175	0.305029			0.8175	0.291637		0.8175	0.300843		0.8175	0.284863			0.8175	0.417854		0.8175	0.480662		0.8175	0.606461			0.8175	0.290239		0.8175	0.32564		0.8175	0.0488571
0.819167	0.0485106		0.819167	0.0483417		0.819167	0.344969			0.819167	0.343905		0.819167	0.249244		0.819167	0.304579			0.819167	0.291511		0.819167	0.300523		0.819167	0.284651			0.819167	0.417632		0.819167	0.480073		0.819167	0.597761			0.819167	0.29041		0.819167	0.325503		0.819167	0.0488326
0.820833	0.0484491		0.820833	0.0483554		0.820833	0.345089			0.820833	0.342437		0.820833	0.24862		0.820833	0.303739			0.820833	0.291252		0.820833	0.30031		0.820833	0.285004			0.820833	0.417437		0.820833	0.479569		0.820833	0.605024			0.820833	0.290629		0.820833	0.325384		0.820833	0.0488339
0.8225	0.0485203		0.8225	0.0484067		0.8225	0.345225			0.8225	0.341368		0.8225	0.248172		0.8225	0.302526			0.8225	0.291307		0.8225	0.300202		0.8225	0.285505			0.8225	0.417499		0.8225	0.479387		0.8225	0.598098			0.8225	0.290963		0.8225	0.325313		0.8225	0.0488537
0.824167	0.0484315		0.824167	0.0483866		0.824167	0.34499			0.824167	0.339836		0.824167	0.248305		0.824167	0.301636			0.824167	0.291252		0.824167	0.30028		0.824167	0.28577			0.824167	0.417107		0.824167	0.478576		0.824167	0.574206			0.824167	0.290871		0.824167	0.324853		0.824167	0.0487633
0.825833	0.0484937		0.825833	0.0483546		0.825833	0.3451			0.825833	0.338396		0.825833	0.248306		0.825833	0.301455			0.825833	0.29116		0.825833	0.300184		0.825833	0.285982			0.825833	0.416915		0.825833	0.478329		0.825833	0.564542			0.825833	0.290774		0.825833	0.324362		0.825833	0.0488564
0.8275	0.0484271		0.8275	0.0484664		0.8275	0.344876			0.8275	0.337179		0.8275	0.247941		0.8275	0.300914			0.8275	0.291301		0.8275	0.300431		0.8275	0.286096			0.8275	0.416595		0.8275	0.478352		0.8275	0.5634			0.8275	0.290736		0.8275	0.324597		0.8275	0.0488688
0.829167	0.0485221		0.829167	0.0483804		0.829167	0.34471			0.829167	0.336203		0.829167	0.247958		0.829167	0.301502			0.829167	0.291101		0.829167	0.300505		0.829167	0.286657			0.829167	0.416473		0.829167	0.477621		0.829167	0.557681			0.829167	0.290952		0.829167	0.323939		0.829167	0.0488687
0.830833	0.048376		0.830833	0.0484097		0.830833	0.344864			0.830833	0.335025		0.830833	0.247654		0.830833	0.301273			0.830833	0.290865		0.830833	0.300353		0.830833	0.28715			0.830833	0.416392		0.830833	0.476284		0.830833	0.562341			0.830833	0.290788		0.830833	0.323618		0.830833	0.0488032
0.8325	0.0484536		0.8325	0.0484322		0.8325	0.344968			0.8325	0.334052		0.8325	0.247559		0.8325	0.301683			0.8325	0.290961		0.8325	0.299984		0.8325	0.287528			0.8325	0.416259		0.8325	0.474063		0.8325	0.573653			0.8325	0.290862		0.8325	0.323762		0.8325	0.0488654
0.834167	0.048401		0.834167	0.0484137		0.834167	0.344853			0.834167	0.333166		0.834167	0.247498		0.834167	0.301172			0.834167	0.29055		0.834167	0.300093		0.834167	0.287811			0.834167	0.416078		0.834167	0.472896		0.834167	0.571843			0.834167	0.291012		0.834167	0.324294		0.834167	0.0488617
0.835833	0.0485294		0.835833	0.0482908		0.835833	0.344807			0.835833	0.332551		0.835833	0.246877		0.835833	0.300745			0.835833	0.290388		0.835833	0.299712		0.835833	0.287991			0.835833	0.41599		0.835833	0.472218		0.835833	0.57281			0.835833	0.290928		0.835833	0.324398		0.835833	0.0488745
0.8375	0.0484341		0.8375	0.0483817		0.8375	0.344944			0.8375	0.33174		0.8375	0.246725		0.8375	0.299969			0.8375	0.290532		0.8375	0.299706		0.8375	0.288934			0.8375	0.41583		0.8375	0.471628		0.8375	0.565539			0.8375	0.290979		0.8375	0.324026		0.8375	0.537679
0.839167	0.0485391		0.839167	0.0484519		0.839167	0.344784			0.839167	0.331364		0.839167	0.246626		0.839167	0.299493			0.839167	0.290373		0.839167	0.299987		0.839167	0.289338			0.839167	0.415646		0.839167	0.471004		0.839167	0.547755			0.839167	0.290881		0.839167	0.323624		0.839167	0.560699
0.840833	0.0484283		0.840833	0.0483908		0.840833	0.344838			0.840833	0.330572		0.840833	0.246561		0.840833	0.299397			0.840833	0.290342		0.840833	0.299478		0.840833	0.289556			0.840833	0.415394		0.840833	0.470494		0.840833	0.5394			0.840833	0.290802		0.840833	0.323206		0.840833	0.557396
0.8425	0.0484609		0.8425	0.0483466		0.8425	0.345006			0.8425	0.330072		0.8425	0.246214		0.8425	0.298941			0.8425	0.290131		0.8425	0.29934		0.8425	0.289739			0.8425	0.415461		0.8425	0.469946		0.8425	0.530513			0.8425	0.290547		0.8425	0.322777		0.8425	0.548132
0.844167	0.0484396		0.844167	0.0483403		0.844167	0.344795			0.844167	0.329289		0.844167	0.246031		0.844167	0.299776			0.844167	0.290201		0.844167	0.299501		0.844167	0.289863			0.844167	0.415342		0.844167	0.469453		0.844167	0.527241			0.844167	0.290486		0.844167	0.322333		0.844167	0.542089
0.845833	0.0484256		0.845833	0.0484119		0.845833	0.344847			0.845833	0.328756		0.845833	0.24538		0.845833	0.299518			0.845833	0.29004		0.845833	0.298832		0.845833	0.289891			0.845833	0.41508		0.845833	0.469043		0.845833	0.52955			0.845833	0.290315		0.845833	0.321968		0.845833	0.540577
0.8475	0.2879		0.8475	0.0483756		0.8475	0.344597			0.8475	0.328087		0.8475	0.24558		0.8475	0.29908			0.8475	0.290077		0.8475	0.2983		0.8475	0.289901			0.8475	0.414952		0.8475	0.4684		0.8475	0.528759			0.8475	0.290227		0.8475	0.321294		0.8475	0.540533
0.849167	0.377583		0.849167	0.0484111		0.849167	0.344626			0.849167	0.327521		0.849167	0.245647		0.849167	0.297622			0.849167	0.290212		0.849167	0.298521		0.849167	0.289866			0.849167	0.414952		0.849167	0.467943		0.849167	0.52554			0.849167	0.29004		0.849167	0.320632		0.849167	0.54349
0.850833	0.348782		0.850833	0.0482658		0.850833	0.344783			0.850833	0.326982		0.850833	0.245513		0.850833	0.296966			0.850833	0.29007		0.850833	0.298373		0.850833	0.289657			0.850833	0.414793		0.850833	0.467209		0.850833	0.52085			0.850833	0.289793		0.850833	0.319958		0.850833	0.548424
0.8525	0.3695		0.8525	0.0484099		0.8525	0.344752			0.8525	0.32649		0.8525	0.245485		0.8525	0.296051			0.8525	0.290122		0.8525	0.298487		0.8525	0.289172			0.8525	0.414712		0.8525	0.46614		0.8525	0.514959			0.8525	0.289822		0.8525	0.319606		0.8525	0.553132
0.854167	0.373701		0.854167	0.0483718		0.854167	0.344676			0.854167	0.325952		0.854167	0.245097		0.854167	0.295262			0.854167	0.289956		0.854167	0.298381		0.854167	0.2895			0.854167	0.414658		0.854167	0.465386		0.854167	0.508933			0.854167	0.289779		0.854167	0.319517		0.854167	0.557005
0.855833	0.37309		0.855833	0.0483681		0.855833	0.344591			0.855833	0.325441		0.855833	0.244546		0.855833	0.294255			0.855833	0.290255		0.855833	0.298182		0.855833	0.289439			0.855833	0.414557		0.855833	0.464975		0.855833	0.50551			0.855833	0.289496		0.855833	0.319108		0.855833	0.559481
0.8575	0.374514		0.8575	0.0483253		0.8575	0.344662			0.8575	0.324864		0.8575	0.245169		0.8575	0.294249			0.8575	0.290247		0.8575	0.298242		0.8575	0.289587			0.8575	0.414446		0.8575	0.464544		0.8575	0.504745			0.8575	0.289507		0.8575	0.318808		0.8575	0.559947
0.859167	0.375356		0.859167	0.0483915		0.859167	0.344509			0.859167	0.324288		0.859167	0.245045		0.859167	0.294126			0.859167	0.290232		0.859167	0.297555		0.859167	0.289315			0.859167	0.414486		0.859167	0.464665		0.859167	0.505166			0.859167	0.289324		0.859167	0.318409		0.859167	0.560269
0.860833	0.374435		0.860833	0.0483538		0.860833	0.344449			0.860833	0.324006		0.860833	0.244615		0.860833	0.293874			0.860833	0.290533		0.860833	0.297726		0.860833	0.289417			0.860833	0.414237		0.860833	0.465098		0.860833	0.504742			0.860833	0.289202		0.860833	0.318164		0.860833	0.559769
0.8625	0.370903		0.8625	0.048348		0.8625	0.344594			0.8625	0.323918		0.8625	0.244646		0.8625	0.293507			0.8625	0.290601		0.8625	0.297234		0.8625	0.289154			0.8625	0.414276		0.8625	0.465394		0.8625	0.503161			0.8625	0.289357		0.8625	0.318101		0.8625	0.558151
0.864167	0.368105		0.864167	0.0483947		0.864167	0.344421			0.864167	0.323516		0.864167	0.244693		0.864167	0.293445			0.864167	0.290825		0.864167	0.296783		0.864167	0.288995			0.864167	0.414244		0.864167	0.465784		0.864167	0.5017			0.864167	0.289073		0.864167	0.318028		0.864167	0.554738
0.865833	0.363759		0.865833	0.0483697		0.865833	0.344036			0.865833	0.323488		0.865833	0.244181		0.865833	0.293556			0.865833	0.290803		0.865833	0.297028		0.865833	0.288841			0.865833	0.414191		0.865833	0.466029		0.865833	0.502634			0.865833	0.28921		0.865833	0.318047		0.865833	0.550118
0.8675	0.359227		0.8675	0.0483793		0.8675	0.344197			0.8675	0.323306		0.8675	0.244139		0.8675	0.293286			0.8675	0.291254		0.8675	0.297116		0.8675	0.288333			0.8675	0.414308		0.8675	0.465605		0.8675	0.503124			0.8675	0.289102		0.8675	0.318048		0.8675	0.54538
0.869167	0.35562		0.869167	0.0483055		0.869167	0.344229			0.869167	0.323197		0.869167	0.244073		0.869167	0.293431			0.869167	0.291555		0.869167	0.296995		0.869167	0.288642			0.869167	0.414283		0.869167	0.46519		0.869167	0.503602			0.869167	0.288931		0.869167	0.318144		0.869167	0.540833
0.870833	0.351362		0.870833	0.0483663		0.870833	0.344072			0.870833	0.32303		0.870833	0.244181		0.870833	0.29333			0.870833	0.291755		0.870833	0.296976		0.870833	0.288888			0.870833	0.414465		0.870833	0.464887		0.870833	0.505992			0.870833	0.288804		0.870833	0.31801		0.870833	0.536907
0.8725	0.34812		0.8725	0.0483052		0.8725	0.344068			0.8725	0.322706		0.8725	0.244347		0.8725	0.293447			0.8725	0.291699		0.8725	0.296977		0.8725	0.288545			0.8725	0.414461		0.8725	0.465029		0.8725	0.509569			0.8725	0.288904		0.8725	0.317821		0.8725	0.533749
0.874167	0.345943		0.874167	0.0484885		0.874167	0.344204			0.874167	0.322897		0.874167	0.244007		0.874167	0.293611			0.874167	0.292187		0.874167	0.296895		0.874167	0.288702			0.874167	0.414419		0.874167	0.464851		0.874167	0.511509			0.874167	0.288869		0.874167	0.317531		0.874167	0.532999
0.875833	0.344287		0.875833	0.0483683		0.875833	0.344404			0.875833	0.322675		0.875833	0.244056		0.875833	0.293493			0.875833	0.292453		0.875833	0.296596		0.875833	0.288468			0.875833	0.414457		0.875833	0.464441		0.875833	0.513038			0.875833	0.288681		0.875833	0.317731		0.875833	0.535881
0.8775	0.342913		0.8775	0.0483497		0.8775	0.344296			0.8775	0.322803		0.8775	0.244164		0.8775	0.293776			0.8775	0.292629		0.8775	0.29669		0.8775	0.288556			0.8775	0.414322		0.8775	0.464167		0.8775	0.519844			0.8775	0.28853		0.8775	0.317297		0.8775	0.541431
0.879167	0.341998		0.879167	0.0482974		0.879167	0.344241			0.879167	0.322392		0.879167	0.24408		0.879167	0.293932			0.879167	0.292887		0.879167	0.296563		0.879167	0.288611			0.879167	0.41435		0.879167	0.463765		0.879167	0.514039			0.879167	0.288644		0.879167	0.317348		0.879167	0.544352
0.880833	0.340809		0.880833	0.0483474		0.880833	0.344119			0.880833	0.32234		0.880833	0.243988		0.880833	0.294297			0.880833	0.293163		0.880833	0.29646		0.880833	0.288241			0.880833	0.414267		0.880833	0.463176		0.880833	0.513292			0.880833	0.288192		0.880833	0.317481		0.880833	0.544624
0.8825	0.340104		0.8825	0.0483131		0.8825	0.34414			0.8825	0.322211		0.8825	0.243914		0.8825	0.294537			0.8825	0.293034		0.8825	0.296361		0.8825	0.288172			0.8825	0.414411		0.8825	0.462508		0.8825	0.511311			0.8825	0.287995		0.8825	0.317398		0.8825	0.545012
0.884167	0.339197		0.884167	0.0483643		0.884167	0.344016			0.884167	0.32194		0.884167	0.24379		0.884167	0.294497			0.884167	0.293204		0.884167	0.296361		0.884167	0.288303			0.884167	0.414143		0.884167	0.461762		0.884167	0.509956			0.884167	0.28779		0.884167	0.31704		0.884167	0.545546
0.885833	0.338234		0.885833	0.0484058		0.885833	0.343836			0.885833	0.321611		0.885833	0.243556		0.885833	0.294918			0.885833	0.293724		0.885833	0.296438		0.885833	0.288514			0.885833	0.414299		0.885833	0.461758		0.885833	0.511176			0.885833	0.287733		0.885833	0.317155		0.885833	0.546136
0.8875	0.33715		0.8875	0.0483994		0.8875	0.343757			0.8875	0.321083		0.8875	0.243406		0.8875	0.295231			0.8875	0.293872		0.8875	0.296461		0.8875	0.288327			0.8875	0.414295		0.8875	0.461451		0.8875	0.512362			0.8875	0.287389		0.8875	0.317063		0.8875	0.545971
0.889167	0.336437		0.889167	0.0482707		0.889167	0.343736			0.889167	0.320303		0.889167	0.243173		0.889167	0.295128			0.889167	0.293841		0.889167	0.295797		0.889167	0.288313			0.889167	0.414378		0.889167	0.460953		0.889167	0.513201			0.889167	0.287245		0.889167	0.317164		0.889167	0.544336
0.890833	0.335928		0.890833	0.0483492		0.890833	0.343618			0.890833	0.320213		0.890833	0.243055		0.890833	0.295546			0.890833	0.294198		0.890833	0.296377		0.890833	0.288346			0.890833	0.414353		0.890833	0.460902		0.890833	0.514115			0.890833	0.287333		0.890833	0.317333		0.890833	0.543163
0.8925	0.335644		0.8925	0.0484003		0.8925	0.343327			0.8925	0.319451		0.8925	0.242954		0.8925	0.295539			0.8925	0.294356		0.8925	0.296153		0.8925	0.288259			0.8925	0.414247		0.8925	0.460688		0.8925	0.513648			0.8925	0.287363		0.8925	0.317251		0.8925	0.541927
0.894167	0.335169		0.894167	0.0483835		0.894167	0.34353			0.894167	0.318587		0.894167	0.242912		0.894167	0.295327			0.894167	0.294295		0.894167	0.296293		0.894167	0.288372			0.894167	0.414232		0.894167	0.460526		0.894167	0.511799			0.894167	0.287219		0.894167	0.317404		0.894167	0.540188
0.895833	0.334645		0.895833	0.0484175		0.895833	0.343351			0.895833	0.318445		0.895833	0.242478		0.895833	0.295454			0.895833	0.294239		0.895833	0.29634		0.895833	0.288488			0.895833	0.414255		0.895833	0.460371		0.895833	0.510753			0.895833	0.287004		0.895833	0.317515		0.895833	0.538166
0.8975	0.333801		0.8975	0.0484351		0.8975	0.343555			0.8975	0.317811		0.8975	0.242748		0.8975	0.295415			0.8975	0.294187		0.8975	0.296309		0.8975	0.288597			0.8975	0.414245		0.8975	0.460675		0.8975	0.508013			0.8975	0.286641		0.8975	0.31769		0.8975	0.536791
0.899167	0.332591		0.899167	0.0483606		0.899167	0.343512			0.899167	0.317786		0.899167	0.242566		0.899167	0.295412			0.899167	0.294328		0.899167	0.296113		0.899167	0.288155			0.899167	0.414204		0.899167	0.460783		0.899167	0.505041			0.899167	0.286776		0.899167	0.318054		0.899167	0.536013
0.900833	0.331717		0.900833	0.0483934		0.900833	0.343302			0.900833	0.317599		0.900833	0.242547		0.900833	0.294998			0.900833	0.294461		0.900833	0.295839		0.900833	0.288126			0.900833	0.414375		0.900833	0.460812		0.900833	0.50265			0.900833	0.286744		0.900833	0.318462		0.900833	0.535375
0.9025	0.330546		0.9025	0.0483178		0.9025	0.343467			0.9025	0.317358		0.9025	0.242139		0.9025	0.29512			0.9025	0.29466		0.9025	0.295924		0.9025	0.288211			0.9025	0.414216		0.9025	0.460921		0.9025	0.502387			0.9025	0.28662		0.9025	0.318753		0.9025	0.533739
0.904167	0.328601		0.904167	0.0483738		0.904167	0.343346			0.904167	0.317209		0.904167	0.242081		0.904167	0.295219			0.904167	0.294762		0.904167	0.295784		0.904167	0.288174			0.904167	0.414266		0.904167	0.461151		0.904167	0.503592			0.904167	0.286393		0.904167	0.318938		0.904167	0.531755
0.905833	0.327031		0.905833	0.0484628		0.905833	0.343332			0.905833	0.317153		0.905833	0.241932		0.905833	0.29521			0.905833	0.294676		0.905833	0.295719		0.905833	0.288277			0.905833	0.414361		0.905833	0.461497		0.905833	0.504172			0.905833	0.286407		0.905833	0.318842		0.905833	0.52972
0.9075	0.325767		0.9075	0.0482951		0.9075	0.343173			0.9075	0.316635		0.9075	0.242022		0.9075	0.295384			0.9075	0.294895		0.9075	0.295572		0.9075	0.28795			0.9075	0.414169		0.9075	0.461463		0.9075	0.50351			0.9075	0.286591		0.9075	0.319386		0.9075	0.527303
0.909167	0.324966		0.909167	0.0484003		0.909167	0.343172			0.909167	0.316324		0.909167	0.242125		0.909167	0.295355			0.909167	0.294809		0.909167	0.295667		0.909167	0.288028			0.909167	0.414252		0.909167	0.461821		0.909167	0.502624			0.909167	0.286486		0.909167	0.319285		0.909167	0.525663
0.910833	0.323864		0.910833	0.0483667		0.910833	0.343111			0.910833	0.316117		0.910833	0.241825		0.910833	0.295535			0.910833	0.29496		0.910833	0.295618		0.910833	0.287943			0.910833	0.414037		0.910833	0.461952		0.910833	0.501224			0.910833	0.286727		0.910833	0.319434		0.910833	0.524507
0.9125	0.322754		0.9125	0.0483717		0.9125	0.342987			0.9125	0.316082		0.9125	0.241825		0.9125	0.295688			0.9125	0.295046		0.9125	0.295677		0.9125	0.287512			0.9125	0.413997		0.9125	0.462332		0.9125	0.500421			0.9125	0.286514		0.9125	0.319348		0.9125	0.523579
0.914167	0.321816		0.914167	0.0483935		0.914167	0.34275			0.914167	0.315948		0.914167	0.241484		0.914167	0.295871			0.914167	0.295092		0.914167	0.295846		0.914167	0.287309			0.914167	0.414058		0.914167	0.462114		0.914167	0.500099			0.914167	0.28667		0.914167	0.319487		0.914167	0.522933
0.915833	0.320861		0.915833	0.0483339		0.915833	0.342923			0.915833	0.315678		0.915833	0.241358		0.915833	0.296161			0.915833	0.295139		0.915833	0.295856		0.915833	0.287176			0.915833	0.41424		0.915833	0.462215		0.915833	0.499931			0.915833	0.286918		0.915833	0.319551		0.915833	0.522673
0.9175	0.31976		0.9175	0.048414		0.9175	0.342666			0.9175	0.315297		0.9175	0.24114		0.9175	0.296365			0.9175	0.294997		0.9175	0.295898		0.9175	0.28692			0.9175	0.414026		0.9175	0.463687		0.9175	0.499737			0.9175	0.286905		0.9175	0.31981		0.9175	0.522473
0.919167	0.318686		0.919167	0.0483674		0.919167	0.342584			0.919167	0.315219		0.919167	0.240482		0.919167	0.296643			0.919167	0.294907		0.919167	0.296065		0.919167	0.286967			0.919167	0.414224		0.919167	0.473441		0.919167	0.500046			0.919167	0.28685		0.919167	0.31996		0.919167	0.521983
0.920833	0.317704		0.920833	0.0484005		0.920833	0.342908			0.920833	0.314974		0.920833	0.240794		0.920833	0.297114			0.920833	0.294917		0.920833	0.295784		0.920833	0.287001			0.920833	0.414031		0.920833	0.474454		0.920833	0.500217			0.920833	0.286847		0.920833	0.320088		0.920833	0.521579
0.9225	0.316546		0.9225	0.0483858		0.9225	0.342683			0.9225	0.314692		0.9225	0.24056		0.9225	0.297871			0.9225	0.294991		0.9225	0.295868		0.9225	0.287188			0.9225	0.414149		0.9225	0.466209		0.9225	0.500235			0.9225	0.287372		0.9225	0.32007		0.9225	0.521007
0.924167	0.315498		0.924167	0.0483919		0.924167	0.342794			0.924167	0.314123		0.924167	0.240401		0.924167	0.298721			0.924167	0.295163		0.924167	0.296099		0.924167	0.287472			0.924167	0.414241		0.924167	0.46315		0.924167	0.500549			0.924167	0.287638		0.924167	0.320161		0.924167	0.520718
0.925833	0.314499		0.925833	0.0484322		0.925833	0.342804			0.925833	0.313829		0.925833	0.239919		0.925833	0.299224			0.925833	0.294991		0.925833	0.295998		0.925833	0.287889			0.925833	0.414241		0.925833	0.463324		0.925833	0.502146			0.925833	0.287367		0.925833	0.320477		0.925833	0.520331
0.9275	0.313485		0.9275	0.0483284		0.9275	0.342733			0.9275	0.313335		0.9275	0.239965		0.9275	0.299743			0.9275	0.295		0.9275	0.295451		0.9275	0.288496			0.9275	0.414159		0.9275	0.463787		0.9275	0.503774			0.9275	0.287744		0.9275	0.320518		0.9275	0.520482
0.929167	0.312654		0.929167	0.0483865		0.929167	0.342827			0.929167	0.312938		0.929167	0.239636		0.929167	0.300614			0.929167	0.295018		0.929167	0.295972		0.929167	0.288878			0.929167	0.414198		0.929167	0.464308		0.929167	0.505846			0.929167	0.288012		0.929167	0.320741		0.929167	0.520903
0.930833	0.311583		0.930833	0.0484141		0.930833	0.34273			0.930833	0.312784		0.930833	0.239512		0.930833	0.300847			0.930833	0.295038		0.930833	0.295961		0.930833	0.28944			0.930833	0.414425		0.930833	0.465039		0.930833	0.50829			0.930833	0.305845		0.930833	0.32054		0.930833	0.521388
0.9325	0.310626		0.9325	0.0484522		0.9325	0.342677			0.9325	0.312414		0.9325	0.239521		0.9325	0.302289			0.9325	0.29489		0.9325	0.296283		0.9325	0.289701			0.9325	0.414401		0.9325	0.465475		0.9325	0.510018			0.9325	0.290125		0.9325	0.320472		0.9325	0.52232
0.934167	0.309713		0.934167	0.0484425		0.934167	0.342711			0.934167	0.311807		0.934167	0.239088		0.934167	0.303374			0.934167	0.294878		0.934167	0.296378		0.934167	0.289744			0.934167	0.414521		0.934167	0.465897		0.934167	0.511638			0.934167	0.2881		0.934167	0.320593		0.934167	0.523229
0.935833	0.308957		0.935833	0.0484346		0.935833	0.342448			0.935833	0.311596		0.935833	0.23904		0.935833	0.304147			0.935833	0.295072		0.935833	0.296081		0.935833	0.290009			0.935833	0.414396		0.935833	0.466074		0.935833	0.513568			0.935833	0.288172		0.935833	0.320528		0.935833	0.524217
0.9375	0.308096		0.9375	0.0484237		0.9375	0.342613			0.9375	0.311412		0.9375	0.238634		0.9375	0.305987			0.9375	0.294837		0.9375	0.296039		0.9375	0.290008			0.9375	0.41445		0.9375	0.466271		0.9375	0.516031			0.9375	0.288414		0.9375	0.320581		0.9375	0.524609
0.939167	0.307327		0.939167	0.0484123		0.939167	0.342404			0.939167	0.311381		0.939167	0.238562		0.939167	0.307026			0.939167	0.294823		0.939167	0.296183		0.939167	0.290627			0.939167	0.414541		0.939167	0.466154		0.939167	0.518074			0.939167	0.288712		0.939167	0.320434		0.939167	0.525108
0.940833	0.306516		0.940833	0.118495		0.940833	0.342633			0.940833	0.310922		0.940833	0.23827		0.940833	0.307834			0.940833	0.294892		0.940833	0.296001		0.940833	0.29061			0.940833	0.414325		0.940833	0.466354		0.940833	0.520027			0.940833	0.289336		0.940833	0.319978		0.940833	0.52534
0.9425	0.305446		0.9425	0.368291		0.9425	0.342499			0.9425	0.310757		0.9425	0.23795		0.9425	0.308436			0.9425	0.294808		0.9425	0.295839		0.9425	0.290851			0.9425	0.414603		0.9425	0.466489		0.9425	0.520474			0.9425	0.289401		0.9425	0.319894		0.9425	0.525466
0.944167	0.304835		0.944167	0.36136		0.944167	0.34248			0.944167	0.310464		0.944167	0.237728		0.944167	0.30922			0.944167	0.294702		0.944167	0.295912		0.944167	0.290985			0.944167	0.414463		0.944167	0.466701		0.944167	0.519651			0.944167	0.289785		0.944167	0.319723		0.944167	0.525063
0.945833	0.303932		0.945833	0.362671		0.945833	0.342506			0.945833	0.310215		0.945833	0.237547		0.945833	0.309875			0.945833	0.294653		0.945833	0.295483		0.945833	0.29146			0.945833	0.414512		0.945833	0.467138		0.945833	0.518625			0.945833	0.29026		0.945833	0.319368		0.945833	0.524871
0.9475	0.303419		0.9475	0.357201		0.9475	0.342246			0.9475	0.310305		0.9475	0.237365		0.9475	0.310448			0.9475	0.294861		0.9475	0.295603		0.9475	0.29171			0.9475	0.414243		0.9475	0.467232		0.9475	0.517125			0.9475	0.290753		0.9475	0.319387		0.9475	0.524837
0.949167	0.302682		0.949167	0.356014		0.949167	0.342292			0.949167	0.309989		0.949167	0.236909		0.949167	0.311207			0.949167	0.294867		0.949167	0.295607		0.949167	0.291861			0.949167	0.414299		0.949167	0.467115		0.949167	0.51604			0.949167	0.291491		0.949167	0.319241		0.949167	0.524795
0.950833	0.302164		0.950833	0.355763		0.950833	0.342334			0.950833	0.309795		0.950833	0.23676		0.950833	0.31171			0.950833	0.294676		0.950833	0.29561		0.950833	0.29194			0.950833	0.414435		0.950833	0.467051		0.950833	0.514328			0.950833	0.292015		0.950833	0.319227		0.950833	0.52474
0.9525	0.301211		0.9525	0.355689		0.9525	0.342406			0.9525	0.309513		0.9525	0.236433		0.9525	0.313084			0.9525	0.294741		0.9525	0.295432		0.9525	0.292128			0.9525	0.414373		0.9525	0.46688		0.9525	0.512566			0.9525	0.292493		0.9525	0.319131		0.9525	0.52456
0.954167	0.300629		0.954167	0.355401		0.954167	0.342374			0.954167	0.309511		0.954167	0.235983		0.954167	0.314509			0.954167	0.294612		0.954167	0.295068		0.954167	0.292509			0.954167	0.414429		0.954167	0.466576		0.954167	0.511185			0.954167	0.293183		0.954167	0.319254		0.954167	0.52425
0.955833	0.300303		0.955833	0.353772		0.955833	0.342131			0.955833	0.309034		0.955833	0.235689		0.955833	0.315619			0.955833	0.294693		0.955833	0.295733		0.955833	0.292469			0.955833	0.414102		0.955833	0.466424		0.955833	0.51019			0.955833	0.293557		0.955833	0.319159		0.955833	0.524445
0.9575	0.299899		0.9575	0.350994		0.9575	0.341984			0.9575	0.308778		0.9575	0.235551		0.9575	0.316641			0.9575	0.294417		0.9575	0.295628		0.9575	0.292479			0.9575	0.414267		0.9575	0.466503		0.9575	0.508996			0.9575	0.293662		0.9575	0.319045		0.9575	0.524157
0.959167	0.299719		0.959167	0.350572		0.959167	0.342223			0.959167	0.308827		0.959167	0.235306		0.959167	0.317422			0.959167	0.294445		0.959167	0.295498		0.959167	0.29272			0.959167	0.414072		0.959167	0.468835		0.959167	0.508007			0.959167	0.293859		0.959167	0.318937		0.959167	0.523839
0.960833	0.299671		0.960833	0.35041		0.960833	0.342503			0.960833	0.308682		0.960833	0.234697		0.960833	0.318347			0.960833	0.294613		0.960833	0.295582		0.960833	0.292208			0.960833	0.41419		0.960833	0.475465		0.960833	0.507151			0.960833	0.294032		0.960833	0.319333		0.960833	0.523724
0.9625	0.299522		0.9625	0.350106		0.9625	0.34244			0.9625	0.308258		0.9625	0.234494		0.9625	0.319438			0.9625	0.294189		0.9625	0.29532		0.9625	0.292385			0.9625	0.41405		0.9625	0.476321		0.9625	0.50642			0.9625	0.294445		0.9625	0.319508		0.9625	0.523642
0.964167	0.299577		0.964167	0.350502		0.964167	0.342354			0.964167	0.308229		0.964167	0.234377		0.964167	0.320326			0.964167	0.294341		0.964167	0.295103		0.964167	0.292324			0.964167	0.414101		0.964167	0.473615		0.964167	0.505828			0.964167	0.294597		0.964167	0.319137		0.964167	0.523211
0.965833	0.299325		0.965833	0.351667		0.965833	0.342271			0.965833	0.308223		0.965833	0.233818		0.965833	0.320461			0.965833	0.294081		0.965833	0.295394		0.965833	0.29201			0.965833	0.414072		0.965833	0.468937		0.965833	0.504949			0.965833	0.294281		0.965833	0.319491		0.965833	0.522917
0.9675	0.29926		0.9675	0.352052		0.9675	0.342389			0.9675	0.308075		0.9675	0.233706		0.9675	0.320885			0.9675	0.294205		0.9675	0.294769		0.9675	0.292091			0.9675	0.414003		0.9675	0.465342		0.9675	0.503719			0.9675	0.294202		0.9675	0.319473		0.9675	0.521929
0.969167	0.298307		0.969167	0.351365		0.969167	0.342378			0.969167	0.307669		0.969167	0.233112		0.969167	0.321154			0.969167	0.294087		0.969167	0.294724		0.969167	0.291742			0.969167	0.4139		0.969167	0.464528		0.969167	0.503289			0.969167	0.293336		0.969167	0.319304		0.969167	0.521196
0.970833	0.298299		0.970833	0.347911		0.970833	0.342402			0.970833	0.307979		0.970833	0.232931		0.970833	0.321469			0.970833	0.29391		0.970833	0.294426		0.970833	0.291671			0.970833	0.413937		0.970833	0.464354		0.970833	0.502955			0.970833	0.293567		0.970833	0.319397		0.970833	0.52019
0.9725	0.297588		0.9725	0.346306		0.9725	0.342317			0.9725	0.307743		0.9725	0.232925		0.9725	0.321131			0.9725	0.293836		0.9725	0.295369		0.9725	0.291457			0.9725	0.413857		0.9725	0.463683		0.9725	0.502849			0.9725	0.293562		0.9725	0.319237		0.9725	0.518998
0.974167	0.297165		0.974167	0.345047		0.974167	0.342378			0.974167	0.307886		0.974167	0.232771		0.974167	0.321667			0.974167	0.293654		0.974167	0.295207		0.974167	0.291307			0.974167	0.413714		0.974167	0.463268		0.974167	0.502148			0.974167	0.293414		0.974167	0.318962		0.974167	0.517965
0.975833	0.296602		0.975833	0.343999		0.975833	0.34213			0.975833	0.307774		0.975833	0.232712		0.975833	0.321709			0.975833	0.293492		0.975833	0.295606		0.975833	0.29118			0.975833	0.413651		0.975833	0.463201		0.975833	0.501498			0.975833	0.29353		0.975833	0.318566		0.975833	0.516766
0.9775	0.296286		0.9775	0.343141		0.9775	0.342508			0.9775	0.307507		0.9775	0.232486		0.9775	0.321469			0.9775	0.293402		0.9775	0.295865		0.9775	0.290826			0.9775	0.413614		0.9775	0.463076		0.9775	0.501271			0.9775	0.293538		0.9775	0.318627		0.9775	0.515799
0.979167	0.295808		0.979167	0.342411		0.979167	0.342343			0.979167	0.307691		0.979167	0.232389		0.979167	0.321471			0.979167	0.293386		0.979167	0.295913		0.979167	0.290621			0.979167	0.413474		0.979167	0.463141		0.979167	0.501241			0.979167	0.293773		0.979167	0.31883		0.979167	0.514667
0.980833	0.295193		0.980833	0.341489		0.980833	0.342331			0.980833	0.307861		0.980833	0.23188		0.980833	0.320864			0.980833	0.2934		0.980833	0.295905		0.980833	0.290419			0.980833	0.413341		0.980833	0.463081		0.980833	0.500906			0.980833	0.292871		0.980833	0.319066		0.980833	0.513862
0.9825	0.294738		0.9825	0.340835		0.9825	0.342241			0.9825	0.308025		0.9825	0.231652		0.9825	0.320424			0.9825	0.29312		0.9825	0.295866		0.9825	0.290134			0.9825	0.413289		0.9825	0.462962		0.9825	0.500375			0.9825	0.292773		0.9825	0.319377		0.9825	0.513
0.984167	0.294296		0.984167	0.340219		0.984167	0.342164			0.984167	0.308067		0.984167	0.231767		0.984167	0.319064			0.984167	0.293023		0.984167	0.295684		0.984167	0.289893			0.984167	0.413163		0.984167	0.4628		0.984167	0.500022			0.984167	0.292306		0.984167	0.319601		0.984167	0.512058
0.985833	0.293869		0.985833	0.339521		0.985833	0.342133			0.985833	0.308454		0.985833	0.23147		0.985833	0.318339			0.985833	0.292849		0.985833	0.295927		0.985833	0.28941			0.985833	0.413127		0.985833	0.462707		0.985833	0.500104			0.985833	0.291697		0.985833	0.319951		0.985833	0.511252
0.9875	0.293334		0.9875	0.338984		0.9875	0.342187			0.9875	0.3085		0.9875	0.231545		0.9875	0.31772			0.9875	0.292623		0.9875	0.296029		0.9875	0.288887			0.9875	0.412998		0.9875	0.462473		0.9875	0.500621			0.9875	0.291142		0.9875	0.320267		0.9875	0.51026
0.989167	0.292811		0.989167	0.33844		0.989167	0.342341			0.989167	0.308973		0.989167	0.232141		0.989167	0.317124			0.989167	0.292346		0.989167	0.295945		0.989167	0.288231			0.989167	0.413125		0.989167	0.462559		0.989167	0.500953			0.989167	0.290628		0.989167	0.320321		0.989167	0.509372
0.990833	0.29253		0.990833	0.33778		0.990833	0.34241			0.990833	0.309271		0.990833	0.231739		0.990833	0.316319			0.990833	0.291978		0.990833	0.296341		0.990833	0.288046			0.990833	0.413102		0.990833	0.462548		0.990833	0.501304			0.990833	0.290123		0.990833	0.320344		0.990833	0.508709
0.9925	0.292068		0.9925	0.337169		0.9925	0.342423			0.9925	0.309266		0.9925	0.232317		0.9925	0.31546			0.9925	0.291791		0.9925	0.296366		0.9925	0.287234			0.9925	0.412926		0.9925	0.46251		0.9925	0.501593			0.9925	0.28945		0.9925	0.320346		0.9925	0.508049
0.994167	0.291603		0.994167	0.336654		0.994167	0.342305			0.994167	0.309207		0.994167	0.232384		0.994167	0.314745			0.994167	0.291642		0.994167	0.296396		0.994167	0.287635			0.994167	0.412956		0.994167	0.462302		0.994167	0.501784			0.994167	0.288814		0.994167	0.320343		0.994167	0.507388
0.995833	0.291161		0.995833	0.335819		0.995833	0.342386			0.995833	0.310025		0.995833	0.232794		0.995833	0.313939			0.995833	0.291375		0.995833	0.29611		0.995833	0.287095			0.995833	0.412972		0.995833	0.462218		0.995833	0.502038			0.995833	0.288444		0.995833	0.320353		0.995833	0.506837
0.9975	0.290745		0.9975	0.335032		0.9975	0.342273			0.9975	0.310021		0.9975	0.23278		0.9975	0.313342			0.9975	0.291064		0.9975	0.296281		0.9975	0.286532			0.9975	0.412896		0.9975	0.462076		0.9975	0.502009			0.9975	0.288106		0.9975	0.320297		0.9975	0.506141
0.999167	0.290538		0.999167	0.334333		0.999167	0.342271			0.999167	0.310477		0.999167	0.232875		0.999167	0.31275			0.999167	0.290936		0.999167	0.296228		0.999167	0.285867			0.999167	0.412878		0.999167	0.461803		0.999167	0.502137			0.999167	0.287538		0.999167	0.32048		0.999167	0.505598
1.00083	0.290229		1.00083	0.333677		1.00083	0.342309			1.00083	0.310526		1.00083	0.233056		1.00083	0.312101			1.00083	0.290496		1.00083	0.29612		1.00083	0.285418			1.00083	0.412881		1.00083	0.461612		1.00083	0.504793			1.00083	0.28702		1.00083	0.320048		1.00083	0.505242
1.0025	0.289982		1.0025	0.33296		1.0025	0.342426			1.0025	0.31132		1.0025	0.233092		1.0025	0.311847			1.0025	0.290263		1.0025	0.296059		1.0025	0.284606			1.0025	0.412852		1.0025	0.461482		1.0025	0.508031			1.0025	0.286769		1.0025	0.320106		1.0025	0.504743
1.00417	0.28979		1.00417	0.331933		1.00417	0.342442			1.00417	0.311822		1.00417	0.233387		1.00417	0.311577			1.00417	0.290135		1.00417	0.296015		1.00417	0.284101			1.00417	0.412836		1.00417	0.461829		1.00417	0.508882			1.00417	0.286218		1.00417	0.319951		1.00417	0.504283
1.00583	0.289609		1.00583	0.331211		1.00583	0.342264			1.00583	0.3119		1.00583	0.233616		1.00583	0.310861			1.00583	0.289713		1.00583	0.296376		1.00583	0.283824			1.00583	0.412998		1.00583	0.461807		1.00583	0.508531			1.00583	0.28597		1.00583	0.320386		1.00583	0.503861
1.0075	0.289329		1.0075	0.330511		1.0075	0.342239			1.0075	0.312404		1.0075	0.233674		1.0075	0.310785			1.0075	0.289357		1.0075	0.296197		1.0075	0.283073			1.0075	0.412819		1.0075	0.46172		1.0075	0.506312			1.0075	0.286009		1.0075	0.321061		1.0075	0.503552
1.00917	0.289285		1.00917	0.329723		1.00917	0.342272			1.00917	0.312905		1.00917	0.233596		1.00917	0.310543			1.00917	0.289121		1.00917	0.296514		1.00917	0.282576			1.00917	0.41306		1.00917	0.461559		1.00917	0.502649			1.00917	0.285766		1.00917	0.321582		1.00917	0.503271
1.01083	0.289198		1.01083	0.328787		1.01083	0.342168			1.01083	0.313266		1.01083	0.233778		1.01083	0.310596			1.01083	0.28894		1.01083	0.296291		1.01083	0.281584			1.01083	0.413073		1.01083	0.461687		1.01083	0.499545			1.01083	0.285757		1.01083	0.322622		1.01083	0.502694
1.0125	0.288969		1.0125	0.328238		1.0125	0.342261			1.0125	0.313864		1.0125	0.233626		1.0125	0.310089			1.0125	0.288463		1.0125	0.296428		1.0125	0.280866			1.0125	0.413107		1.0125	0.461859		1.0125	0.497643			1.0125	0.285376		1.0125	0.323567		1.0125	0.502689
1.01417	0.288787		1.01417	0.327523		1.01417	0.342068			1.01417	0.314369		1.01417	0.233635		1.01417	0.310198			1.01417	0.288395		1.01417	0.296353		1.01417	0.280131			1.01417	0.413134		1.01417	0.461787		1.01417	0.496594			1.01417	0.28526		1.01417	0.324696		1.01417	0.502476
1.01583	0.288566		1.01583	0.327028		1.01583	0.342142			1.01583	0.314857		1.01583	0.233762		1.01583	0.310279			1.01583	0.28797		1.01583	0.296322		1.01583	0.279519			1.01583	0.413179		1.01583	0.461763		1.01583	0.495826			1.01583	0.285366		1.01583	0.325163		1.01583	0.502205
1.0175	0.288492		1.0175	0.326438		1.0175	0.3425			1.0175	0.315165		1.0175	0.233461		1.0175	0.310256			1.0175	0.287834		1.0175	0.296413		1.0175	0.278582			1.0175	0.413298		1.0175	0.462117		1.0175	0.495051			1.0175	0.285194		1.0175	0.325527		1.0175	0.502072
1.01917	0.288208		1.01917	0.325816		1.01917	0.342517			1.01917	0.31532		1.01917	0.233453		1.01917	0.310368			1.01917	0.287828		1.01917	0.296578		1.01917	0.277863			1.01917	0.413473		1.01917	0.462221		1.01917	0.494447			1.01917	0.285232		1.01917	0.325591		1.01917	0.501744
1.02083	0.288243		1.02083	0.325072		1.02083	0.34236			1.02083	0.315783		1.02083	0.233448		1.02083	0.310385			1.02083	0.287873		1.02083	0.296927		1.02083	0.276863			1.02083	0.413523		1.02083	0.462358		1.02083	0.493735			1.02083	0.28527		1.02083	0.32602		1.02083	0.501546
1.0225	0.288011		1.0225	0.324519		1.0225	0.342432			1.0225	0.316057		1.0225	0.233574		1.0225	0.310478			1.0225	0.287819		1.0225	0.296777		1.0225	0.276284			1.0225	0.413615		1.0225	0.463125		1.0225	0.492932			1.0225	0.285238		1.0225	0.32606		1.0225	0.501138
1.02417	0.287685		1.02417	0.323489		1.02417	0.342313			1.02417	0.316471		1.02417	0.233314		1.02417	0.310434			1.02417	0.287529		1.02417	0.296897		1.02417	0.275709			1.02417	0.413636		1.02417	0.463924		1.02417	0.492265			1.02417	0.28492		1.02417	0.326261		1.02417	0.50092
1.02583	0.287758		1.02583	0.322658		1.02583	0.342273			1.02583	0.316527		1.02583	0.233223		1.02583	0.310485			1.02583	0.287515		1.02583	0.296905		1.02583	0.275066			1.02583	0.413635		1.02583	0.464639		1.02583	0.492039			1.02583	0.28512		1.02583	0.326211		1.02583	0.500691
1.0275	0.287454		1.0275	0.322486		1.0275	0.342256			1.0275	0.316821		1.0275	0.233006		1.0275	0.310723			1.0275	0.287652		1.0275	0.297027		1.0275	0.274578			1.0275	0.413349		1.0275	0.464784		1.0275	0.491524			1.0275	0.284895		1.0275	0.32626		1.0275	0.500212
1.02917	0.287136		1.02917	0.321862		1.02917	0.342308			1.02917	0.317179		1.02917	0.233068		1.02917	0.31093			1.02917	0.287372		1.02917	0.296376		1.02917	0.274582			1.02917	0.413453		1.02917	0.464963		1.02917	0.491411			1.02917	0.284834		1.02917	0.326098		1.02917	0.499768
1.03083	0.286955		1.03083	0.320914		1.03083	0.342147			1.03083	0.316926		1.03083	0.232607		1.03083	0.310793			1.03083	0.28722		1.03083	0.2973		1.03083	0.27439			1.03083	0.413396		1.03083	0.465252		1.03083	0.49132			1.03083	0.284984		1.03083	0.325545		1.03083	0.499457
1.0325	0.287051		1.0325	0.319971		1.0325	0.342079			1.0325	0.317351		1.0325	0.232644		1.0325	0.310849			1.0325	0.287269		1.0325	0.297327		1.0325	0.274094			1.0325	0.413532		1.0325	0.465528		1.0325	0.491588			1.0325	0.285085		1.0325	0.325294		1.0325	0.498965
1.03417	0.286797		1.03417	0.319067		1.03417	0.342266			1.03417	0.317486		1.03417	0.232349		1.03417	0.310768			1.03417	0.286981		1.03417	0.297406		1.03417	0.273574			1.03417	0.413366		1.03417	0.466179		1.03417	0.492081			1.03417	0.28494		1.03417	0.324999		1.03417	0.498492
1.03583	0.286743		1.03583	0.318165		1.03583	0.342093			1.03583	0.317895		1.03583	0.232621		1.03583	0.310939			1.03583	0.286923		1.03583	0.297537		1.03583	0.273879			1.03583	0.413318		1.03583	0.469435		1.03583	0.492816			1.03583	0.284983		1.03583	0.324769		1.03583	0.498097
1.0375	0.286445		1.0375	0.317152		1.0375	0.34188			1.0375	0.317974		1.0375	0.23248		1.0375	0.311068			1.0375	0.286964		1.0375	0.297541		1.0375	0.27333			1.0375	0.413515		1.0375	0.472418		1.0375	0.49316			1.0375	0.285301		1.0375	0.324254		1.0375	0.497562
1.03917	0.2866		1.03917	0.316212		1.03917	0.342009			1.03917	0.318339		1.03917	0.232577		1.03917	0.310762			1.03917	0.286754		1.03917	0.297944		1.03917	0.272781			1.03917	0.413515		1.03917	0.472512		1.03917	0.493533			1.03917	0.285386		1.03917	0.323474		1.03917	0.49716
1.04083	0.286478		1.04083	0.315401		1.04083	0.342362			1.04083	0.318108		1.04083	0.232737		1.04083	0.310931			1.04083	0.286863		1.04083	0.297954		1.04083	0.27272			1.04083	0.413532		1.04083	0.471703		1.04083	0.493416			1.04083	0.285707		1.04083	0.322761		1.04083	0.496809
1.0425	0.286367		1.0425	0.314694		1.0425	0.342269			1.0425	0.318057		1.0425	0.232121		1.0425	0.310698			1.0425	0.286952		1.0425	0.29813		1.0425	0.272269			1.0425	0.413548		1.0425	0.470096		1.0425	0.493474			1.0425	0.285931		1.0425	0.322254		1.0425	0.496579
1.04417	0.286296		1.04417	0.314045		1.04417	0.342408			1.04417	0.317987		1.04417	0.232426		1.04417	0.31084			1.04417	0.286966		1.04417	0.298137		1.04417	0.272134			1.04417	0.41349		1.04417	0.467813		1.04417	0.493951			1.04417	0.286044		1.04417	0.321835		1.04417	0.496078
1.04583	0.286		1.04583	0.313576		1.04583	0.342152			1.04583	0.317821		1.04583	0.232552		1.04583	0.31068			1.04583	0.286705		1.04583	0.298134		1.04583	0.27208			1.04583	0.413618		1.04583	0.465447		1.04583	0.494205			1.04583	0.286467		1.04583	0.321648		1.04583	0.495744
1.0475	0.286038		1.0475	0.313284		1.0475	0.342228			1.0475	0.317834		1.0475	0.232312		1.0475	0.310682			1.0475	0.286677		1.0475	0.298127		1.0475	0.271893			1.0475	0.413679		1.0475	0.46376		1.0475	0.494442			1.0475	0.286584		1.0475	0.321236		1.0475	0.495225
1.04917	0.286005		1.04917	0.312877		1.04917	0.342248			1.04917	0.317551		1.04917	0.23235		1.04917	0.310526			1.04917	0.286925		1.04917	0.298109		1.04917	0.272068			1.04917	0.413849		1.04917	0.463078		1.04917	0.494527			1.04917	0.286752		1.04917	0.320999		1.04917	0.494981
1.05083	0.285936		1.05083	0.312172		1.05083	0.342286			1.05083	0.317241		1.05083	0.232472		1.05083	0.310463			1.05083	0.286792		1.05083	0.298324		1.05083	0.272078			1.05083	0.414002		1.05083	0.462467		1.05083	0.494523			1.05083	0.287028		1.05083	0.320687		1.05083	0.494635
1.0525	0.285723		1.0525	0.311474		1.0525	0.342593			1.0525	0.317044		1.0525	0.232365		1.0525	0.310506			1.0525	0.286524		1.0525	0.298339		1.0525	0.272154			1.0525	0.414034		1.0525	0.462339		1.0525	0.494543			1.0525	0.287438		1.0525	0.320224		1.0525	0.494375
1.05417	0.285629		1.05417	0.310851		1.05417	0.342564			1.05417	0.317012		1.05417	0.232283		1.05417	0.31025			1.05417	0.286755		1.05417	0.298269		1.05417	0.27215			1.05417	0.413994		1.05417	0.461904		1.05417	0.494622			1.05417	0.287738		1.05417	0.319764		1.05417	0.494215
1.05583	0.285665		1.05583	0.309868		1.05583	0.342685			1.05583	0.316682		1.05583	0.232093		1.05583	0.310047			1.05583	0.286773		1.05583	0.298725		1.05583	0.272286			1.05583	0.414266		1.05583	0.461936		1.05583	0.494584			1.05583	0.287967		1.05583	0.319539		1.05583	0.494109
1.0575	0.285555		1.0575	0.308573		1.0575	0.342541			1.0575	0.316393		1.0575	0.232314		1.0575	0.310121			1.0575	0.286687		1.0575	0.298775		1.0575	0.272011			1.0575	0.414403		1.0575	0.462142		1.0575	0.494523			1.0575	0.287922		1.0575	0.319021		1.0575	0.49389
1.05917	0.285227		1.05917	0.307737		1.05917	0.342464			1.05917	0.316108		1.05917	0.232015		1.05917	0.310057			1.05917	0.286768		1.05917	0.298875		1.05917	0.272218			1.05917	0.414422		1.05917	0.46201		1.05917	0.494725			1.05917	0.288093		1.05917	0.318498		1.05917	0.493683
1.06083	0.285352		1.06083	0.307165		1.06083	0.3426			1.06083	0.316075		1.06083	0.23231		1.06083	0.309772			1.06083	0.286738		1.06083	0.299104		1.06083	0.272256			1.06083	0.414453		1.06083	0.462241		1.06083	0.49458			1.06083	0.288286		1.06083	0.318057		1.06083	0.493518
1.0625	0.285207		1.0625	0.306618		1.0625	0.342777			1.0625	0.315826		1.0625	0.231979		1.0625	0.309592			1.0625	0.286652		1.0625	0.299156		1.0625	0.272412			1.0625	0.414713		1.0625	0.462516		1.0625	0.494552			1.0625	0.288657		1.0625	0.318148		1.0625	0.493438
1.06417	0.285212		1.06417	0.306038		1.06417	0.343059			1.06417	0.315282		1.06417	0.232349		1.06417	0.309644			1.06417	0.286652		1.06417	0.299286		1.06417	0.272408			1.06417	0.41462		1.06417	0.463148		1.06417	0.494782			1.06417	0.288753		1.06417	0.318037		1.06417	0.493218
1.06583	0.285075		1.06583	0.305621		1.06583	0.343352			1.06583	0.314644		1.06583	0.23237		1.06583	0.309428			1.06583	0.286481		1.06583	0.299074		1.06583	0.272139			1.06583	0.414792		1.06583	0.463798		1.06583	0.494654			1.06583	0.288717		1.06583	0.317909		1.06583	0.493029
1.0675	0.28497		1.0675	0.305163		1.0675	0.343618			1.0675	0.31392		1.0675	0.23245		1.0675	0.309232			1.0675	0.286579		1.0675	0.29904		1.0675	0.272313			1.0675	0.414706		1.0675	0.464548		1.0675	0.494363			1.0675	0.288975		1.0675	0.317311		1.0675	0.492752
1.06917	0.284884		1.06917	0.304761		1.06917	0.343733			1.06917	0.313592		1.06917	0.232469		1.06917	0.309117			1.06917	0.286656		1.06917	0.299111		1.06917	0.272187			1.06917	0.414953		1.06917	0.465017		1.06917	0.49425			1.06917	0.28895		1.06917	0.317109		1.06917	0.492611
1.07083	0.284996		1.07083	0.304354		1.07083	0.343864			1.07083	0.312784		1.07083	0.232634		1.07083	0.30902			1.07083	0.286811		1.07083	0.299438		1.07083	0.272325			1.07083	0.4151		1.07083	0.465266		1.07083	0.49432			1.07083	0.28907		1.07083	0.316598		1.07083	0.492366
1.0725	0.284978		1.0725	0.304069		1.0725	0.344012			1.0725	0.312612		1.0725	0.232852		1.0725	0.308707			1.0725	0.286663		1.0725	0.299314		1.0725	0.272575			1.0725	0.415126		1.0725	0.46532		1.0725	0.49395			1.0725	0.289072		1.0725	0.316259		1.0725	0.491994
1.07417	0.284865		1.07417	0.303714		1.07417	0.34413			1.07417	0.312283		1.07417	0.232824		1.07417	0.308493			1.07417	0.286616		1.07417	0.2997		1.07417	0.27223			1.07417	0.415323		1.07417	0.465551		1.07417	0.49392			1.07417	0.28914		1.07417	0.316055		1.07417	0.491706
1.07583	0.285127		1.07583	0.303437		1.07583	0.344533			1.07583	0.311852		1.07583	0.23288		1.07583	0.308286			1.07583	0.28679		1.07583	0.299855		1.07583	0.272081			1.07583	0.415515		1.07583	0.465428		1.07583	0.49371			1.07583	0.289345		1.07583	0.315762		1.07583	0.491135
1.0775	0.284964		1.0775	0.303182		1.0775	0.344583			1.0775	0.311813		1.0775	0.23283		1.0775	0.308081			1.0775	0.286634		1.0775	0.300087		1.0775	0.2725			1.0775	0.415633		1.0775	0.466057		1.0775	0.493544			1.0775	0.289366		1.0775	0.315791		1.0775	0.491163
1.07917	0.284924		1.07917	0.302873		1.07917	0.344634			1.07917	0.311383		1.07917	0.233355		1.07917	0.307802			1.07917	0.286963		1.07917	0.300241		1.07917	0.272534			1.07917	0.415871		1.07917	0.466011		1.07917	0.49339			1.07917	0.289264		1.07917	0.315773		1.07917	0.491232
1.08083	0.284695		1.08083	0.302817		1.08083	0.344922			1.08083	0.310965		1.08083	0.233524		1.08083	0.307477			1.08083	0.286731		1.08083	0.300145		1.08083	0.272601			1.08083	0.415931		1.08083	0.465826		1.08083	0.493527			1.08083	0.288994		1.08083	0.315984		1.08083	0.491607
1.0825	0.284884		1.0825	0.302562		1.0825	0.344951			1.0825	0.310649		1.0825	0.233613		1.0825	0.307221			1.0825	0.286645		1.0825	0.300356		1.0825	0.272427			1.0825	0.416079		1.0825	0.465853		1.0825	0.493071			1.0825	0.288881		1.0825	0.315817		1.0825	0.492028
1.08417	0.284653		1.08417	0.30224		1.08417	0.344952			1.08417	0.310495		1.08417	0.233637		1.08417	0.306938			1.08417	0.286784		1.08417	0.300581		1.08417	0.272674			1.08417	0.416224		1.08417	0.465859		1.08417	0.49349			1.08417	0.288619		1.08417	0.316047		1.08417	0.492583
1.08583	0.284601		1.08583	0.302247		1.08583	0.344905			1.08583	0.310207		1.08583	0.234356		1.08583	0.306673			1.08583	0.286713		1.08583	0.300223		1.08583	0.272485			1.08583	0.416426		1.08583	0.465829		1.08583	0.494623			1.08583	0.288217		1.08583	0.316265		1.08583	0.493376
1.0875	0.284524		1.0875	0.301833		1.0875	0.344973			1.0875	0.310114		1.0875	0.234331		1.0875	0.306167			1.0875	0.286882		1.0875	0.300957		1.0875	0.272364			1.0875	0.416355		1.0875	0.465855		1.0875	0.496635			1.0875	0.288246		1.0875	0.316355		1.0875	0.493838
1.08917	0.2846		1.08917	0.301435		1.08917	0.345111			1.08917	0.309849		1.08917	0.234474		1.08917	0.305866			1.08917	0.286575		1.08917	0.301168		1.08917	0.272507			1.08917	0.416601		1.08917	0.465975		1.08917	0.497311			1.08917	0.287933		1.08917	0.316838		1.08917	0.494231
1.09083	0.2844		1.09083	0.301152		1.09083	0.345138			1.09083	0.309432		1.09083	0.234801		1.09083	0.305307			1.09083	0.286651		1.09083	0.301063		1.09083	0.272468			1.09083	0.416503		1.09083	0.465668		1.09083	0.497523			1.09083	0.287466		1.09083	0.317088		1.09083	0.494601
1.0925	0.284282		1.0925	0.300859		1.0925	0.34498			1.0925	0.309363		1.0925	0.235074		1.0925	0.304934			1.0925	0.286713		1.0925	0.301307		1.0925	0.272766			1.0925	0.416596		1.0925	0.465543		1.0925	0.496673			1.0925	0.287334		1.0925	0.317121		1.0925	0.494723
1.09417	0.284353		1.09417	0.3005		1.09417	0.345267			1.09417	0.308991		1.09417	0.235432		1.09417	0.304329			1.09417	0.286454		1.09417	0.30153		1.09417	0.27304			1.09417	0.416604		1.09417	0.465481		1.09417	0.495652			1.09417	0.287187		1.09417	0.317578		1.09417	0.494729
1.09583	0.284027		1.09583	0.300283		1.09583	0.345082			1.09583	0.308938		1.09583	0.235581		1.09583	0.303678			1.09583	0.286564		1.09583	0.301625		1.09583	0.273248			1.09583	0.416308		1.09583	0.465385		1.09583	0.495085			1.09583	0.287157		1.09583	0.317846		1.09583	0.494505
1.0975	0.284168		1.0975	0.299943		1.0975	0.345216			1.0975	0.308926		1.0975	0.235618		1.0975	0.303139			1.0975	0.286647		1.0975	0.30185		1.0975	0.273025			1.0975	0.41643		1.0975	0.46513		1.0975	0.494748			1.0975	0.287088		1.0975	0.318664		1.0975	0.494079
1.09917	0.284225		1.09917	0.299722		1.09917	0.345091			1.09917	0.308889		1.09917	0.23605		1.09917	0.302451			1.09917	0.286814		1.09917	0.301974		1.09917	0.273426			1.09917	0.416326		1.09917	0.464854		1.09917	0.494829			1.09917	0.28731		1.09917	0.319426		1.09917	0.493442
1.10083	0.284148		1.10083	0.299605		1.10083	0.345301			1.10083	0.309249		1.10083	0.236451		1.10083	0.301853			1.10083	0.286508		1.10083	0.301848		1.10083	0.273683			1.10083	0.416202		1.10083	0.46468		1.10083	0.495455			1.10083	0.287338		1.10083	0.319726		1.10083	0.492871
1.1025	0.284168		1.1025	0.299372		1.1025	0.344908			1.1025	0.308637		1.1025	0.236558		1.1025	0.301326			1.1025	0.286593		1.1025	0.301903		1.1025	0.273653			1.1025	0.41618		1.1025	0.464159		1.1025	0.49637			1.1025	0.287321		1.1025	0.319996		1.1025	0.492408
1.10417	0.28385		1.10417	0.299075		1.10417	0.345046			1.10417	0.308768		1.10417	0.237214		1.10417	0.300996			1.10417	0.286611		1.10417	0.301969		1.10417	0.273609			1.10417	0.416156		1.10417	0.464045		1.10417	0.497554			1.10417	0.287322		1.10417	0.320216		1.10417	0.491903
1.10583	0.283964		1.10583	0.298917		1.10583	0.345007			1.10583	0.308395		1.10583	0.237015		1.10583	0.300363			1.10583	0.286424		1.10583	0.301858		1.10583	0.27391			1.10583	0.416077		1.10583	0.463759		1.10583	0.498046			1.10583	0.287508		1.10583	0.320328		1.10583	0.49113
1.1075	0.28385		1.1075	0.298814		1.1075	0.345284			1.1075	0.308411		1.1075	0.237224		1.1075	0.300094			1.1075	0.286383		1.1075	0.301867		1.1075	0.274109			1.1075	0.416014		1.1075	0.463855		1.1075	0.498598			1.1075	0.287443		1.1075	0.320438		1.1075	0.490301
1.10917	0.283764		1.10917	0.298571		1.10917	0.345265			1.10917	0.308105		1.10917	0.23762		1.10917	0.299534			1.10917	0.2864		1.10917	0.301971		1.10917	0.274266			1.10917	0.416218		1.10917	0.46356		1.10917	0.498638			1.10917	0.287456		1.10917	0.320489		1.10917	0.489529
1.11083	0.283917		1.11083	0.298367		1.11083	0.345148			1.11083	0.308032		1.11083	0.23746		1.11083	0.298834			1.11083	0.286362		1.11083	0.301947		1.11083	0.27445			1.11083	0.416076		1.11083	0.463394		1.11083	0.498964			1.11083	0.287377		1.11083	0.32076		1.11083	0.488774
1.1125	0.283812		1.1125	0.298177		1.1125	0.345086			1.1125	0.308048		1.1125	0.237613		1.1125	0.298506			1.1125	0.286449		1.1125	0.301896		1.1125	0.274461			1.1125	0.416072		1.1125	0.46317		1.1125	0.498877			1.1125	0.287615		1.1125	0.321115		1.1125	0.487887
1.11417	0.28362		1.11417	0.29799		1.11417	0.344992			1.11417	0.307912		1.11417	0.237763		1.11417	0.298026			1.11417	0.286115		1.11417	0.301733		1.11417	0.274759			1.11417	0.416042		1.11417	0.463167		1.11417	0.498874			1.11417	0.287618		1.11417	0.321157		1.11417	0.486956
1.11583	0.28358		1.11583	0.297826		1.11583	0.34498			1.11583	0.307919		1.11583	0.237934		1.11583	0.297509			1.11583	0.286321		1.11583	0.301684		1.11583	0.274839			1.11583	0.416137		1.11583	0.463064		1.11583	0.498748			1.11583	0.287624		1.11583	0.320968		1.11583	0.485984
1.1175	0.283683		1.1175	0.297704		1.1175	0.344848			1.1175	0.307423		1.1175	0.237647		1.1175	0.297427			1.1175	0.286393		1.1175	0.301532		1.1175	0.275052			1.1175	0.416268		1.1175	0.463094		1.1175	0.499202			1.1175	0.288022		1.1175	0.320769		1.1175	0.484987
1.11917	0.283648		1.11917	0.297453		1.11917	0.344676			1.11917	0.30709		1.11917	0.237708		1.11917	0.296836			1.11917	0.286268		1.11917	0.301405		1.11917	0.275277			1.11917	0.416184		1.11917	0.463798		1.11917	0.499363			1.11917	0.288302		1.11917	0.320558		1.11917	0.484208
1.12083	0.283816		1.12083	0.297364		1.12083	0.345016			1.12083	0.307289		1.12083	0.237865		1.12083	0.296493			1.12083	0.285995		1.12083	0.30112		1.12083	0.275624			1.12083	0.416217		1.12083	0.464888		1.12083	0.499673			1.12083	0.288189		1.12083	0.321154		1.12083	0.48329
1.1225	0.283599		1.1225	0.297247		1.1225	0.344908			1.1225	0.306966		1.1225	0.237774		1.1225	0.296109			1.1225	0.286018		1.1225	0.301162		1.1225	0.276069			1.1225	0.4162		1.1225	0.465519		1.1225	0.499805			1.1225	0.288404		1.1225	0.320953		1.1225	0.482284
1.12417	0.283661		1.12417	0.297253		1.12417	0.344747			1.12417	0.306774		1.12417	0.237932		1.12417	0.295736			1.12417	0.286		1.12417	0.300979		1.12417	0.27633			1.12417	0.416137		1.12417	0.465997		1.12417	0.49976			1.12417	0.288459		1.12417	0.321514		1.12417	0.481413
1.12583	0.283789		1.12583	0.29712		1.12583	0.344693			1.12583	0.306874		1.12583	0.237764		1.12583	0.295251			1.12583	0.285858		1.12583	0.300703		1.12583	0.276378			1.12583	0.416182		1.12583	0.466231		1.12583	0.499808			1.12583	0.288516		1.12583	0.321515		1.12583	0.480081
1.1275	0.283609		1.1275	0.297107		1.1275	0.344691			1.1275	0.306074		1.1275	0.238256		1.1275	0.295026			1.1275	0.285765		1.1275	0.300422		1.1275	0.277066			1.1275	0.416212		1.1275	0.466149		1.1275	0.499547			1.1275	0.288609		1.1275	0.321813		1.1275	0.478917
1.12917	0.283531		1.12917	0.297212		1.12917	0.344905			1.12917	0.30643		1.12917	0.238248		1.12917	0.294858			1.12917	0.28583		1.12917	0.300391		1.12917	0.277428			1.12917	0.416264		1.12917	0.466054		1.12917	0.49958			1.12917	0.288496		1.12917	0.321931		1.12917	0.477622
1.13083	0.283497		1.13083	0.297246		1.13083	0.344691			1.13083	0.306424		1.13083	0.238827		1.13083	0.294493			1.13083	0.285816		1.13083	0.300231		1.13083	0.277478			1.13083	0.41612		1.13083	0.466488		1.13083	0.499519			1.13083	0.288582		1.13083	0.322258		1.13083	0.47636
1.1325	0.283547		1.1325	0.297192		1.1325	0.344878			1.1325	0.306037		1.1325	0.238601		1.1325	0.294338			1.1325	0.285793		1.1325	0.300037		1.1325	0.277789			1.1325	0.416135		1.1325	0.466085		1.1325	0.499321			1.1325	0.288525		1.1325	0.322965		1.1325	0.475115
1.13417	0.283426		1.13417	0.297038		1.13417	0.344763			1.13417	0.305793		1.13417	0.239057		1.13417	0.293985			1.13417	0.285518		1.13417	0.300039		1.13417	0.277882			1.13417	0.416178		1.13417	0.465717		1.13417	0.499146			1.13417	0.288619		1.13417	0.323471		1.13417	0.473571
1.13583	0.283362		1.13583	0.296616		1.13583	0.34479			1.13583	0.305565		1.13583	0.238621		1.13583	0.293631			1.13583	0.285703		1.13583	0.299544		1.13583	0.278428			1.13583	0.4162		1.13583	0.465195		1.13583	0.498888			1.13583	0.288701		1.13583	0.323796		1.13583	0.472377
1.1375	0.283492		1.1375	0.296302		1.1375	0.344637			1.1375	0.305636		1.1375	0.239359		1.1375	0.293377			1.1375	0.285605		1.1375	0.299679		1.1375	0.278699			1.1375	0.416287		1.1375	0.464765		1.1375	0.498753			1.1375	0.288781		1.1375	0.324055		1.1375	0.470817
1.13917	0.283235		1.13917	0.295899		1.13917	0.344703			1.13917	0.305383		1.13917	0.239227		1.13917	0.293054			1.13917	0.285529		1.13917	0.299305		1.13917	0.279012			1.13917	0.416015		1.13917	0.464391		1.13917	0.498594			1.13917	0.288718		1.13917	0.324155		1.13917	0.470042
1.14083	0.283326		1.14083	0.295355		1.14083	0.344494			1.14083	0.305309		1.14083	0.239094		1.14083	0.292898			1.14083	0.285656		1.14083	0.29903		1.14083	0.279218			1.14083	0.416115		1.14083	0.463895		1.14083	0.498265			1.14083	0.288884		1.14083	0.324215		1.14083	0.469118
1.1425	0.283312		1.1425	0.294871		1.1425	0.344626			1.1425	0.305358		1.1425	0.239315		1.1425	0.292661			1.1425	0.285738		1.1425	0.299059		1.1425	0.2796			1.1425	0.415841		1.1425	0.464041		1.1425	0.498112			1.1425	0.288872		1.1425	0.324262		1.1425	0.468393
1.14417	0.283228		1.14417	0.294725		1.14417	0.344413			1.14417	0.305362		1.14417	0.239351		1.14417	0.292485			1.14417	0.285652		1.14417	0.299342		1.14417	0.280007			1.14417	0.415805		1.14417	0.464357		1.14417	0.497795			1.14417	0.288573		1.14417	0.32429		1.14417	0.46799
1.14583	0.28321		1.14583	0.294532		1.14583	0.34448			1.14583	0.304908		1.14583	0.239397		1.14583	0.292439			1.14583	0.285568		1.14583	0.299118		1.14583	0.280316			1.14583	0.415712		1.14583	0.464824		1.14583	0.497536			1.14583	0.28846		1.14583	0.323941		1.14583	0.46732
1.1475	0.283404		1.1475	0.294225		1.1475	0.344456			1.1475	0.304422		1.1475	0.239333		1.1475	0.292219			1.1475	0.285485		1.1475	0.299246		1.1475	0.280477			1.1475	0.415505		1.1475	0.468664		1.1475	0.497416			1.1475	0.288631		1.1475	0.323919		1.1475	0.466752
1.14917	0.283552		1.14917	0.294107		1.14917	0.344266			1.14917	0.304633		1.14917	0.239329		1.14917	0.291899			1.14917	0.285529		1.14917	0.299006		1.14917	0.280674			1.14917	0.415556		1.14917	0.473968		1.14917	0.497148			1.14917	0.288786		1.14917	0.323559		1.14917	0.466621
1.15083	0.283429		1.15083	0.29369		1.15083	0.344003			1.15083	0.304925		1.15083	0.239253		1.15083	0.291724			1.15083	0.285232		1.15083	0.298868		1.15083	0.280979			1.15083	0.415531		1.15083	0.476188		1.15083	0.496849			1.15083	0.288485		1.15083	0.323494		1.15083	0.466888
1.1525	0.283357		1.1525	0.293271		1.1525	0.343788			1.1525	0.304836		1.1525	0.23936		1.1525	0.291487			1.1525	0.285122		1.1525	0.298651		1.1525	0.281255			1.1525	0.415586		1.1525	0.474895		1.1525	0.496708			1.1525	0.288331		1.1525	0.323304		1.1525	0.467101
1.15417	0.283551		1.15417	0.292883		1.15417	0.343836			1.15417	0.304389		1.15417	0.239602		1.15417	0.291215			1.15417	0.285015		1.15417	0.298822		1.15417	0.281199			1.15417	0.415532		1.15417	0.471051		1.15417	0.496597			1.15417	0.28838		1.15417	0.3232		1.15417	0.467356
1.15583	0.283601		1.15583	0.2927		1.15583	0.343792			1.15583	0.304772		1.15583	0.23947		1.15583	0.290923			1.15583	0.285181		1.15583	0.29887		1.15583	0.281046			1.15583	0.415439		1.15583	0.468214		1.15583	0.496791			1.15583	0.288295		1.15583	0.323551		1.15583	0.467768
1.1575	0.283646		1.1575	0.292617		1.1575	0.343705			1.1575	0.30447		1.1575	0.239689		1.1575	0.290427			1.1575	0.285252		1.1575	0.298754		1.1575	0.280736			1.1575	0.415438		1.1575	0.467246		1.1575	0.496772			1.1575	0.28837		1.1575	0.323661		1.1575	0.468415
1.15917	0.283705		1.15917	0.292374		1.15917	0.343503			1.15917	0.304432		1.15917	0.239845		1.15917	0.290161			1.15917	0.285182		1.15917	0.298834		1.15917	0.281235			1.15917	0.415128		1.15917	0.467383		1.15917	0.497024			1.15917	0.288073		1.15917	0.324018		1.15917	0.468954
1.16083	0.283702		1.16083	0.292163		1.16083	0.343344			1.16083	0.304454		1.16083	0.240023		1.16083	0.2897			1.16083	0.28505		1.16083	0.298671		1.16083	0.2814			1.16083	0.41518		1.16083	0.467004		1.16083	0.496621			1.16083	0.287844		1.16083	0.324471		1.16083	0.469543
1.1625	0.283683		1.1625	0.291992		1.1625	0.343356			1.1625	0.304388		1.1625	0.240446		1.1625	0.289248			1.1625	0.28499		1.1625	0.298665		1.1625	0.281313			1.1625	0.415152		1.1625	0.46679		1.1625	0.496587			1.1625	0.28782		1.1625	0.324686		1.1625	0.469798
1.16417	0.283493		1.16417	0.291763		1.16417	0.343462			1.16417	0.304659		1.16417	0.240436		1.16417	0.289115			1.16417	0.28472		1.16417	0.298869		1.16417	0.281635			1.16417	0.415121		1.16417	0.466495		1.16417	0.496552			1.16417	0.287862		1.16417	0.324928		1.16417	0.47006
1.16583	0.283605		1.16583	0.291649		1.16583	0.343287			1.16583	0.304531		1.16583	0.240287		1.16583	0.288753			1.16583	0.284689		1.16583	0.298717		1.16583	0.281686			1.16583	0.41473		1.16583	0.466674		1.16583	0.496339			1.16583	0.287756		1.16583	0.325149		1.16583	0.470303
1.1675	0.283675		1.1675	0.291237		1.1675	0.342741			1.1675	0.30447		1.1675	0.24063		1.1675	0.288206			1.1675	0.284908		1.1675	0.298609		1.1675	0.28138			1.1675	0.414649		1.1675	0.466751		1.1675	0.496224			1.1675	0.287719		1.1675	0.325417		1.1675	0.470563
1.16917	0.283811		1.16917	0.290834		1.16917	0.343171			1.16917	0.304394		1.16917	0.240884		1.16917	0.287517			1.16917	0.284844		1.16917	0.298494		1.16917	0.28169			1.16917	0.414759		1.16917	0.46663		1.16917	0.499639			1.16917	0.287787		1.16917	0.325701		1.16917	0.471006
1.17083	0.283819		1.17083	0.290862		1.17083	0.342848			1.17083	0.304034		1.17083	0.24087		1.17083	0.287271			1.17083	0.284885		1.17083	0.298464		1.17083	0.281566			1.17083	0.41446		1.17083	0.466458		1.17083	0.517579			1.17083	0.287828		1.17083	0.32593		1.17083	0.470892
1.1725	0.283674		1.1725	0.291012		1.1725	0.342846			1.1725	0.304073		1.1725	0.240835		1.1725	0.286765			1.1725	0.284613		1.1725	0.298517		1.1725	0.281599			1.1725	0.41452		1.1725	0.466735		1.1725	0.500897			1.1725	0.287808		1.1725	0.325738		1.1725	0.470926
1.17417	0.283922		1.17417	0.290998		1.17417	0.342991			1.17417	0.303896		1.17417	0.241066		1.17417	0.286143			1.17417	0.284962		1.17417	0.298503		1.17417	0.281717			1.17417	0.414234		1.17417	0.466692		1.17417	0.496048			1.17417	0.287536		1.17417	0.325548		1.17417	0.470888
1.17583	0.283963		1.17583	0.291027		1.17583	0.342978			1.17583	0.303864		1.17583	0.240958		1.17583	0.285684			1.17583	0.284992		1.17583	0.298532		1.17583	0.281757			1.17583	0.414224		1.17583	0.466619		1.17583	0.496196			1.17583	0.28711		1.17583	0.325714		1.17583	0.470633
1.1775	0.284117		1.1775	0.290929		1.1775	0.342882			1.1775	0.303935		1.1775	0.240924		1.1775	0.285134			1.1775	0.284788		1.1775	0.298409		1.1775	0.281652			1.1775	0.414268		1.1775	0.466954		1.1775	0.496374			1.1775	0.287245		1.1775	0.325263		1.1775	0.470328
1.17917	0.284163		1.17917	0.291051		1.17917	0.342815			1.17917	0.303823		1.17917	0.240626		1.17917	0.28459			1.17917	0.2849		1.17917	0.298348		1.17917	0.281626			1.17917	0.414037		1.17917	0.46704		1.17917	0.496643			1.17917	0.286713		1.17917	0.325227		1.17917	0.470085
1.18083	0.284243		1.18083	0.291122		1.18083	0.342674			1.18083	0.303883		1.18083	0.240859		1.18083	0.283939			1.18083	0.284919		1.18083	0.298275		1.18083	0.281505			1.18083	0.414067		1.18083	0.467117		1.18083	0.496716			1.18083	0.286538		1.18083	0.325413		1.18083	0.469442
1.1825	0.284347		1.1825	0.291111		1.1825	0.342819			1.1825	0.303664		1.1825	0.24052		1.1825	0.283429			1.1825	0.284845		1.1825	0.29812		1.1825	0.281269			1.1825	0.413836		1.1825	0.467022		1.1825	0.497141			1.1825	0.286409		1.1825	0.325348		1.1825	0.468814
1.18417	0.284442		1.18417	0.290999		1.18417	0.342765			1.18417	0.303444		1.18417	0.240248		1.18417	0.282832			1.18417	0.284844		1.18417	0.297831		1.18417	0.281202			1.18417	0.413874		1.18417	0.467341		1.18417	0.496947			1.18417	0.286353		1.18417	0.324965		1.18417	0.467921
1.18583	0.284771		1.18583	0.291069		1.18583	0.342595			1.18583	0.303247		1.18583	0.239985		1.18583	0.28245			1.18583	0.284852		1.18583	0.297885		1.18583	0.281231			1.18583	0.413765		1.18583	0.467292		1.18583	0.497127			1.18583	0.286343		1.18583	0.325411		1.18583	0.466622
1.1875	0.285058		1.1875	0.291027		1.1875	0.342738			1.1875	0.302877		1.1875	0.239518		1.1875	0.281912			1.1875	0.284682		1.1875	0.297829		1.1875	0.28114			1.1875	0.413622		1.1875	0.4675		1.1875	0.497293			1.1875	0.286109		1.1875	0.325237		1.1875	0.464998
1.18917	0.285164		1.18917	0.291066		1.18917	0.342638			1.18917	0.303083		1.18917	0.239056		1.18917	0.281536			1.18917	0.284654		1.18917	0.297648		1.18917	0.280792			1.18917	0.41365		1.18917	0.467626		1.18917	0.49721			1.18917	0.28608		1.18917	0.325527		1.18917	0.463629
1.19083	0.285318		1.19083	0.291153		1.19083	0.342298			1.19083	0.303195		1.19083	0.238786		1.19083	0.280886			1.19083	0.284692		1.19083	0.297794		1.19083	0.280936			1.19083	0.413586		1.19083	0.467455		1.19083	0.496998			1.19083	0.285995		1.19083	0.325544		1.19083	0.462518
1.1925	0.285394		1.1925	0.291479		1.1925	0.342413			1.1925	0.303023		1.1925	0.238382		1.1925	0.280333			1.1925	0.284566		1.1925	0.297637		1.1925	0.280852			1.1925	0.413345		1.1925	0.4677		1.1925	0.496969			1.1925	0.285905		1.1925	0.325491		1.1925	0.461562
1.19417	0.285211		1.19417	0.291334		1.19417	0.342501			1.19417	0.303161		1.19417	0.237811		1.19417	0.279972			1.19417	0.284789		1.19417	0.297677		1.19417	0.280594			1.19417	0.413465		1.19417	0.467654		1.19417	0.49705			1.19417	0.285837		1.19417	0.32517		1.19417	0.460429
1.19583	0.285467		1.19583	0.291505		1.19583	0.342387			1.19583	0.302905		1.19583	0.23736		1.19583	0.279819			1.19583	0.284575		1.19583	0.297526		1.19583	0.280062			1.19583	0.413265		1.19583	0.467666		1.19583	0.497088			1.19583	0.285917		1.19583	0.324712		1.19583	0.459494
1.1975	0.285558		1.1975	0.291547		1.1975	0.342322			1.1975	0.302664		1.1975	0.237406		1.1975	0.279567			1.1975	0.28482		1.1975	0.297135		1.1975	0.279933			1.1975	0.413337		1.1975	0.467615		1.1975	0.49701			1.1975	0.285649		1.1975	0.323647		1.1975	0.45871
1.19917	0.285582		1.19917	0.291645		1.19917	0.342209			1.19917	0.302767		1.19917	0.237005		1.19917	0.279287			1.19917	0.284874		1.19917	0.297251		1.19917	0.279434			1.19917	0.413106		1.19917	0.468097		1.19917	0.49809			1.19917	0.285742		1.19917	0.323138		1.19917	0.457708
1.20083	0.28561		1.20083	0.291713		1.20083	0.342135			1.20083	0.303038		1.20083	0.236438		1.20083	0.278953			1.20083	0.28464		1.20083	0.297093		1.20083	0.279225			1.20083	0.41297		1.20083	0.467871		1.20083	0.503495			1.20083	0.285808		1.20083	0.321959		1.20083	0.456849
1.2025	0.285648		1.2025	0.291823		1.2025	0.342026			1.2025	0.302762		1.2025	0.236296		1.2025	0.278675			1.2025	0.284842		1.2025	0.296961		1.2025	0.278519			1.2025	0.413035		1.2025	0.468233		1.2025	0.503009			1.2025	0.285592		1.2025	0.320981		1.2025	0.456257
1.20417	0.285624		1.20417	0.291803		1.20417	0.341721			1.20417	0.302481		1.20417	0.236449		1.20417	0.278708			1.20417	0.284804		1.20417	0.296918		1.20417	0.278326			1.20417	0.412875		1.20417	0.468246		1.20417	0.502189			1.20417	0.285526		1.20417	0.32034		1.20417	0.455967
1.20583	0.285871		1.20583	0.291753		1.20583	0.34215			1.20583	0.302545		1.20583	0.236194		1.20583	0.278476			1.20583	0.284737		1.20583	0.296749		1.20583	0.277555			1.20583	0.412856		1.20583	0.468266		1.20583	0.503259			1.20583	0.285598		1.20583	0.319655		1.20583	0.455795
1.2075	0.285912		1.2075	0.291723		1.2075	0.341904			1.2075	0.302618		1.2075	0.235885		1.2075	0.27838			1.2075	0.284723		1.2075	0.295939		1.2075	0.276973			1.2075	0.412746		1.2075	0.468318		1.2075	0.50323			1.2075	0.285772		1.2075	0.318745		1.2075	0.45573
1.20917	0.286067		1.20917	0.291789		1.20917	0.341983			1.20917	0.302582		1.20917	0.235833		1.20917	0.278336			1.20917	0.28478		1.20917	0.295979		1.20917	0.276573			1.20917	0.412944		1.20917	0.468277		1.20917	0.502832			1.20917	0.285802		1.20917	0.317983		1.20917	0.455907
1.21083	0.286047		1.21083	0.291538		1.21083	0.341834			1.21083	0.30235		1.21083	0.235936		1.21083	0.278611			1.21083	0.284805		1.21083	0.295911		1.21083	0.276186			1.21083	0.41267		1.21083	0.468389		1.21083	0.50082			1.21083	0.285665		1.21083	0.31787		1.21083	0.455938
1.2125	0.286344		1.2125	0.291845		1.2125	0.341908			1.2125	0.302518		1.2125	0.235925		1.2125	0.278562			1.2125	0.284605		1.2125	0.295203		1.2125	0.275832			1.2125	0.412823		1.2125	0.46839		1.2125	0.499299			1.2125	0.285348		1.2125	0.317906		1.2125	0.455894
1.21417	0.286682		1.21417	0.291914		1.21417	0.341658			1.21417	0.302566		1.21417	0.2357		1.21417	0.278549			1.21417	0.284635		1.21417	0.295561		1.21417	0.275219			1.21417	0.412561		1.21417	0.468251		1.21417	0.497626			1.21417	0.2858		1.21417	0.317782		1.21417	0.455914
1.21583	0.286994		1.21583	0.292484		1.21583	0.341735			1.21583	0.302851		1.21583	0.235446		1.21583	0.278574			1.21583	0.284856		1.21583	0.295199		1.21583	0.274811			1.21583	0.412507		1.21583	0.468481		1.21583	0.496823			1.21583	0.285788		1.21583	0.31746		1.21583	0.456129
1.2175	0.287132		1.2175	0.292795		1.2175	0.341788			1.2175	0.302579		1.2175	0.23549		1.2175	0.278649			1.2175	0.284931		1.2175	0.294738		1.2175	0.274548			1.2175	0.412575		1.2175	0.468605		1.2175	0.496492			1.2175	0.285926		1.2175	0.31774		1.2175	0.456269
1.21917	0.287273		1.21917	0.293706		1.21917	0.341833			1.21917	0.302247		1.21917	0.235428		1.21917	0.278603			1.21917	0.284992		1.21917	0.29485		1.21917	0.274023			1.21917	0.412535		1.21917	0.468741		1.21917	0.496411			1.21917	0.286152		1.21917	0.317562		1.21917	0.456419
1.22083	0.287439		1.22083	0.294095		1.22083	0.341638			1.22083	0.302502		1.22083	0.235483		1.22083	0.278726			1.22083	0.284917		1.22083	0.294623		1.22083	0.273842			1.22083	0.412491		1.22083	0.468828		1.22083	0.496258			1.22083	0.286171		1.22083	0.31718		1.22083	0.456647
1.2225	0.287357		1.2225	0.294327		1.2225	0.341684			1.2225	0.302635		1.2225	0.235292		1.2225	0.2786			1.2225	0.284933		1.2225	0.294375		1.2225	0.273424			1.2225	0.412423		1.2225	0.469047		1.2225	0.496318			1.2225	0.286193		1.2225	0.317331		1.2225	0.456738
1.22417	0.287534		1.22417	0.294392		1.22417	0.341641			1.22417	0.302859		1.22417	0.235593		1.22417	0.278454			1.22417	0.28486		1.22417	0.293845		1.22417	0.273078			1.22417	0.412572		1.22417	0.46943		1.22417	0.496461			1.22417	0.286468		1.22417	0.317593		1.22417	0.456792
1.22583	0.287527		1.22583	0.294292		1.22583	0.341518			1.22583	0.302854		1.22583	0.236107		1.22583	0.27871			1.22583	0.284813		1.22583	0.293855		1.22583	0.273217			1.22583	0.412454		1.22583	0.469491		1.22583	0.496404			1.22583	0.286495		1.22583	0.31761		1.22583	0.456824
1.2275	0.287647		1.2275	0.294234		1.2275	0.341357			1.2275	0.302868		1.2275	0.235882		1.2275	0.278287			1.2275	0.284757		1.2275	0.293396		1.2275	0.27288			1.2275	0.412448		1.2275	0.469606		1.2275	0.496404			1.2275	0.286525		1.2275	0.317981		1.2275	0.457016
1.22917	0.287469		1.22917	0.294074		1.22917	0.341662			1.22917	0.30256		1.22917	0.236153		1.22917	0.278388			1.22917	0.284622		1.22917	0.292924		1.22917	0.272883			1.22917	0.412454		1.22917	0.469845		1.22917	0.49606			1.22917	0.286757		1.22917	0.318174		1.22917	0.45729
1.23083	0.287411		1.23083	0.29396		1.23083	0.341521			1.23083	0.302777		1.23083	0.236206		1.23083	0.278251			1.23083	0.284853		1.23083	0.2929		1.23083	0.272855			1.23083	0.412586		1.23083	0.470033		1.23083	0.495982			1.23083	0.286878		1.23083	0.318351		1.23083	0.457291
1.2325	0.287451		1.2325	0.293716		1.2325	0.341294			1.2325	0.302788		1.2325	0.236508		1.2325	0.278029			1.2325	0.284417		1.2325	0.292546		1.2325	0.272893			1.2325	0.412434		1.2325	0.470818		1.2325	0.496021			1.2325	0.2869		1.2325	0.318543		1.2325	0.457347
1.23417	0.287429		1.23417	0.293411		1.23417	0.341357			1.23417	0.302702		1.23417	0.236495		1.23417	0.277964			1.23417	0.284283		1.23417	0.292391		1.23417	0.272881			1.23417	0.412341		1.23417	0.470299		1.23417	0.496059			1.23417	0.286896		1.23417	0.318523		1.23417	0.457462
1.23583	0.287516		1.23583	0.293029		1.23583	0.341626			1.23583	0.302776		1.23583	0.236755		1.23583	0.277909			1.23583	0.284535		1.23583	0.292297		1.23583	0.272836			1.23583	0.412407		1.23583	0.470039		1.23583	0.495905			1.23583	0.286945		1.23583	0.318598		1.23583	0.4573
1.2375	0.287471		1.2375	0.292575		1.2375	0.34154			1.2375	0.303117		1.2375	0.236747		1.2375	0.27779			1.2375	0.284372		1.2375	0.291861		1.2375	0.272923			1.2375	0.412425		1.2375	0.470341		1.2375	0.496003			1.2375	0.286874		1.2375	0.318546		1.2375	0.457321
1.23917	0.287316		1.23917	0.292588		1.23917	0.341406			1.23917	0.302774		1.23917	0.236932		1.23917	0.27756			1.23917	0.284028		1.23917	0.291876		1.23917	0.273021			1.23917	0.411919		1.23917	0.470672		1.23917	0.496223			1.23917	0.287017		1.23917	0.31833		1.23917	0.45737
1.24083	0.287319		1.24083	0.292495		1.24083	0.341345			1.24083	0.302885		1.24083	0.237135		1.24083	0.277794			1.24083	0.284216		1.24083	0.291314		1.24083	0.272856			1.24083	0.412278		1.24083	0.470946		1.24083	0.496165			1.24083	0.286842		1.24083	0.31816		1.24083	0.457413
1.2425	0.287489		1.2425	0.292151		1.2425	0.341318			1.2425	0.302892		1.2425	0.237293		1.2425	0.27777			1.2425	0.284357		1.2425	0.291061		1.2425	0.273079			1.2425	0.41232		1.2425	0.471289		1.2425	0.496356			1.2425	0.286875		1.2425	0.318149		1.2425	0.457087
1.24417	0.28732		1.24417	0.292028		1.24417	0.341269			1.24417	0.302831		1.24417	0.237506		1.24417	0.277877			1.24417	0.284065		1.24417	0.29088		1.24417	0.27307			1.24417	0.412267		1.24417	0.471459		1.24417	0.496267			1.24417	0.286948		1.24417	0.317955		1.24417	0.457119
1.24583	0.287304		1.24583	0.291888		1.24583	0.341425			1.24583	0.3032		1.24583	0.237591		1.24583	0.277558			1.24583	0.284658		1.24583	0.290732		1.24583	0.273156			1.24583	0.412222		1.24583	0.471778		1.24583	0.496802			1.24583	0.286873		1.24583	0.317577		1.24583	0.457044
1.2475	0.28726		1.2475	0.29159		1.2475	0.341316			1.2475	0.303194		1.2475	0.237658		1.2475	0.277604			1.2475	0.284876		1.2475	0.290723		1.2475	0.272685			1.2475	0.412255		1.2475	0.471922		1.2475	0.497826			1.2475	0.286633		1.2475	0.317243		1.2475	0.457018
1.24917	0.28725		1.24917	0.291323		1.24917	0.341385			1.24917	0.303195		1.24917	0.23751		1.24917	0.277421			1.24917	0.284743		1.24917	0.290158		1.24917	0.273186			1.24917	0.412404		1.24917	0.4722		1.24917	0.497965			1.24917	0.286779		1.24917	0.31734		1.24917	0.457247
1.25083	0.287204		1.25083	0.291276		1.25083	0.34125			1.25083	0.303177		1.25083	0.237788		1.25083	0.277311			1.25083	0.284807		1.25083	0.290532		1.25083	0.273229			1.25083	0.412235		1.25083	0.472281		1.25083	0.497224			1.25083	0.286905		1.25083	0.317271		1.25083	0.45731
1.2525	0.287145		1.2525	0.290886		1.2525	0.341114			1.2525	0.303285		1.2525	0.237805		1.2525	0.277287			1.2525	0.284691		1.2525	0.290356		1.2525	0.272819			1.2525	0.412277		1.2525	0.472552		1.2525	0.496877			1.2525	0.287161		1.2525	0.317049		1.2525	0.457199
1.25417	0.286959		1.25417	0.290901		1.25417	0.341168			1.25417	0.303297		1.25417	0.238123		1.25417	0.27735			1.25417	0.284842		1.25417	0.29025		1.25417	0.273061			1.25417	0.412207		1.25417	0.472615		1.25417	0.496859			1.25417	0.286863		1.25417	0.317059		1.25417	0.45776
1.25583	0.286997		1.25583	0.290583		1.25583	0.341231			1.25583	0.30313		1.25583	0.238304		1.25583	0.277414			1.25583	0.284789		1.25583	0.290456		1.25583	0.273468			1.25583	0.412148		1.25583	0.472762		1.25583	0.497047			1.25583	0.286626		1.25583	0.316712		1.25583	0.458185
1.2575	0.286963		1.2575	0.290188		1.2575	0.341012			1.2575	0.303389		1.2575	0.238377		1.2575	0.27718			1.2575	0.284669		1.2575	0.28979		1.2575	0.273391			1.2575	0.411993		1.2575	0.472857		1.2575	0.497219			1.2575	0.286853		1.2575	0.316732		1.2575	0.45852
1.25917	0.287122		1.25917	0.28997		1.25917	0.341247			1.25917	0.303167		1.25917	0.23829		1.25917	0.277338			1.25917	0.284555		1.25917	0.289974		1.25917	0.273558			1.25917	0.412197		1.25917	0.473074		1.25917	0.497215			1.25917	0.28663		1.25917	0.316673		1.25917	0.458939
1.26083	0.287078		1.26083	0.289709		1.26083	0.341248			1.26083	0.303025		1.26083	0.238397		1.26083	0.277156			1.26083	0.284812		1.26083	0.289562		1.26083	0.273292			1.26083	0.412206		1.26083	0.472988		1.26083	0.497			1.26083	0.286915		1.26083	0.316282		1.26083	0.45917
1.2625	0.287159		1.2625	0.289246		1.2625	0.341399			1.2625	0.302729		1.2625	0.238443		1.2625	0.276969			1.2625	0.284673		1.2625	0.289375		1.2625	0.273383			1.2625	0.41227		1.2625	0.473201		1.2625	0.497181			1.2625	0.286773		1.2625	0.31612		1.2625	0.459488
1.26417	0.2869		1.26417	0.288831		1.26417	0.341151			1.26417	0.303138		1.26417	0.238439		1.26417	0.276992			1.26417	0.284917		1.26417	0.289409		1.26417	0.273642			1.26417	0.412162		1.26417	0.47328		1.26417	0.49719			1.26417	0.286708		1.26417	0.316493		1.26417	0.459731
1.26583	0.286729		1.26583	0.28849		1.26583	0.341291			1.26583	0.302864		1.26583	0.238764		1.26583	0.277004			1.26583	0.284797		1.26583	0.289045		1.26583	0.273589			1.26583	0.412129		1.26583	0.473422		1.26583	0.497085			1.26583	0.286974		1.26583	0.316976		1.26583	0.459904
1.2675	0.286737		1.2675	0.287981		1.2675	0.341323			1.2675	0.302803		1.2675	0.238604		1.2675	0.277091			1.2675	0.284701		1.2675	0.289266		1.2675	0.273859			1.2675	0.41204		1.2675	0.473491		1.2675	0.497176			1.2675	0.286891		1.2675	0.317139		1.2675	0.459861
1.26917	0.286726		1.26917	0.287289		1.26917	0.34125			1.26917	0.302671		1.26917	0.238917		1.26917	0.277212			1.26917	0.285006		1.26917	0.289224		1.26917	0.273708			1.26917	0.412084		1.26917	0.473812		1.26917	0.497228			1.26917	0.286807		1.26917	0.317371		1.26917	0.45952
1.27083	0.286776		1.27083	0.286853		1.27083	0.341301			1.27083	0.302486		1.27083	0.238913		1.27083	0.277309			1.27083	0.285058		1.27083	0.289164		1.27083	0.273903			1.27083	0.412169		1.27083	0.473779		1.27083	0.497043			1.27083	0.286844		1.27083	0.317982		1.27083	0.459068
1.2725	0.286698		1.2725	0.286451		1.2725	0.341209			1.2725	0.302647		1.2725	0.238762		1.2725	0.277425			1.2725	0.284918		1.2725	0.288891		1.2725	0.273935			1.2725	0.412003		1.2725	0.47388		1.2725	0.497121			1.2725	0.286989		1.2725	0.318264		1.2725	0.458675
1.27417	0.286436		1.27417	0.285973		1.27417	0.340875			1.27417	0.302383		1.27417	0.239239		1.27417	0.277396			1.27417	0.284886		1.27417	0.289301		1.27417	0.27393			1.27417	0.411968		1.27417	0.473831		1.27417	0.497033			1.27417	0.286973		1.27417	0.318595		1.27417	0.458077
1.27583	0.286485		1.27583	0.285387		1.27583	0.341238			1.27583	0.302156		1.27583	0.238983		1.27583	0.277359			1.27583	0.284951		1.27583	0.289224		1.27583	0.274181			1.27583	0.412001		1.27583	0.473851		1.27583	0.497211			1.27583	0.28694		1.27583	0.319177		1.27583	0.457332
1.2775	0.286637		1.2775	0.285008		1.2775	0.341416			1.2775	0.302384		1.2775	0.239147		1.2775	0.27758			1.2775	0.285047		1.2775	0.289496		1.2775	0.274141			1.2775	0.412008		1.2775	0.473832		1.2775	0.497101			1.2775	0.286745		1.2775	0.319267		1.2775	0.456764
1.27917	0.286689		1.27917	0.284458		1.27917	0.341185			1.27917	0.302007		1.27917	0.239355		1.27917	0.277378			1.27917	0.285105		1.27917	0.289399		1.27917	0.274378			1.27917	0.411939		1.27917	0.473804		1.27917	0.496879			1.27917	0.286839		1.27917	0.319475		1.27917	0.456133
1.28083	0.286733		1.28083	0.28411		1.28083	0.341421			1.28083	0.302294		1.28083	0.239425		1.28083	0.277269			1.28083	0.284801		1.28083	0.289258		1.28083	0.274239			1.28083	0.41213		1.28083	0.473756		1.28083	0.496689			1.28083	0.287052		1.28083	0.32002		1.28083	0.455757
1.2825	0.286742		1.2825	0.283791		1.2825	0.341365			1.2825	0.302117		1.2825	0.239319		1.2825	0.277416			1.2825	0.284975		1.2825	0.289338		1.2825	0.274636			1.2825	0.412082		1.2825	0.473864		1.2825	0.496632			1.2825	0.287014		1.2825	0.320275		1.2825	0.455385
1.28417	0.286667		1.28417	0.283357		1.28417	0.341118			1.28417	0.30216		1.28417	0.239407		1.28417	0.277783			1.28417	0.284957		1.28417	0.289051		1.28417	0.274545			1.28417	0.412108		1.28417	0.473892		1.28417	0.49689			1.28417	0.287112		1.28417	0.320366		1.28417	0.455209
1.28583	0.286411		1.28583	0.283059		1.28583	0.341266			1.28583	0.301832		1.28583	0.239286		1.28583	0.27761			1.28583	0.284731		1.28583	0.289106		1.28583	0.274801			1.28583	0.41207		1.28583	0.473925		1.28583	0.497049			1.28583	0.287086		1.28583	0.320618		1.28583	0.4548
1.2875	0.28657		1.2875	0.282871		1.2875	0.341348			1.2875	0.302127		1.2875	0.239287		1.2875	0.27757			1.2875	0.285064		1.2875	0.289438		1.2875	0.274957			1.2875	0.412087		1.2875	0.473746		1.2875	0.49723			1.2875	0.286848		1.2875	0.320986		1.2875	0.454811
1.28917	0.286501		1.28917	0.282674		1.28917	0.341216			1.28917	0.301883		1.28917	0.239404		1.28917	0.277622			1.28917	0.284938		1.28917	0.289542		1.28917	0.274822			1.28917	0.412159		1.28917	0.473924		1.28917	0.49765			1.28917	0.286839		1.28917	0.321309		1.28917	0.454453
1.29083	0.286593		1.29083	0.282435		1.29083	0.341173			1.29083	0.301567		1.29083	0.23941		1.29083	0.277632			1.29083	0.284969		1.29083	0.289847		1.29083	0.275091			1.29083	0.412314		1.29083	0.473992		1.29083	0.498158			1.29083	0.286667		1.29083	0.321403		1.29083	0.454465
1.2925	0.286529		1.2925	0.282235		1.2925	0.341306			1.2925	0.302116		1.2925	0.239509		1.2925	0.277499			1.2925	0.285035		1.2925	0.290125		1.2925	0.275111			1.2925	0.412241		1.2925	0.47413		1.2925	0.49863			1.2925	0.286733		1.2925	0.321602		1.2925	0.454129
1.29417	0.286528		1.29417	0.28196		1.29417	0.341221			1.29417	0.302322		1.29417	0.239685		1.29417	0.277296			1.29417	0.284913		1.29417	0.290206		1.29417	0.275478			1.29417	0.412335		1.29417	0.473868		1.29417	0.499001			1.29417	0.286708		1.29417	0.321421		1.29417	0.45373
1.29583	0.286505		1.29583	0.281815		1.29583	0.341516			1.29583	0.302112		1.29583	0.239521		1.29583	0.277216			1.29583	0.285022		1.29583	0.289766		1.29583	0.275386			1.29583	0.412492		1.29583	0.474094		1.29583	0.499446			1.29583	0.286631		1.29583	0.321598		1.29583	0.453178
1.2975	0.286441		1.2975	0.281506		1.2975	0.341347			1.2975	0.302323		1.2975	0.23957		1.2975	0.277156			1.2975	0.28515		1.2975	0.291031		1.2975	0.275512			1.2975	0.412385		1.2975	0.474205		1.2975	0.499935			1.2975	0.286642		1.2975	0.32162		1.2975	0.452731
1.29917	0.286473		1.29917	0.281225		1.29917	0.341148			1.29917	0.302369		1.29917	0.239665		1.29917	0.276907			1.29917	0.285198		1.29917	0.291569		1.29917	0.275703			1.29917	0.412364		1.29917	0.474241		1.29917	0.500451			1.29917	0.286575		1.29917	0.321885		1.29917	0.452492
1.30083	0.286315		1.30083	0.280727		1.30083	0.341243			1.30083	0.302519		1.30083	0.239533		1.30083	0.276943			1.30083	0.285135		1.30083	0.292017		1.30083	0.275755			1.30083	0.412402		1.30083	0.474234		1.30083	0.500521			1.30083	0.286565		1.30083	0.32177		1.30083	0.451888
1.3025	0.286286		1.3025	0.280668		1.3025	0.341394			1.3025	0.302302		1.3025	0.239759		1.3025	0.277003			1.3025	0.285208		1.3025	0.292313		1.3025	0.275717			1.3025	0.412653		1.3025	0.474145		1.3025	0.5009			1.3025	0.286435		1.3025	0.321579		1.3025	0.451509
1.30417	0.286248		1.30417	0.280528		1.30417	0.34147			1.30417	0.302729		1.30417	0.239878		1.30417	0.276883			1.30417	0.285338		1.30417	0.29247		1.30417	0.275677			1.30417	0.412705		1.30417	0.474284		1.30417	0.500979			1.30417	0.286562		1.30417	0.321414		1.30417	0.451043
1.30583	0.286301		1.30583	0.280459		1.30583	0.341676			1.30583	0.303402		1.30583	0.239941		1.30583	0.276766			1.30583	0.285446		1.30583	0.29341		1.30583	0.27599			1.30583	0.412662		1.30583	0.474364		1.30583	0.500969			1.30583	0.286534		1.30583	0.321691		1.30583	0.450672
1.3075	0.286413		1.3075	0.280236		1.3075	0.341427			1.3075	0.303641		1.3075	0.239895		1.3075	0.276898			1.3075	0.285301		1.3075	0.293703		1.3075	0.276379			1.3075	0.412679		1.3075	0.474211		1.3075	0.500925			1.3075	0.286604		1.3075	0.32184		1.3075	0.450328
1.30917	0.286358		1.30917	0.279938		1.30917	0.341536			1.30917	0.303567		1.30917	0.239697		1.30917	0.276758			1.30917	0.285332		1.30917	0.294308		1.30917	0.276394			1.30917	0.41281		1.30917	0.474093		1.30917	0.500646			1.30917	0.286392		1.30917	0.321937		1.30917	0.449979
1.31083	0.286137		1.31083	0.279835		1.31083	0.341594			1.31083	0.304188		1.31083	0.239684		1.31083	0.276629			1.31083	0.2854		1.31083	0.29484		1.31083	0.276483			1.31083	0.412813		1.31083	0.4744		1.31083	0.500709			1.31083	0.286478		1.31083	0.322175		1.31083	0.449673
1.3125	0.286261		1.3125	0.279655		1.3125	0.341667			1.3125	0.30419		1.3125	0.240035		1.3125	0.276792			1.3125	0.285235		1.3125	0.295044		1.3125	0.27631			1.3125	0.412671		1.3125	0.474686		1.3125	0.500456			1.3125	0.286423		1.3125	0.322318		1.3125	0.449391
1.31417	0.286194		1.31417	0.279593		1.31417	0.341721			1.31417	0.30512		1.31417	0.240405		1.31417	0.276563			1.31417	0.285349		1.31417	0.296099		1.31417	0.276514			1.31417	0.403031		1.31417	0.474794		1.31417	0.500469			1.31417	0.286371		1.31417	0.323208		1.31417	0.449162
1.31583	0.286191		1.31583	0.279597		1.31583	0.341661			1.31583	0.305751		1.31583	0.240263		1.31583	0.27656			1.31583	0.285339		1.31583	0.296661		1.31583	0.276546			1.31583	0.395767		1.31583	0.47501		1.31583	0.500447			1.31583	0.286298		1.31583	0.323694		1.31583	0.449183
1.3175	0.286009		1.3175	0.279649		1.3175	0.341581			1.3175	0.30601		1.3175	0.240792		1.3175	0.276413			1.3175	0.285583		1.3175	0.29705		1.3175	0.27651			1.3175	0.0486547		1.3175	0.475294		1.3175	0.500333			1.3175	0.28634		1.3175	0.324093		1.3175	0.449212
1.31917	0.286089		1.31917	0.279654		1.31917	0.341542			1.31917	0.306368		1.31917	0.241182		1.31917	0.276099			1.31917	0.285583		1.31917	0.297484		1.31917	0.27655			1.31917	0.0486473		1.31917	0.47586		1.31917	0.500206			1.31917	0.286292		1.31917	0.324315		1.31917	0.449354
1.32083	0.286147		1.32083	0.279762		1.32083	0.341334			1.32083	0.306828		1.32083	0.241549		1.32083	0.275964			1.32083	0.285459		1.32083	0.29811		1.32083	0.276744			1.32083	0.0487518		1.32083	0.476223		1.32083	0.500318			1.32083	0.286463		1.32083	0.324798		1.32083	0.449519
1.3225	0.286049		1.3225	0.279735		1.3225	0.341523			1.3225	0.307465		1.3225	0.241745		1.3225	0.276175			1.3225	0.285742		1.3225	0.298574		1.3225	0.276672			1.3225	0.0487193		1.3225	0.476867		1.3225	0.499996			1.3225	0.286513		1.3225	0.324591		1.3225	0.449646
1.32417	0.285961		1.32417	0.279719		1.32417	0.341627			1.32417	0.307799		1.32417	0.242271		1.32417	0.275872			1.32417	0.285618		1.32417	0.298986		1.32417	0.276301			1.32417	0.0487896		1.32417	0.47751		1.32417	0.499983			1.32417	0.286449		1.32417	0.324841		1.32417	0.449877
1.32583	0.285899		1.32583	0.279753		1.32583	0.341533			1.32583	0.308076		1.32583	0.242485		1.32583	0.275585			1.32583	0.285702		1.32583	0.299628		1.32583	0.276721			1.32583	0.0486936		1.32583	0.478005		1.32583	0.499956			1.32583	0.286355		1.32583	0.324931		1.32583	0.450121
1.3275	0.285925		1.3275	0.2797		1.3275	0.341641			1.3275	0.308367		1.3275	0.242943		1.3275	0.275646			1.3275	0.285432		1.3275	0.300184		1.3275	0.276638			1.3275	0.0487236		1.3275	0.478392		1.3275	0.499937			1.3275	0.286271		1.3275	0.32502		1.3275	0.45032
1.32917	0.285965		1.32917	0.279696		1.32917	0.341613			1.32917	0.308687		1.32917	0.243249		1.32917	0.275743			1.32917	0.285822		1.32917	0.300398		1.32917	0.276674			1.32917	0.0487205		1.32917	0.479111		1.32917	0.499863			1.32917	0.286122		1.32917	0.325084		1.32917	0.450478
1.33083	0.285898		1.33083	0.279804		1.33083	0.341676			1.33083	0.308689		1.33083	0.243322		1.33083	0.275726			1.33083	0.285852		1.33083	0.300831		1.33083	0.276348			1.33083	0.0487736		1.33083	0.479273		1.33083	0.499748			1.33083	0.286104		1.33083	0.325007		1.33083	0.450415
1.3325	0.285828		1.3325	0.279926		1.3325	0.341343			1.3325	0.309211		1.3325	0.243912		1.3325	0.275837			1.3325	0.285856		1.3325	0.301353		1.3325	0.276369			1.3325	0.0487583		1.3325	0.479766		1.3325	0.499352			1.3325	0.286073		1.3325	0.324951		1.3325	0.450384
1.33417	0.285569		1.33417	0.279794		1.33417	0.341547			1.33417	0.309853		1.33417	0.243891		1.33417	0.275843			1.33417	0.285764		1.33417	0.301909		1.33417	0.27641			1.33417	0.0487483		1.33417	0.479987		1.33417	0.498981			1.33417	0.285983		1.33417	0.325076		1.33417	0.45044
1.33583	0.285491		1.33583	0.280047		1.33583	0.341617			1.33583	0.310129		1.33583	0.244311		1.33583	0.27591			1.33583	0.285904		1.33583	0.302114		1.33583	0.276107			1.33583	0.0487279		1.33583	0.480254		1.33583	0.499065			1.33583	0.285998		1.33583	0.325041		1.33583	0.450117
1.3375	0.285547		1.3375	0.280045		1.3375	0.341863			1.3375	0.309998		1.3375	0.244546		1.3375	0.27594			1.3375	0.285829		1.3375	0.302069		1.3375	0.276084			1.3375	0.0486717		1.3375	0.48089		1.3375	0.498734			1.3375	0.285939		1.3375	0.324456		1.3375	0.450169
1.33917	0.285473		1.33917	0.280095		1.33917	0.341579			1.33917	0.31013		1.33917	0.244938		1.33917	0.276129			1.33917	0.286014		1.33917	0.303103		1.33917	0.275652			1.33917	0.0487903		1.33917	0.48091		1.33917	0.498441			1.33917	0.285914		1.33917	0.324138		1.33917	0.44997
1.34083	0.285317		1.34083	0.280084		1.34083	0.341674			1.34083	0.310404		1.34083	0.245215		1.34083	0.275959			1.34083	0.285847		1.34083	0.303606		1.34083	0.275696			1.34083	0.0486925		1.34083	0.481507		1.34083	0.498189			1.34083	0.285953		1.34083	0.323836		1.34083	0.449921
1.3425	0.285405		1.3425	0.280243		1.3425	0.341399			1.3425	0.310269		1.3425	0.245363		1.3425	0.276435			1.3425	0.285869		1.3425	0.304086		1.3425	0.275802			1.3425	0.0487346		1.3425	0.481389		1.3425	0.49793			1.3425	0.285971		1.3425	0.323676		1.3425	0.449659
1.34417	0.285297		1.34417	0.280231		1.34417	0.341551			1.34417	0.310385		1.34417	0.245518		1.34417	0.276715			1.34417	0.286012		1.34417	0.304674		1.34417	0.275171			1.34417	0.0487765		1.34417	0.481505		1.34417	0.497572			1.34417	0.285871		1.34417	0.323222		1.34417	0.449306
1.34583	0.285321		1.34583	0.280412		1.34583	0.341396			1.34583	0.310363		1.34583	0.245685		1.34583	0.276489			1.34583	0.285867		1.34583	0.30499		1.34583	0.2756			1.34583	0.048705		1.34583	0.481985		1.34583	0.497307			1.34583	0.285859		1.34583	0.322652		1.34583	0.448792
1.3475	0.285264		1.3475	0.280454		1.3475	0.341466			1.3475	0.310182		1.3475	0.245453		1.3475	0.276697			1.3475	0.285964		1.3475	0.305517		1.3475	0.275244			1.3475	0.0486917		1.3475	0.482147		1.3475	0.497041			1.3475	0.285989		1.3475	0.322908		1.3475	0.448309
1.34917	0.28517		1.34917	0.280605		1.34917	0.341566			1.34917	0.309862		1.34917	0.245878		1.34917	0.27681			1.34917	0.286043		1.34917	0.305844		1.34917	0.275277			1.34917	0.0486784		1.34917	0.482016		1.34917	0.496799			1.34917	0.286165		1.34917	0.322876		1.34917	0.44811
1.35083	0.285171		1.35083	0.280599		1.35083	0.341645			1.35083	0.309965		1.35083	0.246037		1.35083	0.276861			1.35083	0.286101		1.35083	0.306293		1.35083	0.27517			1.35083	0.0487758		1.35083	0.482407		1.35083	0.496617			1.35083	0.286008		1.35083	0.322954		1.35083	0.447782
1.3525	0.285179		1.3525	0.280607		1.3525	0.341668			1.3525	0.309974		1.3525	0.246123		1.3525	0.276815			1.3525	0.285972		1.3525	0.30635		1.3525	0.275071			1.3525	0.0487445		1.3525	0.482367		1.3525	0.496302			1.3525	0.285832		1.3525	0.322995		1.3525	0.447586
1.35417	0.285137		1.35417	0.280436		1.35417	0.341354			1.35417	0.31005		1.35417	0.246024		1.35417	0.276985			1.35417	0.286017		1.35417	0.30688		1.35417	0.274932			1.35417	0.0486577		1.35417	0.482463		1.35417	0.496305			1.35417	0.286122		1.35417	0.323153		1.35417	0.447206
1.35583	0.284857		1.35583	0.280624		1.35583	0.341498			1.35583	0.310202		1.35583	0.246196		1.35583	0.27704			1.35583	0.286041		1.35583	0.307303		1.35583	0.274849			1.35583	0.0487227		1.35583	0.482392		1.35583	0.495821			1.35583	0.285948		1.35583	0.323057		1.35583	0.447303
1.3575	0.28517		1.3575	0.280681		1.3575	0.341725			1.3575	0.310284		1.3575	0.246531		1.3575	0.277019			1.3575	0.28548		1.3575	0.307439		1.3575	0.27477			1.3575	0.0487001		1.3575	0.482388		1.3575	0.495374			1.3575	0.285914		1.3575	0.322794		1.3575	0.447163
1.35917	0.285149		1.35917	0.280541		1.35917	0.341709			1.35917	0.310114		1.35917	0.246441		1.35917	0.277049			1.35917	0.285785		1.35917	0.30785		1.35917	0.274769			1.35917	0.0486597		1.35917	0.482418		1.35917	0.495275			1.35917	0.285829		1.35917	0.322847		1.35917	0.446994
1.36083	0.284951		1.36083	0.280637		1.36083	0.341581			1.36083	0.310394		1.36083	0.246597		1.36083	0.27705			1.36083	0.286075		1.36083	0.308191		1.36083	0.274686			1.36083	0.0487347		1.36083	0.482494		1.36083	0.494953			1.36083	0.28604		1.36083	0.323043		1.36083	0.44691
1.3625	0.284858		1.3625	0.280771		1.3625	0.341728			1.3625	0.310733		1.3625	0.246922		1.3625	0.277099			1.3625	0.285845		1.3625	0.308372		1.3625	0.274611			1.3625	0.0487513		1.3625	0.482171		1.3625	0.494603			1.3625	0.286029		1.3625	0.323067		1.3625	0.446777
1.36417	0.28495		1.36417	0.280662		1.36417	0.341826			1.36417	0.310804		1.36417	0.247066		1.36417	0.277094			1.36417	0.285985		1.36417	0.308638		1.36417	0.27432			1.36417	0.0487017		1.36417	0.482428		1.36417	0.494334			1.36417	0.285951		1.36417	0.322758		1.36417	0.446722
1.36583	0.284856		1.36583	0.28085		1.36583	0.341931			1.36583	0.311119		1.36583	0.247216		1.36583	0.277084			1.36583	0.285808		1.36583	0.308767		1.36583	0.274734			1.36583	0.0487261		1.36583	0.482295		1.36583	0.494133			1.36583	0.285898		1.36583	0.322728		1.36583	0.446454
1.3675	0.284729		1.3675	0.2808		1.3675	0.341945			1.3675	0.310438		1.3675	0.247152		1.3675	0.277081			1.3675	0.285893		1.3675	0.308897		1.3675	0.274584			1.3675	0.0487856		1.3675	0.482554		1.3675	0.493933			1.3675	0.28617		1.3675	0.322753		1.3675	0.446514
1.36917	0.284744		1.36917	0.280767		1.36917	0.341845			1.36917	0.311345		1.36917	0.247332		1.36917	0.277087			1.36917	0.286072		1.36917	0.309129		1.36917	0.27452			1.36917	0.0487139		1.36917	0.482411		1.36917	0.493888			1.36917	0.285999		1.36917	0.322621		1.36917	0.446015
1.37083	0.284784		1.37083	0.280939		1.37083	0.342004			1.37083	0.311395		1.37083	0.247168		1.37083	0.277065			1.37083	0.285935		1.37083	0.309411		1.37083	0.274764			1.37083	0.0861952		1.37083	0.482401		1.37083	0.493593			1.37083	0.28596		1.37083	0.32256		1.37083	0.446036
1.3725	0.284831		1.3725	0.280957		1.3725	0.342051			1.3725	0.311578		1.3725	0.247799		1.3725	0.27693			1.3725	0.285627		1.3725	0.30957		1.3725	0.274906			1.3725	0.587784		1.3725	0.48255		1.3725	0.493393			1.3725	0.286047		1.3725	0.322578		1.3725	0.445632
1.37417	0.28499		1.37417	0.280961		1.37417	0.341792			1.37417	0.311639		1.37417	0.247332		1.37417	0.276776			1.37417	0.285905		1.37417	0.309879		1.37417	0.274749			1.37417	0.442457		1.37417	0.482352		1.37417	0.493298			1.37417	0.285911		1.37417	0.322387		1.37417	0.445409
1.37583	0.284936		1.37583	0.280947		1.37583	0.341811			1.37583	0.311901		1.37583	0.248038		1.37583	0.276903			1.37583	0.285838		1.37583	0.309995		1.37583	0.27472			1.37583	0.451379		1.37583	0.482234		1.37583	0.493272			1.37583	0.285873		1.37583	0.322136		1.37583	0.444964
1.3775	0.28497		1.3775	0.280889		1.3775	0.34195			1.3775	0.31201		1.3775	0.247834		1.3775	0.2769			1.3775	0.285954		1.3775	0.310229		1.3775	0.274996			1.3775	0.436719		1.3775	0.482214		1.3775	0.493099			1.3775	0.285937		1.3775	0.322268		1.3775	0.444671
1.37917	0.285107		1.37917	0.280817		1.37917	0.3419			1.37917	0.31234		1.37917	0.24794		1.37917	0.276833			1.37917	0.285863		1.37917	0.310411		1.37917	0.274921			1.37917	0.455239		1.37917	0.482282		1.37917	0.493021			1.37917	0.285721		1.37917	0.32221		1.37917	0.444469
1.38083	0.285057		1.38083	0.280861		1.38083	0.341982			1.38083	0.312315		1.38083	0.248119		1.38083	0.276839			1.38083	0.28594		1.38083	0.310524		1.38083	0.27502			1.38083	0.470639		1.38083	0.482195		1.38083	0.492954			1.38083	0.285722		1.38083	0.322035		1.38083	0.444237
1.3825	0.285216		1.3825	0.280848		1.3825	0.34185			1.3825	0.312694		1.3825	0.248281		1.3825	0.276988			1.3825	0.286027		1.3825	0.310598		1.3825	0.275164			1.3825	0.47626		1.3825	0.481922		1.3825	0.4929			1.3825	0.285665		1.3825	0.3221		1.3825	0.444091
1.38417	0.285331		1.38417	0.280804		1.38417	0.341791			1.38417	0.312483		1.38417	0.248512		1.38417	0.277152			1.38417	0.286095		1.38417	0.310761		1.38417	0.275296			1.38417	0.460039		1.38417	0.482041		1.38417	0.492685			1.38417	0.285627		1.38417	0.322216		1.38417	0.44381
1.38583	0.285473		1.38583	0.280903		1.38583	0.341919			1.38583	0.312925		1.38583	0.248507		1.38583	0.277228			1.38583	0.286059		1.38583	0.310726		1.38583	0.275241			1.38583	0.443413		1.38583	0.481864		1.38583	0.492851			1.38583	0.285623		1.38583	0.322		1.38583	0.443326
1.3875	0.285336		1.3875	0.280757		1.3875	0.341766			1.3875	0.312912		1.3875	0.248427		1.3875	0.276932			1.3875	0.286072		1.3875	0.310822		1.3875	0.275143			1.3875	0.443572		1.3875	0.481766		1.3875	0.492648			1.3875	0.285507		1.3875	0.322072		1.3875	0.443195
1.38917	0.285691		1.38917	0.280883		1.38917	0.342161			1.38917	0.312994		1.38917	0.248749		1.38917	0.277328			1.38917	0.286095		1.38917	0.31101		1.38917	0.275248			1.38917	0.446171		1.38917	0.48124		1.38917	0.492693			1.38917	0.285454		1.38917	0.322175		1.38917	0.443055
1.39083	0.285787		1.39083	0.280874		1.39083	0.342067			1.39083	0.313004		1.39083	0.248584		1.39083	0.277163			1.39083	0.286058		1.39083	0.311217		1.39083	0.275404			1.39083	0.451869		1.39083	0.481206		1.39083	0.492824			1.39083	0.285491		1.39083	0.322157		1.39083	0.44294
1.3925	0.285741		1.3925	0.280925		1.3925	0.342191			1.3925	0.312883		1.3925	0.248702		1.3925	0.277205			1.3925	0.285959		1.3925	0.311157		1.3925	0.275486			1.3925	0.447848		1.3925	0.480995		1.3925	0.492715			1.3925	0.285352		1.3925	0.32186		1.3925	0.442613
1.39417	0.285762		1.39417	0.280781		1.39417	0.342345			1.39417	0.312975		1.39417	0.248924		1.39417	0.27743			1.39417	0.28606		1.39417	0.311062		1.39417	0.275393			1.39417	0.447651		1.39417	0.480943		1.39417	0.492963			1.39417	0.285272		1.39417	0.321347		1.39417	0.442288
1.39583	0.286094		1.39583	0.280734		1.39583	0.342255			1.39583	0.313063		1.39583	0.248917		1.39583	0.277721			1.39583	0.286001		1.39583	0.311203		1.39583	0.275351			1.39583	0.43576		1.39583	0.480742		1.39583	0.493064			1.39583	0.285155		1.39583	0.320865		1.39583	0.44206
1.3975	0.286298		1.3975	0.280748		1.3975	0.342258			1.3975	0.312469		1.3975	0.248851		1.3975	0.277669			1.3975	0.286058		1.3975	0.311046		1.3975	0.275306			1.3975	0.423401		1.3975	0.480722		1.3975	0.493018			1.3975	0.285257		1.3975	0.320837		1.3975	0.441993
1.39917	0.286482		1.39917	0.280497		1.39917	0.342417			1.39917	0.312606		1.39917	0.249189		1.39917	0.278162			1.39917	0.286012		1.39917	0.311096		1.39917	0.275464			1.39917	0.417068		1.39917	0.480585		1.39917	0.493153			1.39917	0.285132		1.39917	0.320814		1.39917	0.441628
1.40083	0.286733		1.40083	0.280712		1.40083	0.342298			1.40083	0.31256		1.40083	0.249132		1.40083	0.278401			1.40083	0.285928		1.40083	0.311023		1.40083	0.275817			1.40083	0.413513		1.40083	0.480115		1.40083	0.492995			1.40083	0.285271		1.40083	0.320832		1.40083	0.441412
1.4025	0.28697		1.4025	0.280615		1.4025	0.342298			1.4025	0.312584		1.4025	0.248433		1.4025	0.278448			1.4025	0.286095		1.4025	0.31093		1.4025	0.275469			1.4025	0.411119		1.4025	0.480037		1.4025	0.493113			1.4025	0.285153		1.4025	0.321161		1.4025	0.441426
1.40417	0.287326		1.40417	0.280539		1.40417	0.342403			1.40417	0.312099		1.40417	0.248923		1.40417	0.278479			1.40417	0.286032		1.40417	0.310831		1.40417	0.275849			1.40417	0.410037		1.40417	0.479966		1.40417	0.493388			1.40417	0.284993		1.40417	0.321459		1.40417	0.441161
1.40583	0.287267		1.40583	0.280743		1.40583	0.342346			1.40583	0.311877		1.40583	0.24896		1.40583	0.278618			1.40583	0.286024		1.40583	0.310796		1.40583	0.275673			1.40583	0.409425		1.40583	0.479923		1.40583	0.493292			1.40583	0.284867		1.40583	0.321386		1.40583	0.441108
1.4075	0.287634		1.4075	0.280804		1.4075	0.342449			1.4075	0.311682		1.4075	0.248961		1.4075	0.278731			1.4075	0.285813		1.4075	0.310661		1.4075	0.275829			1.4075	0.408205		1.4075	0.479735		1.4075	0.49347			1.4075	0.285001		1.4075	0.321676		1.4075	0.440981
1.40917	0.287772		1.40917	0.280792		1.40917	0.342536			1.40917	0.311204		1.40917	0.248668		1.40917	0.278903			1.40917	0.285859		1.40917	0.310439		1.40917	0.275693			1.40917	0.406275		1.40917	0.47937		1.40917	0.493348			1.40917	0.284742		1.40917	0.321724		1.40917	0.440828
1.41083	0.287973		1.41083	0.280962		1.41083	0.342373			1.41083	0.310875		1.41083	0.248619		1.41083	0.278855			1.41083	0.285935		1.41083	0.310424		1.41083	0.275559			1.41083	0.405164		1.41083	0.479266		1.41083	0.493263			1.41083	0.284802		1.41083	0.321691		1.41083	0.440696
1.4125	0.28819		1.4125	0.280827		1.4125	0.342157			1.4125	0.310642		1.4125	0.248844		1.4125	0.278929			1.4125	0.285967		1.4125	0.310267		1.4125	0.27565			1.4125	0.404428		1.4125	0.479307		1.4125	0.493219			1.4125	0.284827		1.4125	0.321469		1.4125	0.44061
1.41417	0.288356		1.41417	0.280716		1.41417	0.342524			1.41417	0.31007		1.41417	0.248429		1.41417	0.279068			1.41417	0.286133		1.41417	0.309919		1.41417	0.275392			1.41417	0.404027		1.41417	0.478836		1.41417	0.493267			1.41417	0.284611		1.41417	0.321598		1.41417	0.440266
1.41583	0.288574		1.41583	0.280613		1.41583	0.342593			1.41583	0.309446		1.41583	0.249158		1.41583	0.279233			1.41583	0.28609		1.41583	0.309756		1.41583	0.275632			1.41583	0.403978		1.41583	0.479211		1.41583	0.493377			1.41583	0.284439		1.41583	0.321493		1.41583	0.440379
1.4175	0.288729		1.4175	0.280753		1.4175	0.342722			1.4175	0.308829		1.4175	0.248604		1.4175	0.279366			1.4175	0.286127		1.4175	0.3095		1.4175	0.275573			1.4175	0.411972		1.4175	0.47881		1.4175	0.493345			1.4175	0.284452		1.4175	0.321435		1.4175	0.440258
1.41917	0.288904		1.41917	0.28073		1.41917	0.342741			1.41917	0.308874		1.41917	0.248273		1.41917	0.279264			1.41917	0.286068		1.41917	0.309172		1.41917	0.275365			1.41917	0.426032		1.41917	0.478942		1.41917	0.49354			1.41917	0.284487		1.41917	0.321413		1.41917	0.440089
1.42083	0.288909		1.42083	0.280794		1.42083	0.342678			1.42083	0.308645		1.42083	0.248611		1.42083	0.27938			1.42083	0.286111		1.42083	0.308917		1.42083	0.275266			1.42083	0.43169		1.42083	0.479101		1.42083	0.493409			1.42083	0.284396		1.42083	0.321437		1.42083	0.439947
1.4225	0.28909		1.4225	0.280784		1.4225	0.342697			1.4225	0.308158		1.4225	0.247781		1.4225	0.279432			1.4225	0.285925		1.4225	0.308376		1.4225	0.275444			1.4225	0.433877		1.4225	0.479053		1.4225	0.493499			1.4225	0.284388		1.4225	0.32145		1.4225	0.439619
1.42417	0.289183		1.42417	0.280751		1.42417	0.342835			1.42417	0.307807		1.42417	0.248303		1.42417	0.279489			1.42417	0.285923		1.42417	0.308048		1.42417	0.275392			1.42417	0.436236		1.42417	0.479412		1.42417	0.493393			1.42417	0.284397		1.42417	0.32142		1.42417	0.439778
1.42583	0.289055		1.42583	0.280824		1.42583	0.342919			1.42583	0.307661		1.42583	0.248586		1.42583	0.279503			1.42583	0.285656		1.42583	0.307633		1.42583	0.275113			1.42583	0.436532		1.42583	0.479658		1.42583	0.493621			1.42583	0.284724		1.42583	0.321483		1.42583	0.439608
1.4275	0.289279		1.4275	0.280756		1.4275	0.342712			1.4275	0.307443		1.4275	0.248074		1.4275	0.279621			1.4275	0.285692		1.4275	0.307246		1.4275	0.275112			1.4275	0.431165		1.4275	0.479638		1.4275	0.493728			1.4275	0.284435		1.4275	0.321446		1.4275	0.439252
1.42917	0.289569		1.42917	0.280684		1.42917	0.34268			1.42917	0.307233		1.42917	0.247526		1.42917	0.279739			1.42917	0.285693		1.42917	0.306875		1.42917	0.275358			1.42917	0.423708		1.42917	0.479947		1.42917	0.493953			1.42917	0.284333		1.42917	0.321417		1.42917	0.439128
1.43083	0.289704		1.43083	0.28057		1.43083	0.342774			1.43083	0.306823		1.43083	0.247424		1.43083	0.27993			1.43083	0.28586		1.43083	0.306174		1.43083	0.27533			1.43083	0.417798		1.43083	0.480247		1.43083	0.494096			1.43083	0.284495		1.43083	0.32133		1.43083	0.438936
1.4325	0.289782		1.4325	0.280515		1.4325	0.342982			1.4325	0.306718		1.4325	0.246043		1.4325	0.279928			1.4325	0.285843		1.4325	0.305837		1.4325	0.275364			1.4325	0.412569		1.4325	0.480627		1.4325	0.494142			1.4325	0.284638		1.4325	0.321533		1.4325	0.438757
1.43417	0.289679		1.43417	0.280614		1.43417	0.343058			1.43417	0.306657		1.43417	0.244969		1.43417	0.279905			1.43417	0.285722		1.43417	0.305537		1.43417	0.275027			1.43417	0.409917		1.43417	0.48095		1.43417	0.494169			1.43417	0.284681		1.43417	0.321335		1.43417	0.438353
1.43583	0.289579		1.43583	0.28048		1.43583	0.343201			1.43583	0.306771		1.43583	0.246263		1.43583	0.27992			1.43583	0.285889		1.43583	0.305032		1.43583	0.275156			1.43583	0.40888		1.43583	0.481021		1.43583	0.494285			1.43583	0.284943		1.43583	0.321438		1.43583	0.438307
[truncated: 1,992 more rows]
[truncated: 77 more columns]

## Sheet: Figure S1A
Supplementary Figure 1A. Growth of A. dehalogenans with 0.65 mmol CM
	OD578nm
	Time	R1	R2	R3	average	stdev
[truncated: 139 more rows]
[truncated: 15 more columns]

## Sheet: Figure S1B
Supplementary Figure 1B. Growth of A. dehalogenans on 1.72 mmol CM
[truncated: 141 more rows]

[truncated: 11 more sheets: Figure S1C, Figure S1D, Figure S1E, Figure S2, Figure S3, Figure S4, Figure S6, Figure S7A, Figure S7B, Figure S7C, Figure S12]
